# Supplementary material for: The Arabidopsis transcription factor AINTEGUMENTA orchestrates patterning genes and auxin signaling in the establishment of floral growth and form
Source: Plant J. 2020 May 5;103(2):752–68. doi: 10.1111/tpj.14769 (PMC7369219; doi:10.1111/tpj.14769)
Supplement: Supplementary file 3 — Appendix S1. Genes differentially expressed in 35S:ANT‐GR inflorescences after dex treatment. [file TPJ-103-752-s003.xlsx]

## Sheet: DE results
Data S1. Genes differentially expressed in 35S:ANT-GR inflorescences after dex treatment
time	gene	symbol	ANT coexpression	ANT BS promoter	logFC	fdr	Control	Treated	antail6.logFC	antail6.fdr	wildtype.rpkm	mutant.rpkm	desc
4	AT1G01070	AT1G01070	FALSE	2	-0.434	0.0389	4.17	3.02	-1.29	2.45e-09	5.68	2.33	nodulin MtN21 /EamA-like transporter family protein
2	AT1G01120	KCS1	FALSE	2	-0.256	0.0118	31.9	25.3	0.85	4.56e-05	42.44	76.42	3-ketoacyl-CoA synthase 1
4	AT1G01120	KCS1	FALSE	2	-0.283	6.52e-05	31.1	25.2	0.85	4.56e-05	42.44	76.42	3-ketoacyl-CoA synthase 1
4	AT1G01250	AT1G01250	FALSE	2	0.256	0.0335	21.2	25	0.14	0.646	5.6	6.18	Integrase-type DNA-binding superfamily protein
8	AT1G01250	AT1G01250	FALSE	2	0.397	0.0137	17	22.9	0.14	0.646	5.6	6.18	Integrase-type DNA-binding superfamily protein
4	AT1G01580	FRD1|FRO2|ATFRO2	NA	4	-0.39	0.0475	3.21	2.47	-0.13	0.649	2.98	2.73	ferric reduction oxidase 2
4	AT1G01620	TMP-B|PIP1;3|PIP1C	FALSE	1	0.316	6.5e-07	240	294	0.04	0.823	410.95	421.76	plasma membrane intrinsic protein 1C
8	AT1G01620	TMP-B|PIP1;3|PIP1C	FALSE	1	0.416	8.94e-05	222	299	0.04	0.823	410.95	421.76	plasma membrane intrinsic protein 1C
2	AT1G02065	SPL8	NA	3	-0.341	0.00151	35.7	27.4	0.5	5.11e-06	43.68	61.87	squamosa promoter binding protein-like 8
4	AT1G02065	SPL8	NA	3	-0.589	1e-09	41.5	27.3	0.5	5.11e-06	43.68	61.87	squamosa promoter binding protein-like 8
8	AT1G02065	SPL8	NA	3	-0.534	3.24e-05	38.7	26.2	0.5	5.11e-06	43.68	61.87	squamosa promoter binding protein-like 8
4	AT1G02205	CER1	FALSE	2	-0.137	0.00795	321	287	0.52	3.51e-07	380.23	546.29	Fatty acid hydroxylase superfamily
8	AT1G02335	GL22	NA	1	-0.348	0.0434	11.6	9.18	1.05	5.44e-21	7.02	14.56	germin-like protein subfamily 2 member 2 precursor
8	AT1G02460	AT1G02460	FALSE	1	-0.757	0.00802	2.25	1.27	1.73	1.27e-14	0.72	2.39	Pectin lyase-like superfamily protein
2	AT1G02640	BXL2|ATBXL2	FALSE	0	0.279	0.0238	45.6	57.1	-0.76	0.0162	32.57	19.2	beta-xylosidase 2
4	AT1G02640	BXL2|ATBXL2	FALSE	0	0.166	0.0313	22.8	25.7	-0.76	0.0162	32.57	19.2	beta-xylosidase 2
2	AT1G02930	ATGSTF3|ATGSTF6|GST1|ERD11|GSTF6|ATGST1	FALSE	1	-0.283	0.0291	32.4	25.4	2	1.3e-21	4	16.09	glutathione S-transferase 6
2	AT1G03050	AT1G03050	FALSE	0	-0.3	0.0436	13.2	11.6	-6.11	1.08e-236	15.33	0.22	ENTH/ANTH/VHS superfamily protein
8	AT1G03170	AT1G03170	FALSE	1	0.409	0.0109	21.7	28.3	-0.03	0.899	23	22.49	Protein of unknown function (DUF3049)
4	AT1G03220	AT1G03220	FALSE	0	0.263	0.0301	9.2	11.2	1.31	1.27e-08	8.52	21.13	Eukaryotic aspartyl protease family protein
8	AT1G03420	Sadhu4-2	FALSE	0	-0.398	0.0466	7.99	5.52	2.47	4.59e-98	5.2	28.78	Member of Sadhu non-coding retrotransposon family
4	AT1G03820	AT1G03820	FALSE	1	-0.285	0.0409	15.7	12.9	0.92	4.47e-06	9.89	18.69	unknown protein; FUNCTIONS IN: molecular_function unknown; INVOLVED IN: biological_process unknown; LOCATED IN: endomembrane system; EXPRESSED IN: 21 plant structures; EXPRESSED DURING: 13 growth stages; Has 1345 Blast hits to 1122 proteins in 102 species: Archae - 2; Bacteria - 28; Metazoa - 28; Fungi - 30; Plants - 109; Viruses - 0; Other Eukaryotes - 1148 (source: NCBI BLink).
8	AT1G03920	AT1G03920	FALSE	2	-0.346	0.0397	5.52	4.35	-1.68	6.23e-33	5.53	1.73	Protein kinase family protein
2	AT1G04120	ABCC5|ATABCC5|MRP5|ATMRP5	FALSE	1	-0.192	0.041	44.3	38.8	0.36	0.00135	40.09	51.55	multidrug resistance-associated protein 5
4	AT1G04120	ABCC5|ATABCC5|MRP5|ATMRP5	FALSE	1	-0.133	0.0207	41	37.5	0.36	0.00135	40.09	51.55	multidrug resistance-associated protein 5
4	AT1G04220	KCS2	FALSE	1	-0.137	0.0325	41	37.4	0.48	0.00275	35.12	48.9	3-ketoacyl-CoA synthase 2
8	AT1G04240	SHY2|IAA3	FALSE	5	0.285	0.0444	12.1	15.1	-0.42	0.0705	14.55	10.88	AUX/IAA transcriptional regulator family protein
4	AT1G04400	PHH1|FHA|CRY2|AT-PHH1|ATCRY2	FALSE	0	0.165	0.0119	49	56.7	0.15	0.38	52.26	58.12	cryptochrome 2
2	AT1G04470	AT1G04470	NA	0	-0.378	0.00858	6.22	5.1	-6.34	6.1e-186	6.51	0.08	Protein of unknown function (DUF810)
2	AT1G04540	AT1G04540	FALSE	3	-0.361	0.0274	11.2	9.11	-1.27	5.97e-27	12.08	5.01	Calcium-dependent lipid-binding (CaLB domain) family protein
4	AT1G04680	AT1G04680	FALSE	0	-0.143	0.0235	77.2	69.6	-0.03	0.825	64.24	62.85	Pectin lyase-like superfamily protein
4	AT1G04810	AT1G04810	FALSE	0	0.128	0.0494	27.2	30	-0.12	0.186	21.33	19.57	26S proteasome regulatory complex, non-ATPase subcomplex, Rpn2/Psmd1 subunit
2	AT1G04880	AT1G04880	FALSE	0	-0.325	0.00858	15.7	13	-2.98	7.59e-88	10.86	1.38	HMG (high mobility group) box protein with ARID/BRIGHT DNA-binding domain
2	AT1G05680	UGT74E2	FALSE	1	0.775	1.38e-05	6.77	11.4	-0.34	0.0225	16.55	13.1	Uridine diphosphate glycosyltransferase 74E2
4	AT1G05680	UGT74E2	FALSE	1	0.338	0.000756	16.9	20	-0.34	0.0225	16.55	13.1	Uridine diphosphate glycosyltransferase 74E2
8	AT1G05680	UGT74E2	FALSE	1	0.617	1.57e-05	12.2	17.7	-0.34	0.0225	16.55	13.1	Uridine diphosphate glycosyltransferase 74E2
4	AT1G06000	AT1G06000	FALSE	0	-0.262	3.85e-05	159	127	0.6	0.0139	183.25	278.26	UDP-Glycosyltransferase superfamily protein
8	AT1G06000	AT1G06000	FALSE	0	-0.262	0.00652	132	109	0.6	0.0139	183.25	278.26	UDP-Glycosyltransferase superfamily protein
4	AT1G06002	AT1G06002	NA	0	-0.259	6e-05	185	148	0.52	0.0353	217.43	312	Potential natural antisense gene, locus overlaps with AT1G06000
8	AT1G06002	AT1G06002	NA	0	-0.259	0.00819	155	129	0.52	0.0353	217.43	312	Potential natural antisense gene, locus overlaps with AT1G06000
4	AT1G06040	STO	FALSE	0	-0.125	0.0338	163	149	0.34	5.71e-05	184.11	233.31	B-box zinc finger family protein
8	AT1G06100	AT1G06100	FALSE	0	1.26	0.0108	0.771	1.82	-1.18	0.00132	0.47	0.2	Fatty acid desaturase family protein
4	AT1G06340	AT1G06340	FALSE	0	-1.23	0.0279	1.31	0.534	-0.1	0.78	1.57	1.46	Plant Tudor-like protein
2	AT1G06360	AT1G06360	FALSE	2	0.434	0.00109	24.4	30.9	-0.37	0.0132	25.29	19.62	Fatty acid desaturase family protein
4	AT1G06460	ACD31.2|ACD32.1	FALSE	0	0.166	0.00934	49.8	56.4	0.57	3.36e-10	12.9	19.22	alpha-crystallin domain 32.1
8	AT1G06620	AT1G06620	FALSE	0	-0.542	0.0075	8.24	5.36	-0.35	0.08	4.81	3.77	2-oxoglutarate (2OG) and Fe(II)-dependent oxygenase superfamily protein
4	AT1G07060	AT1G07060	FALSE	0	1.4	0.0298	0.421	1.11	-0.82	0.0603	0.46	0.25	unknown protein; Has 30 Blast hits to 30 proteins in 10 species: Archae - 0; Bacteria - 0; Metazoa - 0; Fungi - 0; Plants - 30; Viruses - 0; Other Eukaryotes - 0 (source: NCBI BLink).
4	AT1G07650	AT1G07650	FALSE	0	-0.145	0.025	22.3	20.3	0.85	7.38e-25	17.88	32.18	Leucine-rich repeat transmembrane protein kinase
8	AT1G07710	AT1G07710	NA	2	0.69	0.022	1.93	3.08	-1.14	7.08e-10	1.32	0.6	Ankyrin repeat family protein
8	AT1G07720	KCS3	FALSE	10	-0.228	0.0134	24.5	20.6	-0.1	0.635	30.7	28.61	3-ketoacyl-CoA synthase 3
2	AT1G08500	ENODL18|AtENODL18	FALSE	4	0.948	0.0372	0.885	1.58	0.61	0.0708	0.6	0.92	early nodulin-like protein 18
4	AT1G08500	ENODL18|AtENODL18	FALSE	4	1.06	0.00218	1.06	2.22	0.61	0.0708	0.6	0.92	early nodulin-like protein 18
8	AT1G08500	ENODL18|AtENODL18	FALSE	4	0.943	0.000856	2.21	4.22	0.61	0.0708	0.6	0.92	early nodulin-like protein 18
4	AT1G08570	ACHT4	FALSE	0	0.224	0.0015	33.2	40	0.86	4.73e-07	55.78	101.28	atypical CYS HIS rich thioredoxin 4
4	AT1G08630	THA1	FALSE	0	0.228	0.00123	31.8	38	-0.58	4.88e-09	43.44	29.05	threonine aldolase 1
8	AT1G08630	THA1	FALSE	0	0.224	0.0107	33.2	39.3	-0.58	4.88e-09	43.44	29.05	threonine aldolase 1
8	AT1G08920	ESL1	FALSE	0	-0.38	0.0484	3.91	3.03	0.04	0.909	3.57	3.66	ERD (early response to dehydration) six-like 1
4	AT1G09310	AT1G09310	FALSE	0	-0.171	0.00632	354	321	1.15	2.18e-33	310.64	689.56	Protein of unknown function, DUF538
8	AT1G09390	AT1G09390	FALSE	2	-0.408	0.018	8.72	6.65	0.98	1.3e-08	12.94	25.55	GDSL-like Lipase/Acylhydrolase superfamily protein
4	AT1G09460	AT1G09460	FALSE	0	0.347	0.0121	7.35	9.26	-0.14	0.499	8.17	7.41	Carbohydrate-binding X8 domain superfamily protein
4	AT1G09750	AT1G09750	FALSE	1	-0.143	0.0387	58.3	51.6	0.02	0.986	54.65	55.36	Eukaryotic aspartyl protease family protein
8	AT1G09960	ATSUC4|ATSUT4|SUC4|SUT4	FALSE	1	0.293	0.0249	7.37	9.07	0.26	0.0115	5.43	6.53	sucrose transporter 4
2	AT1G09970	LRR XI-23|RLK7	FALSE	1	-0.262	0.0321	32.6	26.3	1.63	1.31e-37	9.13	28.26	Leucine-rich receptor-like protein kinase family protein
4	AT1G09970	LRR XI-23|RLK7	FALSE	1	-0.217	0.00609	13.6	11.2	1.63	1.31e-37	9.13	28.26	Leucine-rich receptor-like protein kinase family protein
8	AT1G09970	LRR XI-23|RLK7	FALSE	1	-0.358	0.000378	13.9	10.5	1.63	1.31e-37	9.13	28.26	Leucine-rich receptor-like protein kinase family protein
4	AT1G10370	ATGSTU17|ERD9|GST30B|GST30	FALSE	3	-0.14	0.0148	127	114	-0.17	0.267	188.74	167.54	Glutathione S-transferase family protein
4	AT1G10470	ATRR1|MEE7|ARR4|IBC7	FALSE	1	-0.407	4.75e-05	25	18.3	1.31	1.3e-40	33.49	82.76	response regulator 4
8	AT1G10470	ATRR1|MEE7|ARR4|IBC7	FALSE	1	-0.243	0.0349	26.5	22.1	1.31	1.3e-40	33.49	82.76	response regulator 4
4	AT1G10560	ATPUB18|PUB18	FALSE	3	0.519	0.0299	1.04	1.52	-0.35	0.11	0.82	0.64	plant U-box 18
4	AT1G10640	AT1G10640	TRUE	1	-0.264	0.000195	56.6	47	0.4	0.0159	63.81	84.31	Pectin lyase-like superfamily protein
8	AT1G10640	AT1G10640	TRUE	1	-0.19	0.0277	67.1	57	0.4	0.0159	63.81	84.31	Pectin lyase-like superfamily protein
2	AT1G10650	AT1G10650	FALSE	2	0.253	0.0244	18.5	22	0.23	0.0506	21.15	24.81	SBP (S-ribonuclease binding protein) family protein
8	AT1G10682	AT1G10682	NA	3	-0.387	0.00422	64	49	0.64	3.24e-14	61.48	95.87	other RNA
4	AT1G10760	GWD|GWD1|SOP1|SOP|SEX1	FALSE	1	0.191	0.00146	67.6	79.9	0.7	9.31e-13	17.58	28.51	Pyruvate phosphate dikinase, PEP/pyruvate binding domain
8	AT1G11080	scpl31	FALSE	2	-0.584	0.0454	3.01	1.94	-2.12	2.04e-13	5.53	1.27	serine carboxypeptidase-like 31
4	AT1G11130	SCM|SRF9|SUB	TRUE	1	0.154	0.0235	22.6	25.1	0.36	3.25e-05	16.16	20.76	Leucine-rich repeat protein kinase family protein
8	AT1G11130	SCM|SRF9|SUB	TRUE	1	0.165	0.041	25.1	27.8	0.36	3.25e-05	16.16	20.76	Leucine-rich repeat protein kinase family protein
2	AT1G11440	AT1G11440	FALSE	0	-0.322	0.0244	12	9.44	0.28	0.0274	12.52	15.21	BEST Arabidopsis thaliana protein match is: glycine-rich protein (TAIR:AT3G29075.1); Has 19337 Blast hits to 8589 proteins in 488 species: Archae - 26; Bacteria - 641; Metazoa - 7852; Fungi - 2167; Plants - 955; Viruses - 616; Other Eukaryotes - 7080 (source: NCBI BLink).
8	AT1G11670	AT1G11670	FALSE	0	0.233	0.0134	16.1	18.8	-0.25	0.00384	16.45	13.87	MATE efflux family protein
4	AT1G11850	AT1G11850	FALSE	1	-0.152	0.032	161	141	0.06	0.606	131.31	136.44	unknown protein; FUNCTIONS IN: molecular_function unknown; INVOLVED IN: biological_process unknown; LOCATED IN: endomembrane system; EXPRESSED IN: 19 plant structures; EXPRESSED DURING: 12 growth stages; Has 38777 Blast hits to 8185 proteins in 741 species: Archae - 46; Bacteria - 14846; Metazoa - 13013; Fungi - 1392; Plants - 5894; Viruses - 543; Other Eukaryotes - 3043 (source: NCBI BLink).
2	AT1G12010	AT1G12010	FALSE	2	2.45	0.0394	0.0745	0.227	2.7	5.43e-11	1.92	12.54	2-oxoglutarate (2OG) and Fe(II)-dependent oxygenase superfamily protein
4	AT1G12080	AT1G12080	FALSE	2	-0.236	0.0013	124	114	-1.95	2.45e-91	230.35	59.62	Vacuolar calcium-binding protein-related
8	AT1G12080	AT1G12080	FALSE	2	-0.224	0.0145	98.2	86.8	-1.95	2.45e-91	230.35	59.62	Vacuolar calcium-binding protein-related
8	AT1G12260	NAC007|VND4|ANAC007|EMB2749	FALSE	1	-0.645	0.0298	1.84	1.08	0.54	0.00124	1.76	2.56	NAC 007
2	AT1G12320	AT1G12320	FALSE	1	0.563	0.000108	26.2	37.7	-1.56	2.33e-30	22.42	7.58	Protein of unknown function (DUF1442)
4	AT1G12320	AT1G12320	FALSE	1	0.647	2.95e-08	22.3	34	-1.56	2.33e-30	22.42	7.58	Protein of unknown function (DUF1442)
8	AT1G12320	AT1G12320	FALSE	1	0.736	1.94e-05	22.2	37.4	-1.56	2.33e-30	22.42	7.58	Protein of unknown function (DUF1442)
2	AT1G12780	UGE1|ATUGE1	FALSE	-2147483648	0.427	0.000495	106	140	-1.42	9.57e-12	113.3	42.41	UDP-D-glucose/UDP-D-galactose 4-epimerase 1
4	AT1G12780	UGE1|ATUGE1	FALSE	-2147483648	0.324	1.4e-06	82.9	106	-1.42	9.57e-12	113.3	42.41	UDP-D-glucose/UDP-D-galactose 4-epimerase 1
8	AT1G12780	UGE1|ATUGE1	FALSE	-2147483648	0.265	0.00351	89.4	108	-1.42	9.57e-12	113.3	42.41	UDP-D-glucose/UDP-D-galactose 4-epimerase 1
4	AT1G12820	AFB3	FALSE	1	0.172	0.00524	30.6	34.6	0.35	0.000224	34.42	43.82	auxin signaling F-box 3
4	AT1G12860	ICE2|SCRM2	FALSE	1	0.269	0.000624	22.3	27	0.26	0.0068	23.38	27.91	basic helix-loop-helix (bHLH) DNA-binding superfamily protein
8	AT1G12860	ICE2|SCRM2	FALSE	1	0.365	0.00294	22.6	28.1	0.26	0.0068	23.38	27.91	basic helix-loop-helix (bHLH) DNA-binding superfamily protein
8	AT1G12890	AT1G12890	NA	1	0.815	0.0496	1.81	3.36	-0.51	0.0714	1.52	1.06	Integrase-type DNA-binding superfamily protein
2	AT1G13245	RTFL17|DVL4	NA	2	0.971	0.00109	4.31	8.13	1.13	1.72e-06	7.24	15.88	ROTUNDIFOLIA like 17
4	AT1G13245	RTFL17|DVL4	NA	2	0.825	0.000705	3.54	6.43	1.13	1.72e-06	7.24	15.88	ROTUNDIFOLIA like 17
8	AT1G13700	PGL1	FALSE	2	-0.386	0.0194	11.8	8.86	-0.54	0.0706	16.73	11.5	6-phosphogluconolactonase 1
2	AT1G13710	CYP78A5|KLU	TRUE	0	-0.281	0.0237	23	18.6	0.56	5.3e-06	14.87	21.98	cytochrome P450, family 78, subfamily A, polypeptide 5
4	AT1G13710	CYP78A5|KLU	TRUE	0	-0.272	0.000754	25.7	20.8	0.56	5.3e-06	14.87	21.98	cytochrome P450, family 78, subfamily A, polypeptide 5
4	AT1G14350	AtMYB124|FLP|MYB124	FALSE	2	-0.186	0.0187	23.5	21	0.48	9.15e-07	19.66	27.36	Duplicated homeodomain-like superfamily protein
8	AT1G14350	AtMYB124|FLP|MYB124	FALSE	2	-0.246	0.00762	24.3	20.2	0.48	9.15e-07	19.66	27.36	Duplicated homeodomain-like superfamily protein
8	AT1G14440	HB31|AtHB31	TRUE	0	0.213	0.00685	45.3	51.4	-0.71	2.29e-14	33.24	20.28	homeobox protein 31
4	AT1G14920	RGA2|GAI	FALSE	4	0.133	0.0392	34.3	36.4	-0.04	0.75	25.52	24.75	GRAS family transcription factor family protein
8	AT1G14920	RGA2|GAI	FALSE	4	0.181	0.0263	34.5	38.8	-0.04	0.75	25.52	24.75	GRAS family transcription factor family protein
8	AT1G15360	SHN1|WIN1	FALSE	1	-0.212	0.0233	104	89.5	-1.3	6.1e-50	78.04	31.74	Integrase-type DNA-binding superfamily protein
2	AT1G15500	ATNTT2	FALSE	4	0.26	0.00627	109	130	0.12	0.199	109.37	118.69	TLC ATP/ADP transporter
4	AT1G15500	ATNTT2	FALSE	4	0.231	6.68e-05	112	131	0.12	0.199	109.37	118.69	TLC ATP/ADP transporter
4	AT1G15550	GA4|ATGA3OX1|GA3OX1	FALSE	0	-0.54	0.00238	5.08	3.48	-1.13	6.17e-19	5.39	2.46	gibberellin 3-oxidase 1
2	AT1G15670	AT1G15670	FALSE	0	0.362	0.036	9.09	11.7	0.78	0.0196	11.83	20.3	Galactose oxidase/kelch repeat superfamily protein
4	AT1G16410	CYP79F1|BUS1|SPS1	FALSE	2	-0.335	0.0296	12.6	8.34	-3.44	2.26e-21	8.11	0.75	cytochrome p450 79f1
8	AT1G16850	AT1G16850	FALSE	2	-0.333	0.0417	14.7	11.8	0.13	0.79	0.88	0.95	unknown protein; FUNCTIONS IN: molecular_function unknown; INVOLVED IN: response to salt stress; LOCATED IN: endomembrane system; EXPRESSED IN: leaf apex, leaf whorl, male gametophyte, flower, leaf; EXPRESSED DURING: LP.06 six leaves visible, LP.04 four leaves visible, LP.10 ten leaves visible, petal differentiation and expansion stage, LP.08 eight leaves visible; BEST Arabidopsis thaliana protei…
4	AT1G17190	ATGSTU26|GSTU26	FALSE	1	0.519	6.8e-06	16.4	23.4	-0.7	4.63e-11	15.7	9.67	glutathione S-transferase tau 26
8	AT1G17190	ATGSTU26|GSTU26	FALSE	1	0.541	5.25e-05	19.1	27.9	-0.7	4.63e-11	15.7	9.67	glutathione S-transferase tau 26
2	AT1G17200	AT1G17200	FALSE	2	0.255	0.0244	124	145	-0.61	6.3e-10	103.12	67.33	Uncharacterised protein family (UPF0497)
4	AT1G17200	AT1G17200	FALSE	2	0.206	0.000708	113	129	-0.61	6.3e-10	103.12	67.33	Uncharacterised protein family (UPF0497)
8	AT1G17200	AT1G17200	FALSE	2	0.25	0.0243	105	125	-0.61	6.3e-10	103.12	67.33	Uncharacterised protein family (UPF0497)
4	AT1G17380	TIFY11A|JAZ5	FALSE	1	-0.361	0.00873	13	9.94	0.31	0.0395	8.84	10.93	jasmonate-zim-domain protein 5
8	AT1G17380	TIFY11A|JAZ5	FALSE	1	-0.756	2.32e-05	15.1	8.72	0.31	0.0395	8.84	10.93	jasmonate-zim-domain protein 5
8	AT1G17420	LOX3	FALSE	1	-0.281	0.017	11.9	9.56	-0.08	0.474	7.18	6.77	lipoxygenase 3
2	AT1G17710	AT1G17710	FALSE	0	-0.248	0.0405	30.1	24.2	-2.82	1.01e-75	13.67	1.94	Pyridoxal phosphate phosphatase-related protein
4	AT1G17744	AT1G17744	FALSE	0	-0.195	0.00329	60.5	52.1	0.5	0.000458	25.98	36.86	unknown protein; FUNCTIONS IN: molecular_function unknown; INVOLVED IN: biological_process unknown; LOCATED IN: cellular_component unknown; EXPRESSED IN: stem; Has 30201 Blast hits to 17322 proteins in 780 species: Archae - 12; Bacteria - 1396; Metazoa - 17338; Fungi - 3422; Plants - 5037; Viruses - 0; Other Eukaryotes - 2996 (source: NCBI BLink).
4	AT1G17745	PGDH	FALSE	0	-0.165	0.00349	87.4	76.8	0.49	0.000435	35.36	49.68	D-3-phosphoglycerate dehydrogenase
2	AT1G18740	AT1G18740	FALSE	2	0.289	0.0191	18.2	20.8	-0.12	0.492	15.15	13.97	Protein of unknown function (DUF793)
4	AT1G18740	AT1G18740	FALSE	2	0.292	0.00146	14.6	17.5	-0.12	0.492	15.15	13.97	Protein of unknown function (DUF793)
8	AT1G18740	AT1G18740	FALSE	2	0.419	0.00423	8.01	10.8	-0.12	0.492	15.15	13.97	Protein of unknown function (DUF793)
4	AT1G19000	AT1G19000	FALSE	1	0.154	0.0392	55.2	63.3	0.66	3.14e-08	87.78	139.06	Homeodomain-like superfamily protein
4	AT1G19050	ARR7	FALSE	2	-0.541	0.00342	14.1	9.01	1.25	1.66e-30	18.6	44.15	response regulator 7
8	AT1G19050	ARR7	FALSE	2	-0.477	0.00389	14	9.93	1.25	1.66e-30	18.6	44.15	response regulator 7
2	AT1G19180	JAZ1|TIFY10A	FALSE	1	-0.338	0.0319	32.1	24.5	-0.8	9.3e-14	19.04	10.95	jasmonate-zim-domain protein 1
4	AT1G19180	JAZ1|TIFY10A	FALSE	1	-0.245	0.00448	24.9	20.5	-0.8	9.3e-14	19.04	10.95	jasmonate-zim-domain protein 1
8	AT1G19180	JAZ1|TIFY10A	FALSE	1	-0.489	4.66e-05	31.2	21.3	-0.8	9.3e-14	19.04	10.95	jasmonate-zim-domain protein 1
8	AT1G19570	ATDHAR1|DHAR1|DHAR5	FALSE	0	-0.253	0.0275	762	608	0.16	0.113	461.4	515.45	dehydroascorbate reductase
4	AT1G19640	JMT	FALSE	1	-0.334	0.000124	36.9	28.6	-0.61	0.000394	23.1	15.11	jasmonic acid carboxyl methyltransferase
8	AT1G19640	JMT	FALSE	1	-0.334	0.0418	23.1	17.9	-0.61	0.000394	23.1	15.11	jasmonic acid carboxyl methyltransferase
4	AT1G19660	AT1G19660	FALSE	1	0.164	0.0165	45.6	52.3	0.43	0.000742	54.2	73.27	Wound-responsive family protein
8	AT1G19670	CLH1|ATCLH1|CORI1|ATHCOR1	FALSE	2	-0.417	0.000146	64	48.8	0.83	2.08e-17	58.59	104.36	chlorophyllase 1
4	AT1G19770	ATPUP14|PUP14	FALSE	4	0.264	0.00703	13.7	16.3	0.59	0.000634	21.67	32.67	purine permease 14
4	AT1G19840	AT1G19840	NA	1	-0.423	0.0484	12.2	9.13	-0.02	0.972	10.31	10.13	SAUR-like auxin-responsive protein family
4	AT1G20160	ATSBT5.2	FALSE	1	-0.339	0.0224	3.96	3.09	1.8	3.14e-51	2.72	9.5	Subtilisin-like serine endopeptidase family protein
8	AT1G20510	OPCL1	FALSE	0	-0.363	0.00462	13.7	10.7	0.88	3.11e-12	6.99	12.84	OPC-8:0 CoA ligase1
8	AT1G20530	AT1G20530	FALSE	1	0.499	0.0321	1.86	2.64	0.75	1.67e-05	1.07	1.82	Protein of unknown function (DUF630 and DUF632)
2	AT1G20620	SEN2|ATCAT3|CAT3	FALSE	2	0.245	0.0244	476	552	0.52	7.26e-06	210.52	301.2	catalase 3
4	AT1G20620	SEN2|ATCAT3|CAT3	FALSE	2	0.289	2.15e-07	744	923	0.52	7.26e-06	210.52	301.2	catalase 3
8	AT1G20620	SEN2|ATCAT3|CAT3	FALSE	2	0.254	0.000768	897	1070	0.52	7.26e-06	210.52	301.2	catalase 3
4	AT1G20823	AT1G20823	FALSE	0	-0.37	0.0246	10.1	7.26	0.73	2.17e-07	9.18	15.26	RING/U-box superfamily protein
4	AT1G21000	AT1G21000	FALSE	0	0.385	0.0229	5.35	7.07	0.9	4.45e-11	10.86	20.33	PLATZ transcription factor family protein
2	AT1G21090	AT1G21090	TRUE	1	0.243	0.0375	30.8	35.4	0.08	0.478	20.76	21.96	Cupredoxin superfamily protein
4	AT1G21090	AT1G21090	TRUE	1	0.322	0.000106	33.2	40.7	0.08	0.478	20.76	21.96	Cupredoxin superfamily protein
8	AT1G21090	AT1G21090	TRUE	1	0.263	0.00263	34.3	40.7	0.08	0.478	20.76	21.96	Cupredoxin superfamily protein
8	AT1G21270	WAK2	FALSE	1	0.39	0.0259	4.15	4.93	2.1	1.46e-07	2.59	11.07	wall-associated kinase 2
8	AT1G21390	emb2170	NA	2	0.355	0.0297	8.4	10.6	-0.14	0.4	6.15	5.59	embryo defective 2170
8	AT1G21400	AT1G21400	FALSE	0	-0.163	0.0454	46	40.5	0.23	0.0624	59.18	69.37	Thiamin diphosphate-binding fold (THDP-binding) superfamily protein
2	AT1G21460	AT1G21460	FALSE	5	0.359	0.00167	154	191	0.51	4.57e-06	144.02	204.48	Nodulin MtN3 family protein
4	AT1G21460	AT1G21460	FALSE	5	0.363	2.4e-06	181	228	0.51	4.57e-06	144.02	204.48	Nodulin MtN3 family protein
8	AT1G21460	AT1G21460	FALSE	5	0.454	1.94e-05	167	226	0.51	4.57e-06	144.02	204.48	Nodulin MtN3 family protein
4	AT1G21540	AT1G21540	FALSE	0	-0.161	0.00739	58	51.6	-1.35	1.33e-21	47.47	18.69	AMP-dependent synthetase and ligase family protein
4	AT1G21590	AT1G21590	FALSE	0	-0.196	0.026	13.8	12.2	0.72	3.34e-06	9.65	15.9	Protein kinase protein with adenine nucleotide alpha hydrolases-like domain
4	AT1G21680	AT1G21680	FALSE	0	0.333	5.29e-06	23.3	30.5	0.6	0.000592	12.31	18.66	DPP6 N-terminal domain-like protein
4	AT1G21880	LYM1	TRUE	1	0.183	0.00252	57	62	0	1	34.73	34.77	lysm domain GPI-anchored protein 1 precursor
8	AT1G21880	LYM1	TRUE	1	0.21	0.00617	67.8	76.8	0	1	34.73	34.77	lysm domain GPI-anchored protein 1 precursor
8	AT1G22160	AT1G22160	FALSE	1	0.283	0.0157	32.8	39.3	0.79	2.17e-11	32.12	55.6	Protein of unknown function (DUF581)
4	AT1G22330	AT1G22330	FALSE	1	-0.379	0.032	4.95	3.74	-0.86	0.000101	14.49	7.96	RNA-binding (RRM/RBD/RNP motifs) family protein
4	AT1G22380	UGT85A3|AtUGT85A3	FALSE	3	-0.406	0.00693	9.25	6.82	-2.88	8.78e-60	13.09	1.78	UDP-glucosyl transferase 85A3
4	AT1G22490	AT1G22490	FALSE	0	0.373	0.0239	6.74	8.73	-0.5	0.000307	5	3.52	basic helix-loop-helix (bHLH) DNA-binding superfamily protein
8	AT1G22490	AT1G22490	FALSE	0	0.421	0.0044	7.9	10.7	-0.5	0.000307	5	3.52	basic helix-loop-helix (bHLH) DNA-binding superfamily protein
2	AT1G22760	PAB3	FALSE	0	-0.379	0.011	56.1	43.1	-4.38	3.58e-55	34.36	1.66	poly(A) binding protein 3
4	AT1G22760	PAB3	FALSE	0	-0.178	0.00553	56.3	51.5	-4.38	3.58e-55	34.36	1.66	poly(A) binding protein 3
4	AT1G23000	AT1G23000	FALSE	3	0.442	2.51e-05	12.5	17.6	-0.45	9.22e-06	13.44	9.86	Heavy metal transport/detoxification superfamily protein
8	AT1G23000	AT1G23000	FALSE	3	0.649	2.15e-05	12.1	18	-0.45	9.22e-06	13.44	9.86	Heavy metal transport/detoxification superfamily protein
4	AT1G23080	PIN7|ATPIN7	FALSE	0	-0.159	0.00781	39.9	35.9	-0.06	0.588	24	22.95	Auxin efflux carrier family protein
4	AT1G23090	AST91|SULTR3;3	FALSE	2	-0.225	0.0426	9.27	7.79	1.34	2.27e-30	12.68	32.1	sulfate transporter 91
8	AT1G23090	AST91|SULTR3;3	FALSE	2	-0.378	0.0107	6.95	5.27	1.34	2.27e-30	12.68	32.1	sulfate transporter 91
2	AT1G23390	AT1G23390	FALSE	0	0.323	0.00238	24.2	30.3	0.07	0.887	40.71	42.66	Kelch repeat-containing F-box family protein
4	AT1G23390	AT1G23390	FALSE	0	0.383	7.81e-05	17.7	24.5	0.07	0.887	40.71	42.66	Kelch repeat-containing F-box family protein
2	AT1G24020	MLP423	FALSE	1	0.212	0.041	578	618	0.91	8.57e-26	448.86	840.85	MLP-like protein 423
2	AT1G24070	CSLA10|ATCSLA10	FALSE	0	-0.234	0.0445	25.8	21.7	1.95	1.47e-73	22.26	86.21	cellulose synthase-like A10
4	AT1G24070	CSLA10|ATCSLA10	FALSE	0	-0.313	4.49e-05	34.7	27	1.95	1.47e-73	22.26	86.21	cellulose synthase-like A10
8	AT1G24070	CSLA10|ATCSLA10	FALSE	0	-0.428	0.00024	42	31	1.95	1.47e-73	22.26	86.21	cellulose synthase-like A10
4	AT1G24100	UGT74B1	FALSE	1	-0.167	0.0121	60.6	51.8	-0.6	1.28e-09	38.2	25.12	UDP-glucosyl transferase 74B1
2	AT1G24147	AT1G24147	NA	1	0.541	0.0178	9.55	13.2	5.59	8.75e-41	0.42	20.63	unknown protein; FUNCTIONS IN: molecular_function unknown; INVOLVED IN: biological_process unknown; LOCATED IN: endomembrane system; BEST Arabidopsis thaliana protein match is: unknown protein (TAIR:AT1G24148.1); Has 4 Blast hits to 4 proteins in 2 species: Archae - 0; Bacteria - 0; Metazoa - 0; Fungi - 0; Plants - 4; Viruses - 0; Other Eukaryotes - 0 (source: NCBI BLink).
4	AT1G24147	AT1G24147	NA	1	1.27	0.00106	1.49	3.74	5.59	8.75e-41	0.42	20.63	unknown protein; FUNCTIONS IN: molecular_function unknown; INVOLVED IN: biological_process unknown; LOCATED IN: endomembrane system; BEST Arabidopsis thaliana protein match is: unknown protein (TAIR:AT1G24148.1); Has 4 Blast hits to 4 proteins in 2 species: Archae - 0; Bacteria - 0; Metazoa - 0; Fungi - 0; Plants - 4; Viruses - 0; Other Eukaryotes - 0 (source: NCBI BLink).
8	AT1G24147	AT1G24147	NA	1	1.19	0.041	0.77	1.57	5.59	8.75e-41	0.42	20.63	unknown protein; FUNCTIONS IN: molecular_function unknown; INVOLVED IN: biological_process unknown; LOCATED IN: endomembrane system; BEST Arabidopsis thaliana protein match is: unknown protein (TAIR:AT1G24148.1); Has 4 Blast hits to 4 proteins in 2 species: Archae - 0; Bacteria - 0; Metazoa - 0; Fungi - 0; Plants - 4; Viruses - 0; Other Eukaryotes - 0 (source: NCBI BLink).
8	AT1G24260	SEP3|AGL9	FALSE	1	0.175	0.0397	162	182	-0.31	0.000358	135.8	109.21	K-box region and MADS-box transcription factor family protein
4	AT1G24575	AT1G24575	FALSE	2	-0.42	0.00435	24.5	18	1.19	5.62e-37	20.2	46.14	unknown protein; Has 7 Blast hits to 7 proteins in 2 species: Archae - 0; Bacteria - 0; Metazoa - 0; Fungi - 0; Plants - 7; Viruses - 0; Other Eukaryotes - 0 (source: NCBI BLink).
8	AT1G24575	AT1G24575	FALSE	2	-0.304	0.0464	25.9	20.9	1.19	5.62e-37	20.2	46.14	unknown protein; Has 7 Blast hits to 7 proteins in 2 species: Archae - 0; Bacteria - 0; Metazoa - 0; Fungi - 0; Plants - 7; Viruses - 0; Other Eukaryotes - 0 (source: NCBI BLink).
2	AT1G25440	AT1G25440	NA	1	0.288	0.00542	39	45.3	1.23	2.21e-30	54.99	129.22	B-box type zinc finger protein with CCT domain
4	AT1G25440	AT1G25440	NA	1	0.291	6.14e-05	46.6	58.7	1.23	2.21e-30	54.99	129.22	B-box type zinc finger protein with CCT domain
8	AT1G25440	AT1G25440	NA	1	0.207	0.0464	40.3	47.5	1.23	2.21e-30	54.99	129.22	B-box type zinc finger protein with CCT domain
4	AT1G25450	CER60|KCS5	FALSE	1	-0.253	0.00349	25	20.2	-0.75	3.4e-06	33.88	20.11	3-ketoacyl-CoA synthase 5
2	AT1G25530	AT1G25530	FALSE	2	0.54	0.000143	12.7	17.4	-0.26	0.121	9.5	7.92	Transmembrane amino acid transporter family protein
4	AT1G25530	AT1G25530	FALSE	2	0.813	3.63e-09	11.8	20.3	-0.26	0.121	9.5	7.92	Transmembrane amino acid transporter family protein
8	AT1G25530	AT1G25530	FALSE	2	0.991	1.64e-07	10.2	20.6	-0.26	0.121	9.5	7.92	Transmembrane amino acid transporter family protein
8	AT1G26450	AT1G26450	FALSE	4	-0.291	0.0321	20.9	16.4	0.18	0.281	16.21	18.35	Carbohydrate-binding X8 domain superfamily protein
4	AT1G26680	AT1G26680	FALSE	0	1.16	0.000327	0.323	0.717	-4.29	8.25e-36	0.44	0.02	transcriptional factor B3 family protein
8	AT1G26680	AT1G26680	FALSE	0	1.23	0.00419	0.279	0.64	-4.29	8.25e-36	0.44	0.02	transcriptional factor B3 family protein
4	AT1G26770	ATHEXP ALPHA 1.1|ATEXPA10|AT-EXP10|EXPA10|ATE	FALSE	1	-0.275	0.0188	34.9	27.1	0.98	7.04e-07	49.49	97.93	expansin A10
2	AT1G26800	AT1G26800	FALSE	1	0.825	0.00199	2.44	4.26	0.8	0.0184	3.52	6.15	RING/U-box superfamily protein
4	AT1G26800	AT1G26800	FALSE	1	0.862	0.000329	1.87	3.77	0.8	0.0184	3.52	6.15	RING/U-box superfamily protein
2	AT1G26920	AT1G26920	FALSE	2	0.274	0.0306	20.1	22.8	-0.3	0.00818	21.56	17.55	unknown protein; BEST Arabidopsis thaliana protein match is: unknown protein (TAIR:AT1G69760.1); Has 47 Blast hits to 47 proteins in 13 species: Archae - 0; Bacteria - 0; Metazoa - 0; Fungi - 7; Plants - 34; Viruses - 0; Other Eukaryotes - 6 (source: NCBI BLink).
8	AT1G27210	AT1G27210	FALSE	1	0.27	0.0073	11.3	13.4	0.41	5.86e-05	12.09	16.01	ARM repeat superfamily protein
4	AT1G27290	AT1G27290	FALSE	1	0.285	0.00433	26	33.2	0.04	0.927	54.66	56.32	unknown protein; Has 44 Blast hits to 44 proteins in 12 species: Archae - 0; Bacteria - 0; Metazoa - 0; Fungi - 0; Plants - 44; Viruses - 0; Other Eukaryotes - 0 (source: NCBI BLink).
8	AT1G27360	SPL11	FALSE	0	-0.194	0.0303	30.3	26.3	0.62	2.39e-10	34	52.1	squamosa promoter-like 11
4	AT1G27660	AT1G27660	NA	4	0.41	4.04e-05	10.2	12.9	-0.06	0.667	8.43	8.07	basic helix-loop-helix (bHLH) DNA-binding superfamily protein
8	AT1G27660	AT1G27660	NA	4	0.412	0.000621	10.7	14.1	-0.06	0.667	8.43	8.07	basic helix-loop-helix (bHLH) DNA-binding superfamily protein
4	AT1G27940	PGP13	FALSE	0	-0.247	0.046	4.22	3.49	0.1	0.509	4.79	5.12	P-glycoprotein 13
4	AT1G27950	LTPG1	FALSE	1	0.123	0.0384	256	273	-0.38	1.08e-05	328.02	251.29	glycosylphosphatidylinositol-anchored lipid protein transfer 1
8	AT1G27950	LTPG1	FALSE	1	0.199	0.0233	247	281	-0.38	1.08e-05	328.02	251.29	glycosylphosphatidylinositol-anchored lipid protein transfer 1
2	AT1G28070	AT1G28070	FALSE	1	0.531	0.00858	8.37	11.4	-0.06	0.777	5.22	4.99	unknown protein; BEST Arabidopsis thaliana protein match is: unknown protein (TAIR:AT2G33510.1); Has 85 Blast hits to 77 proteins in 15 species: Archae - 0; Bacteria - 0; Metazoa - 0; Fungi - 0; Plants - 85; Viruses - 0; Other Eukaryotes - 0 (source: NCBI BLink).
4	AT1G28070	AT1G28070	FALSE	1	0.624	6.14e-05	9.27	14.4	-0.06	0.777	5.22	4.99	unknown protein; BEST Arabidopsis thaliana protein match is: unknown protein (TAIR:AT2G33510.1); Has 85 Blast hits to 77 proteins in 15 species: Archae - 0; Bacteria - 0; Metazoa - 0; Fungi - 0; Plants - 85; Viruses - 0; Other Eukaryotes - 0 (source: NCBI BLink).
8	AT1G28070	AT1G28070	FALSE	1	0.539	0.00143	11	16.2	-0.06	0.777	5.22	4.99	unknown protein; BEST Arabidopsis thaliana protein match is: unknown protein (TAIR:AT2G33510.1); Has 85 Blast hits to 77 proteins in 15 species: Archae - 0; Bacteria - 0; Metazoa - 0; Fungi - 0; Plants - 85; Viruses - 0; Other Eukaryotes - 0 (source: NCBI BLink).
4	AT1G28140	AT1G28140	FALSE	0	0.168	0.0285	44.5	50.6	0.41	1.97e-06	31.62	42.02	unknown protein; FUNCTIONS IN: molecular_function unknown; INVOLVED IN: biological_process unknown; LOCATED IN: chloroplast; EXPRESSED IN: 22 plant structures; EXPRESSED DURING: 13 growth stages; CONTAINS InterPro DOMAIN/s: Protein of unknown function DUF2301, transmembrane (InterPro:IPR019275); Has 140 Blast hits to 140 proteins in 72 species: Archae - 0; Bacteria - 86; Metazoa - 10; Fungi - 0; …
2	AT1G28330	DRM1|DYL1	FALSE	4	0.556	0.0112	72.3	110	-0.98	0.0689	55.57	28.19	dormancy-associated protein-like 1
4	AT1G28330	DRM1|DYL1	FALSE	4	1.37	6.78e-13	30.7	85	-0.98	0.0689	55.57	28.19	dormancy-associated protein-like 1
8	AT1G28330	DRM1|DYL1	FALSE	4	0.847	1.94e-05	86.7	157	-0.98	0.0689	55.57	28.19	dormancy-associated protein-like 1
4	AT1G28390	AT1G28390	FALSE	2	0.525	0.000861	3.61	5.19	-0.54	0.000268	2.35	1.61	Protein kinase superfamily protein
8	AT1G28390	AT1G28390	FALSE	2	0.422	0.0218	3.65	4.9	-0.54	0.000268	2.35	1.61	Protein kinase superfamily protein
4	AT1G28440	HSL1	FALSE	0	0.18	0.00179	53.5	60.6	-0.31	0.000586	42.93	34.51	HAESA-like 1
8	AT1G28440	HSL1	FALSE	0	0.276	0.000966	52.6	63.1	-0.31	0.000586	42.93	34.51	HAESA-like 1
4	AT1G28610	AT1G28610	FALSE	0	-0.196	0.00385	53.7	46.4	0.71	2.83e-07	7.48	12.24	GDSL-like Lipase/Acylhydrolase superfamily protein
8	AT1G28610	AT1G28610	FALSE	0	-0.194	0.0369	55.6	47.8	0.71	2.83e-07	7.48	12.24	GDSL-like Lipase/Acylhydrolase superfamily protein
4	AT1G29160	AT1G29160	FALSE	4	-0.463	0.0173	10.2	7.29	0.28	0.129	7.08	8.59	Dof-type zinc finger DNA-binding family protein
4	AT1G29270	AT1G29270	FALSE	2	0.887	0.0373	1.68	3.22	-1.34	0.000112	1.35	0.53	unknown protein; BEST Arabidopsis thaliana protein match is: unknown protein (TAIR:AT2G40435.1); Has 98 Blast hits to 98 proteins in 15 species: Archae - 0; Bacteria - 0; Metazoa - 0; Fungi - 0; Plants - 98; Viruses - 0; Other Eukaryotes - 0 (source: NCBI BLink).
8	AT1G29270	AT1G29270	FALSE	2	0.988	0.0259	1.5	3.39	-1.34	0.000112	1.35	0.53	unknown protein; BEST Arabidopsis thaliana protein match is: unknown protein (TAIR:AT2G40435.1); Has 98 Blast hits to 98 proteins in 15 species: Archae - 0; Bacteria - 0; Metazoa - 0; Fungi - 0; Plants - 98; Viruses - 0; Other Eukaryotes - 0 (source: NCBI BLink).
4	AT1G29660	AT1G29660	FALSE	2	-0.657	0.000616	4.74	3.02	0.94	2.87e-05	24.79	47.6	GDSL-like Lipase/Acylhydrolase superfamily protein
4	AT1G29670	AT1G29670	FALSE	1	-0.258	0.000389	46.2	38.1	0.17	0.39	51.15	57.71	GDSL-like Lipase/Acylhydrolase superfamily protein
2	AT1G29920	AB165|CAB2|LHCB1.1	FALSE	0	0.243	0.0336	1170	1300	1.21	4.27e-26	1038.91	2396.13	chlorophyll A/B-binding protein 2
4	AT1G29980	AT1G29980	FALSE	1	0.172	0.00905	39.3	44.1	0.28	0.0024	32.12	38.87	Protein of unknown function, DUF642
8	AT1G29980	AT1G29980	FALSE	1	0.203	0.0105	46.1	52.9	0.28	0.0024	32.12	38.87	Protein of unknown function, DUF642
4	AT1G30080	AT1G30080	FALSE	0	-0.529	0.00631	3.46	2.44	-0.67	4.48e-08	4.39	2.76	Glycosyl hydrolase superfamily protein
4	AT1G30330	ARF6	FALSE	3	0.132	0.0166	92.9	102	0.2	0.0308	62.54	71.85	auxin response factor 6
8	AT1G30515	AT1G30515	FALSE	0	0.622	0.0187	4.03	5.87	-0.89	7.71e-07	3.36	1.8	unknown protein; FUNCTIONS IN: molecular_function unknown; INVOLVED IN: biological_process unknown; LOCATED IN: endomembrane system; EXPRESSED IN: 16 plant structures; EXPRESSED DURING: 6 growth stages; BEST Arabidopsis thaliana protein match is: unknown protein (TAIR:AT4G21740.1); Has 20 Blast hits to 20 proteins in 4 species: Archae - 0; Bacteria - 0; Metazoa - 0; Fungi - 0; Plants - 20; Viruse…
4	AT1G30530	UGT78D1	FALSE	0	-0.141	0.0248	94.5	84.1	0.47	0.00257	99.04	137.44	UDP-glucosyl transferase 78D1
2	AT1G30650	AR411|WRKY14|ATWRKY14	FALSE	0	-0.37	0.0274	5.81	4.34	1.43	1.62e-24	3.8	10.25	WRKY DNA-binding protein 14
4	AT1G31320	LBD4	TRUE	0	0.547	0.00685	3.55	5.06	0.48	0.00522	3.61	5.03	LOB domain-containing protein 4
8	AT1G31550	AT1G31550	FALSE	3	-0.285	0.0026	44.7	36.7	1.11	1.07e-27	11.62	25	GDSL-like Lipase/Acylhydrolase superfamily protein
4	AT1G32240	KAN2	FALSE	1	0.227	0.0121	16.6	19.3	0.53	0.000253	13.55	19.56	Homeodomain-like superfamily protein
8	AT1G32240	KAN2	FALSE	1	0.255	0.0156	15.3	17.8	0.53	0.000253	13.55	19.56	Homeodomain-like superfamily protein
4	AT1G32450	NRT1.5	FALSE	2	-0.314	0.00344	23	18.2	-2.46	6.28e-34	28.45	5.17	nitrate transporter 1.5
8	AT1G32640	JAI1|ZBF1|JIN1|ATMYC2|MYC2|RD22BP1	FALSE	3	-0.184	0.0385	26.7	23.3	1.01	3.33e-11	19.53	39.26	Basic helix-loop-helix (bHLH) DNA-binding family protein
8	AT1G32860	AT1G32860	FALSE	0	0.303	0.0246	13.3	15.9	0.35	0.0109	5.62	7.14	Glycosyl hydrolase superfamily protein
4	AT1G32900	AT1G32900	FALSE	5	0.166	0.00485	64.1	70.8	1.51	3.67e-15	55.67	158.63	UDP-Glycosyltransferase superfamily protein
4	AT1G33170	AT1G33170	TRUE	0	0.174	0.00243	40.1	45.5	0.24	0.0592	26.37	31.14	S-adenosyl-L-methionine-dependent methyltransferases superfamily protein
4	AT1G33470	AT1G33470	NA	1	0.132	0.0259	65.2	70.2	-0.01	1	64.57	64.16	RNA-binding (RRM/RBD/RNP motifs) family protein
8	AT1G33470	AT1G33470	NA	1	0.168	0.039	72.1	79.8	-0.01	1	64.57	64.16	RNA-binding (RRM/RBD/RNP motifs) family protein
2	AT1G35490	AT1G35490	FALSE	1	-0.242	0.0402	29.3	25.4	-7.56	0	24.06	0.13	bZIP family transcription factor
4	AT1G43910	AT1G43910	FALSE	1	-0.35	7.04e-06	51.3	38.8	-0.3	0.187	67.89	55.29	P-loop containing nucleoside triphosphate hydrolases superfamily protein
8	AT1G43910	AT1G43910	FALSE	1	-0.253	0.0435	43.3	36	-0.3	0.187	67.89	55.29	P-loop containing nucleoside triphosphate hydrolases superfamily protein
4	AT1G44100	AAP5	FALSE	2	-0.246	0.00649	20.1	16.7	-0.3	0.00548	19.97	16.25	amino acid permease 5
4	AT1G44350	ILL6	FALSE	1	-0.22	0.0269	17.2	14.6	-0.53	7.26e-05	12.37	8.58	IAA-leucine resistant (ILR)-like gene 6
8	AT1G44350	ILL6	FALSE	1	-0.449	0.000255	17.4	13	-0.53	7.26e-05	12.37	8.58	IAA-leucine resistant (ILR)-like gene 6
4	AT1G44542	AT1G44542	NA	1	-0.52	0.0155	7.85	4.97	-5.18	3.83e-26	12.18	0.33	Cyclase family protein
8	AT1G44800	AT1G44800	FALSE	2	-0.299	0.016	27.6	23.1	-1.76	2.6e-48	24.91	7.35	nodulin MtN21 /EamA-like transporter family protein
4	AT1G44970	AT1G44970	FALSE	0	-0.127	0.0484	89.6	80.6	-1.45	1.17e-32	70.76	25.93	Peroxidase superfamily protein
4	AT1G47840	HXK3	FALSE	1	0.661	0.0356	0.985	1.59	0.11	0.837	0.54	0.59	hexokinase 3
8	AT1G47840	HXK3	FALSE	1	0.853	0.0249	0.772	1.29	0.11	0.837	0.54	0.59	hexokinase 3
4	AT1G48100	AT1G48100	FALSE	2	-0.279	0.00649	18	14.7	0.6	0.00817	27.85	42.09	Pectin lyase-like superfamily protein
8	AT1G48330	AT1G48330	FALSE	-2147483648	0.537	9.59e-05	39.9	56.5	0.83	0.00214	5.38	9.53	unknown protein; BEST Arabidopsis thaliana protein match is: unknown protein (TAIR:AT3G17580.1); Has 40 Blast hits to 40 proteins in 11 species: Archae - 0; Bacteria - 0; Metazoa - 0; Fungi - 0; Plants - 40; Viruses - 0; Other Eukaryotes - 0 (source: NCBI BLink).
2	AT1G48470	GLN1;5	FALSE	0	-0.277	0.0268	26	20.4	-2.74	7.49e-64	13.86	2.08	glutamine synthetase 1;5
4	AT1G48480	RKL1	FALSE	1	-0.146	0.0262	73.1	64.7	-0.33	0.000683	92.56	73.85	receptor-like kinase 1
2	AT1G48660	AT1G48660	FALSE	2	0.717	0.00808	1.75	2.95	-2.38	1.04e-19	0.86	0.16	Auxin-responsive GH3 family protein
4	AT1G48660	AT1G48660	FALSE	2	1.17	5.99e-08	2.28	5	-2.38	1.04e-19	0.86	0.16	Auxin-responsive GH3 family protein
8	AT1G48660	AT1G48660	FALSE	2	1.3	3.79e-06	2.62	6.07	-2.38	1.04e-19	0.86	0.16	Auxin-responsive GH3 family protein
4	AT1G49230	AT1G49230	FALSE	3	-0.678	0.0395	2.55	1.54	1.19	6.82e-08	0.79	1.8	RING/U-box superfamily protein
8	AT1G49230	AT1G49230	FALSE	3	-0.609	0.0454	4.32	2.8	1.19	6.82e-08	0.79	1.8	RING/U-box superfamily protein
2	AT1G49290	AT1G49290	FALSE	0	-0.606	0.0393	3.69	2.79	-7.36	1.03e-93	4.87	0.03	unknown protein; BEST Arabidopsis thaliana protein match is: unknown protein (TAIR:AT5G13620.1); Has 99 Blast hits to 93 proteins in 11 species: Archae - 0; Bacteria - 0; Metazoa - 2; Fungi - 0; Plants - 97; Viruses - 0; Other Eukaryotes - 0 (source: NCBI BLink).
4	AT1G49320	ATUSPL1|USPL1	FALSE	0	-0.634	0.0102	2.98	1.97	1.49	8.85e-11	1.05	2.95	unknown seed protein like 1
4	AT1G49470	AT1G49470	FALSE	0	-0.37	0.0223	6.98	5.3	0.97	8.6e-13	3.11	6.1	Family of unknown function (DUF716)
2	AT1G49475	AT1G49475	NA	-2147483648	0.794	0.0244	1.72	2.84	-0.76	0.0114	0.89	0.53	AP2/B3-like transcriptional factor family protein
8	AT1G49475	AT1G49475	NA	-2147483648	0.936	0.0038	1.58	3.11	-0.76	0.0114	0.89	0.53	AP2/B3-like transcriptional factor family protein
8	AT1G49520	AT1G49520	FALSE	0	-0.403	0.0418	6.97	5.01	-0.13	0.285	7.88	7.2	SWIB complex BAF60b domain-containing protein
4	AT1G50310	STP9|ATSTP9	FALSE	1	-0.146	0.037	123	113	-4.83	4.39e-31	70.87	2.49	sugar transporter 9
8	AT1G50310	STP9|ATSTP9	FALSE	1	-0.236	0.00631	125	106	-4.83	4.39e-31	70.87	2.49	sugar transporter 9
4	AT1G50480	THFS	FALSE	1	0.143	0.0128	89	97.7	0.22	0.0125	66.99	78.13	10-formyltetrahydrofolate synthetase
4	AT1G50570	AT1G50570	FALSE	0	0.155	0.0341	33.6	37	0.11	0.288	25.79	27.8	Calcium-dependent lipid-binding (CaLB domain) family protein
2	AT1G50810	AT1G50810	FALSE	1	-0.694	0.0153	0.924	0.638	-8.83	7.02e-129	1.54	0	copia-like retrotransposon family, has a 4.6e-216 P-value blast match to gb|AAO73527.1| gag-pol polyprotein (Glycine max) (SIRE1) (Ty1_Copia-family)
2	AT1G51420	SPP1|ATSPP1	FALSE	1	-0.49	0.0233	5.55	3.9	-3.56	1.53e-31	3.03	0.26	sucrose-phosphatase 1
4	AT1G51460	AT1G51460	FALSE	0	-0.142	0.0363	29.6	26.9	-0.05	0.767	22.63	21.89	ABC-2 type transporter family protein
8	AT1G51460	AT1G51460	FALSE	0	-0.174	0.0313	31.6	27.7	-0.05	0.767	22.63	21.89	ABC-2 type transporter family protein
8	AT1G51760	IAR3|JR3	FALSE	3	-0.289	0.000767	56.3	45.9	-0.43	3.34e-07	37.95	28.22	peptidase M20/M25/M40 family protein
2	AT1G52000	AT1G52000	FALSE	0	-0.399	0.0498	11.2	8.37	1.42	1.46e-29	19.03	50.78	Mannose-binding lectin superfamily protein
4	AT1G52000	AT1G52000	FALSE	0	-0.35	0.00818	11.8	9.11	1.42	1.46e-29	19.03	50.78	Mannose-binding lectin superfamily protein
8	AT1G52000	AT1G52000	FALSE	0	-0.719	0.00023	7.64	4.46	1.42	1.46e-29	19.03	50.78	Mannose-binding lectin superfamily protein
4	AT1G52030	F-ATMBP|MBP1.2|MBP2	FALSE	0	-0.157	0.00919	123	105	0.49	2.54e-07	95.94	134.78	myrosinase-binding protein 2
8	AT1G52030	F-ATMBP|MBP1.2|MBP2	FALSE	0	-0.42	8.5e-06	139	101	0.49	2.54e-07	95.94	134.78	myrosinase-binding protein 2
4	AT1G52040	MBP1|ATMBP	FALSE	0	-0.183	0.00367	134	110	0.17	0.131	85.75	96.27	myrosinase-binding protein 1
8	AT1G52040	MBP1|ATMBP	FALSE	0	-0.513	4.52e-06	190	130	0.17	0.131	85.75	96.27	myrosinase-binding protein 1
4	AT1G52190	AT1G52190	FALSE	3	-0.29	0.000279	31.6	25.9	-0.35	8e-05	24.13	18.99	Major facilitator superfamily protein
8	AT1G52190	AT1G52190	FALSE	3	-0.181	0.049	29.5	25.9	-0.35	8e-05	24.13	18.99	Major facilitator superfamily protein
8	AT1G52400	BGL1|ATBG1|BGLU18	FALSE	1	-0.284	0.00101	618	496	-0.08	0.563	363.34	343.21	beta glucosidase 18
4	AT1G52410	TSA1	FALSE	2	-0.182	0.00435	48.8	41	-0.1	0.37	34.55	32.26	TSK-associating protein 1
8	AT1G52410	TSA1	FALSE	2	-0.43	7.21e-06	63.1	45.8	-0.1	0.37	34.55	32.26	TSK-associating protein 1
2	AT1G52570	PLDALPHA2	FALSE	0	-0.26	0.0462	23.1	19.2	-1.69	2.44e-55	15.7	4.89	phospholipase D alpha 2
2	AT1G52680	AT1G52680	FALSE	-2147483648	-0.21	0.041	79.4	71.3	-6.47	1.36e-113	55.21	0.62	late embryogenesis abundant protein-related / LEA protein-related
4	AT1G52700	AT1G52700	FALSE	1	-0.391	0.00534	14.5	10.8	0.13	0.52	8.35	9.16	alpha/beta-Hydrolases superfamily protein
8	AT1G52700	AT1G52700	FALSE	1	-0.31	0.049	15.4	11.9	0.13	0.52	8.35	9.16	alpha/beta-Hydrolases superfamily protein
4	AT1G52870	AT1G52870	FALSE	0	0.166	0.0411	28.4	31.8	0.99	9.67e-26	37.31	74.02	Peroxisomal membrane 22 kDa (Mpv17/PMP22) family protein
4	AT1G53070	AT1G53070	TRUE	0	0.426	1.56e-07	65.9	85.5	0.24	0.0315	28.08	33.07	Legume lectin family protein
8	AT1G53070	AT1G53070	TRUE	0	0.587	3.79e-06	84.1	126	0.24	0.0315	28.08	33.07	Legume lectin family protein
2	AT1G53160	SPL4	FALSE	1	-0.195	0.033	79.5	64.1	0.58	1.15e-10	76.89	114.58	squamosa promoter binding protein-like 4
4	AT1G53160	SPL4	FALSE	1	-0.299	2.91e-05	103	82.4	0.58	1.15e-10	76.89	114.58	squamosa promoter binding protein-like 4
8	AT1G53160	SPL4	FALSE	1	-0.428	0.000321	91.5	69.9	0.58	1.15e-10	76.89	114.58	squamosa promoter binding protein-like 4
4	AT1G54000	AT1G54000	FALSE	1	-0.284	0.00377	14.5	11.9	-0.45	0.0169	11.77	8.63	GDSL-like Lipase/Acylhydrolase superfamily protein
8	AT1G54020	AT1G54020	FALSE	0	-0.479	0.00389	8.73	5.88	-0.49	0.0569	6.37	4.52	GDSL-like Lipase/Acylhydrolase superfamily protein
2	AT1G54280	AT1G54280	FALSE	0	-0.37	0.0285	4.76	3.84	-4.79	3.17e-148	3.33	0.12	ATPase E1-E2 type family protein / haloacid dehalogenase-like hydrolase family protein
4	AT1G54385	AT1G54385	NA	0	0.21	0.00919	17.7	20.6	0.13	0.249	12.11	13.26	ARM repeat superfamily protein
2	AT1G54500	AT1G54500	FALSE	0	0.189	0.049	72.8	79.8	0.46	2.83e-08	91.2	125.67	Rubredoxin-like superfamily protein
2	AT1G54560	ATXIE|XIE	FALSE	1	-0.461	0.00279	9.62	7.27	-4.68	4.05e-105	6.56	0.26	Myosin family protein with Dil domain
8	AT1G54820	AT1G54820	FALSE	1	-0.236	0.0183	23.2	19.2	0.12	0.275	18.08	19.63	Protein kinase superfamily protein
2	AT1G55020	ATLOX1|LOX1	FALSE	2	0.319	0.00166	17.7	21.7	-0.2	0.127	28.6	24.93	lipoxygenase 1
4	AT1G55210	AT1G55210	FALSE	0	-0.147	0.0379	219	190	0.34	0.0364	203.47	258.05	Disease resistance-responsive (dirigent-like protein) family protein
2	AT1G55330	ATAGP21|AGP21	FALSE	3	0.32	0.0101	67.7	78.1	-0.65	0.00253	348.08	222.33	arabinogalactan protein 21
2	AT1G55850	CSLE1|ATCSLE1	FALSE	0	0.338	0.00224	30.6	38.3	1	7.7e-29	14.98	29.98	cellulose synthase like E1
4	AT1G55850	CSLE1|ATCSLE1	FALSE	0	0.531	1.26e-08	17.5	25.1	1	7.7e-29	14.98	29.98	cellulose synthase like E1
8	AT1G55850	CSLE1|ATCSLE1	FALSE	0	0.513	3.49e-06	29.9	41.5	1	7.7e-29	14.98	29.98	cellulose synthase like E1
4	AT1G56020	AT1G56020	FALSE	0	-0.381	0.000519	14.4	10.6	-0.14	0.359	10.02	9.06	unknown protein; BEST Arabidopsis thaliana protein match is: unknown protein (TAIR:AT3G12970.1); Has 3011 Blast hits to 958 proteins in 192 species: Archae - 0; Bacteria - 193; Metazoa - 479; Fungi - 286; Plants - 158; Viruses - 8; Other Eukaryotes - 1887 (source: NCBI BLink).
8	AT1G56020	AT1G56020	FALSE	0	-0.317	0.0395	12.2	9.85	-0.14	0.359	10.02	9.06	unknown protein; BEST Arabidopsis thaliana protein match is: unknown protein (TAIR:AT3G12970.1); Has 3011 Blast hits to 958 proteins in 192 species: Archae - 0; Bacteria - 193; Metazoa - 479; Fungi - 286; Plants - 158; Viruses - 8; Other Eukaryotes - 1887 (source: NCBI BLink).
2	AT1G56220	AT1G56220	FALSE	0	0.248	0.0277	335	394	-0.08	0.9	303.19	287.76	Dormancy/auxin associated family protein
4	AT1G56220	AT1G56220	FALSE	0	0.393	3.84e-06	196	267	-0.08	0.9	303.19	287.76	Dormancy/auxin associated family protein
4	AT1G56300	AT1G56300	FALSE	1	0.191	0.0416	29.1	33.8	-1.75	1.1e-28	5.49	1.64	Chaperone DnaJ-domain superfamily protein
4	AT1G56680	AT1G56680	FALSE	2	1.06	0.00226	1.02	2.11	-1.75	1.09e-09	1.13	0.33	Chitinase family protein
8	AT1G56680	AT1G56680	FALSE	2	1.23	0.000117	1.84	4.31	-1.75	1.09e-09	1.13	0.33	Chitinase family protein
4	AT1G57750	MAH1|CYP96A15	FALSE	2	-0.223	0.000343	107	93.5	0.49	8.72e-05	91.13	127.92	cytochrome P450, family 96, subfamily A, polypeptide 15
4	AT1G58460	AT1G58460	NA	0	-0.775	0.00418	5.71	3.32	0.1	0.813	17.22	18.41	unknown protein; Has 35 Blast hits to 35 proteins in 8 species: Archae - 0; Bacteria - 0; Metazoa - 0; Fungi - 0; Plants - 35; Viruses - 0; Other Eukaryotes - 0 (source: NCBI BLink).
8	AT1G58460	AT1G58460	NA	0	-0.831	0.00924	5.28	3.17	0.1	0.813	17.22	18.41	unknown protein; Has 35 Blast hits to 35 proteins in 8 species: Archae - 0; Bacteria - 0; Metazoa - 0; Fungi - 0; Plants - 35; Viruses - 0; Other Eukaryotes - 0 (source: NCBI BLink).
4	AT1G60160	AT1G60160	FALSE	0	0.167	0.0158	23.5	26.4	0.26	0.015	20.58	24.68	Potassium transporter family protein
4	AT1G60590	AT1G60590	FALSE	0	-0.423	0.00802	4.74	3.57	0.88	3.15e-05	12.8	23.53	Pectin lyase-like superfamily protein
4	AT1G60610	AT1G60610	FALSE	0	0.303	0.00974	7.61	9.39	-0.39	7.38e-05	7.38	5.63	SBP (S-ribonuclease binding protein) family protein
4	AT1G60800	NIK3	FALSE	0	0.159	0.00753	34.5	38.6	0.1	0.389	40.04	42.78	NSP-interacting kinase 3
8	AT1G61130	SCPL32	FALSE	1	-0.551	0.0167	3.86	2.57	-1.18	6.85e-09	1.82	0.8	serine carboxypeptidase-like 32
8	AT1G61680	TPS14|ATTPS14	FALSE	1	0.509	0.00276	6.13	8.31	-3.16	8.68e-140	8.51	0.95	terpene synthase 14
4	AT1G61800	ATGPT2|GPT2	FALSE	2	-0.449	0.00144	19.2	13.2	2.65	1.6e-07	1.43	9	glucose-6-phosphate/phosphate translocator 2
8	AT1G61810	BGLU45	FALSE	0	-0.82	0.039	1.39	0.852	1.07	6.95e-18	6.37	13.39	beta-glucosidase 45
8	AT1G61820	BGLU46	FALSE	0	-0.721	0.0445	1.32	0.897	0.15	0.342	6.64	7.39	beta glucosidase 46
8	AT1G61890	AT1G61890	FALSE	0	-0.214	0.0203	32.3	27.8	-0.07	0.767	30.74	29.31	MATE efflux family protein
4	AT1G61930	AT1G61930	FALSE	1	-0.308	0.0313	12.9	10.1	0.23	0.218	7.73	9.04	Protein of unknown function, DUF584
2	AT1G62180	APSR|PRH43|PRH|ATAPR2|APR2	FALSE	0	-0.302	0.0285	23.6	17.9	0.63	0.00417	74.22	114.67	5'adenylylphosphosulfate reductase 2
8	AT1G62290	AT1G62290	FALSE	3	0.526	0.0103	2.7	3.86	-3.06	8.71e-31	1.94	0.23	Saposin-like aspartyl protease family protein
8	AT1G62480	AT1G62480	FALSE	0	-0.24	0.00378	277	237	0.22	0.0675	263.71	306.86	Vacuolar calcium-binding protein-related
4	AT1G62500	AT1G62500	TRUE	2	0.45	7.42e-09	155	200	-0.11	0.458	98.19	90.82	Bifunctional inhibitor/lipid-transfer protein/seed storage 2S albumin superfamily protein
8	AT1G62500	AT1G62500	TRUE	2	0.613	3.38e-05	150	224	-0.11	0.458	98.19	90.82	Bifunctional inhibitor/lipid-transfer protein/seed storage 2S albumin superfamily protein
4	AT1G62560	FMO GS-OX3	FALSE	2	-0.261	0.00644	23.6	19.3	-1.32	8.09e-08	15.97	6.39	flavin-monooxygenase glucosinolate S-oxygenase 3
8	AT1G63260	TET10	FALSE	1	0.305	0.0254	9.92	11.8	-0.32	0.194	14.23	11.42	tetraspanin10
4	AT1G63480	AT1G63480	FALSE	0	0.196	0.0152	21.6	23.8	-0.59	2.14e-12	14.38	9.58	AT hook motif DNA-binding family protein
8	AT1G63480	AT1G63480	FALSE	0	0.225	0.00788	27.9	32.1	-0.59	2.14e-12	14.38	9.58	AT hook motif DNA-binding family protein
4	AT1G63650	EGL1|ATMYC-2|EGL3	TRUE	1	-0.22	0.024	10.6	9.08	0.39	0.000229	8.22	10.8	basic helix-loop-helix (bHLH) DNA-binding superfamily protein
4	AT1G63710	CYP86A7	FALSE	3	-0.121	0.0465	71.3	64.4	0.07	0.674	49.48	51.82	cytochrome P450, family 86, subfamily A, polypeptide 7
2	AT1G63800	UBC5	FALSE	1	0.356	0.0191	22.1	28.5	0.3	0.0177	15.13	18.56	ubiquitin-conjugating enzyme 5
4	AT1G63800	UBC5	FALSE	1	0.385	0.000192	18.4	23.6	0.3	0.0177	15.13	18.56	ubiquitin-conjugating enzyme 5
8	AT1G63800	UBC5	FALSE	1	0.439	0.000786	18.5	24.8	0.3	0.0177	15.13	18.56	ubiquitin-conjugating enzyme 5
8	AT1G64060	ATRBOH F|RBOH F|RBOHAP108|ATRBOHF|RBOHF	FALSE	3	-0.254	0.0273	7.54	6.35	-0.46	1.12e-06	8.37	6.08	respiratory burst oxidase protein F
4	AT1G64140	AT1G64140	FALSE	2	-0.138	0.0274	44.7	40.3	0.42	0.000155	46.56	62.33	BEST Arabidopsis thaliana protein match is: loricrin-related (TAIR:AT5G64550.1); Has 3596 Blast hits to 2004 proteins in 150 species: Archae - 0; Bacteria - 54; Metazoa - 1597; Fungi - 38; Plants - 513; Viruses - 9; Other Eukaryotes - 1385 (source: NCBI BLink).
4	AT1G64142	CPuORF23	FALSE	2	-0.138	0.0274	44.7	40.3	0.42	0.000155	46.56	62.33	conserved peptide upstream open reading frame 23
8	AT1G64200	VHA-E3	FALSE	0	-0.275	0.0249	25.2	20.8	0.12	0.281	36.92	40.1	vacuolar H+-ATPase subunit E isoform 3
4	AT1G64390	AtGH9C2|GH9C2	FALSE	1	-0.234	0.00185	58.8	49.5	0.51	5.09e-05	41.89	59.54	glycosyl hydrolase 9C2
2	AT1G64450	AT1G64450	TRUE	1	0.416	0.000116	34.4	45	0.19	0.0673	17.52	20	Glycine-rich protein family
4	AT1G64450	AT1G64450	TRUE	1	0.449	2.86e-06	32.7	42.4	0.19	0.0673	17.52	20	Glycine-rich protein family
8	AT1G64450	AT1G64450	TRUE	1	0.48	4.66e-05	36.6	49.8	0.19	0.0673	17.52	20	Glycine-rich protein family
4	AT1G64640	ENODL8|AtENODL8	FALSE	1	-0.201	0.0264	37.8	32.6	-0.26	0.267	41.13	34.41	early nodulin-like protein 8
4	AT1G64720	CP5	FALSE	1	0.163	0.032	96.5	110	0.69	5.32e-13	201.6	326.3	Polyketide cyclase/dehydrase and lipid transport superfamily protein
2	AT1G65490	AT1G65490	FALSE	0	0.497	0.024	15.6	21.4	1.22	8.29e-20	56.07	130.5	unknown protein; FUNCTIONS IN: molecular_function unknown; INVOLVED IN: biological_process unknown; LOCATED IN: endomembrane system; EXPRESSED IN: 22 plant structures; EXPRESSED DURING: 13 growth stages; BEST Arabidopsis thaliana protein match is: unknown protein (TAIR:AT1G65486.1); Has 23 Blast hits to 23 proteins in 2 species: Archae - 0; Bacteria - 0; Metazoa - 0; Fungi - 0; Plants - 23; Virus…
4	AT1G65860	FMO GS-OX1	FALSE	1	-0.302	0.038	8.68	6.45	-4.57	2.35e-127	6.95	0.29	flavin-monooxygenase glucosinolate S-oxygenase 1
4	AT1G65900	AT1G65900	TRUE	4	-0.212	0.0077	27	23	0.82	3.32e-13	19.48	34.43	unknown protein; FUNCTIONS IN: molecular_function unknown; INVOLVED IN: biological_process unknown; LOCATED IN: endomembrane system; EXPRESSED IN: 21 plant structures; EXPRESSED DURING: 13 growth stages; Has 306 Blast hits to 306 proteins in 119 species: Archae - 19; Bacteria - 238; Metazoa - 0; Fungi - 0; Plants - 34; Viruses - 0; Other Eukaryotes - 15 (source: NCBI BLink).
2	AT1G66180	AT1G66180	FALSE	4	0.377	0.000572	27.9	35.4	-0.18	0.451	21.41	18.9	Eukaryotic aspartyl protease family protein
4	AT1G66180	AT1G66180	FALSE	4	0.354	7.04e-06	30	38.3	-0.18	0.451	21.41	18.9	Eukaryotic aspartyl protease family protein
8	AT1G66180	AT1G66180	FALSE	4	0.254	0.00474	27.8	33	-0.18	0.451	21.41	18.9	Eukaryotic aspartyl protease family protein
2	AT1G66390	ATMYB90|MYB90|PAP2	FALSE	1	0.541	0.0349	6.3	8.76	3.45	1.59e-10	0.16	1.76	myb domain protein 90
4	AT1G66390	ATMYB90|MYB90|PAP2	FALSE	1	0.785	0.000195	4.4	6.26	3.45	1.59e-10	0.16	1.76	myb domain protein 90
8	AT1G66390	ATMYB90|MYB90|PAP2	FALSE	1	0.9	0.00417	2.86	5.15	3.45	1.59e-10	0.16	1.76	myb domain protein 90
8	AT1G67050	AT1G67050	FALSE	1	-0.256	0.0412	15.4	12.5	-0.3	0.00606	16.97	13.75	unknown protein; BEST Arabidopsis thaliana protein match is: unknown protein (TAIR:AT5G38320.1); Has 617 Blast hits to 318 proteins in 80 species: Archae - 0; Bacteria - 16; Metazoa - 141; Fungi - 62; Plants - 128; Viruses - 2; Other Eukaryotes - 268 (source: NCBI BLink).
2	AT1G67360	AT1G67360	FALSE	1	0.22	0.0244	44.8	48.8	0.2	0.223	34.36	39.33	Rubber elongation factor protein (REF)
4	AT1G67360	AT1G67360	FALSE	1	0.342	3.46e-06	54.7	67.2	0.2	0.223	34.36	39.33	Rubber elongation factor protein (REF)
8	AT1G67360	AT1G67360	FALSE	1	0.587	4.99e-06	53.1	77.5	0.2	0.223	34.36	39.33	Rubber elongation factor protein (REF)
8	AT1G67750	AT1G67750	TRUE	2	0.308	0.00294	60.1	74.4	-0.14	0.203	32.08	29.09	Pectate lyase family protein
8	AT1G67830	ATFXG1|FXG1	FALSE	1	0.26	0.00342	55.2	65.6	-0.01	1	37.41	37.21	alpha-fucosidase 1
8	AT1G67870	AT1G67870	FALSE	0	-0.24	0.0413	35.8	28.8	1.92	1.5e-113	28.35	106.96	glycine-rich protein
8	AT1G68170	AT1G68170	FALSE	1	-0.56	0.0385	4.88	3.34	1.13	7.76e-12	2.56	5.61	nodulin MtN21 /EamA-like transporter family protein
8	AT1G68490	AT1G68490	FALSE	3	0.176	0.0357	38.9	43.2	-0.46	1.12e-06	40.75	29.64	unknown protein; FUNCTIONS IN: molecular_function unknown; INVOLVED IN: biological_process unknown; LOCATED IN: chloroplast; EXPRESSED IN: 22 plant structures; EXPRESSED DURING: 13 growth stages; BEST Arabidopsis thaliana protein match is: unknown protein (TAIR:AT1G13390.2); Has 125 Blast hits to 125 proteins in 18 species: Archae - 0; Bacteria - 0; Metazoa - 0; Fungi - 0; Plants - 125; Viruses -…
4	AT1G68560	XYL1|TRG1|ATXYL1	FALSE	2	0.234	4.49e-05	193	227	0.04	0.709	118.48	122.01	alpha-xylosidase 1
8	AT1G68560	XYL1|TRG1|ATXYL1	FALSE	2	0.23	0.00138	233	270	0.04	0.709	118.48	122.01	alpha-xylosidase 1
4	AT1G68568	AT1G68568	NA	0	-0.269	0.000413	119	98.6	1.17	5.73e-13	135.61	305.66	other RNA
4	AT1G68570	AT1G68570	FALSE	2	-0.24	0.000432	112	94.6	1.17	1.39e-13	118.26	265.68	Major facilitator superfamily protein
4	AT1G68740	PHO1;H1	FALSE	3	-0.352	5.91e-05	14.9	11.8	0.12	0.178	11.61	12.64	EXS (ERD1/XPR1/SYG1) family protein
8	AT1G68740	PHO1;H1	FALSE	3	-0.359	0.00342	15.1	11.6	0.12	0.178	11.61	12.64	EXS (ERD1/XPR1/SYG1) family protein
2	AT1G68750	ATPPC4|PPC4	FALSE	0	-0.353	0.00858	10.4	8.4	-6.79	1.57e-228	5.96	0.05	phosphoenolpyruvate carboxylase 4
8	AT1G68780	AT1G68780	FALSE	1	0.31	0.000721	31.7	38.9	-0.28	0.0322	20.76	17.14	RNI-like superfamily protein
4	AT1G69120	AP1|AGL7	FALSE	1	-0.144	0.0125	139	128	0.47	7.88e-08	121.83	168.95	K-box region and MADS-box transcription factor family protein
4	AT1G69180	CRC	FALSE	1	-0.195	0.0128	49.7	42.9	-0.14	0.166	33.86	30.64	Plant-specific transcription factor YABBY family protein
4	AT1G69270	RPK1	FALSE	1	0.253	0.0494	6.54	7.61	-0.28	0.0396	5.48	4.52	receptor-like protein kinase 1
8	AT1G69270	RPK1	FALSE	1	0.285	0.0383	6.87	8.23	-0.28	0.0396	5.48	4.52	receptor-like protein kinase 1
4	AT1G69490	NAP|ATNAP|ANAC029	FALSE	0	0.716	0.0108	1.88	3.44	2.66	5e-43	5.71	36.15	NAC-like, activated by AP3/PI
8	AT1G69580	AT1G69580	FALSE	1	0.378	0.0038	11.7	15.4	0.9	4.93e-24	12.25	22.86	Homeodomain-like superfamily protein
8	AT1G69870	NRT1.7	FALSE	4	-0.32	0.000456	102	80.5	0.45	2.1e-07	67.31	92.19	nitrate transporter 1.7
8	AT1G70410	BCA4|ATBCA4|CA4	FALSE	1	-0.215	0.0381	26.6	22.7	0.41	2.65e-06	64.93	86.21	beta carbonic anhydrase 4
8	AT1G70470	AT1G70470	TRUE	1	0.301	0.0301	16.9	20.7	-0.01	1	11.5	11.46	unknown protein; BEST Arabidopsis thaliana protein match is: unknown protein (TAIR:AT1G23530.1); Has 64 Blast hits to 64 proteins in 22 species: Archae - 0; Bacteria - 2; Metazoa - 7; Fungi - 10; Plants - 43; Viruses - 0; Other Eukaryotes - 2 (source: NCBI BLink).
4	AT1G70560	WEI8|SAV3|TAA1	FALSE	0	0.297	0.00179	22.5	26.6	-0.95	3.16e-17	15.1	7.82	tryptophan aminotransferase of Arabidopsis 1
8	AT1G70560	WEI8|SAV3|TAA1	FALSE	0	0.444	3.38e-05	24.9	33.6	-0.95	3.16e-17	15.1	7.82	tryptophan aminotransferase of Arabidopsis 1
8	AT1G70700	JAZ9|TIFY7	FALSE	1	-0.567	5.53e-07	181	124	0	1	189.65	189.64	TIFY domain/Divergent CCT motif family protein
4	AT1G70710	GH9B1|CEL1|ATGH9B1	FALSE	6	0.175	0.0122	96.1	106	0.19	0.17	79.61	90.76	glycosyl hydrolase 9B1
8	AT1G70710	GH9B1|CEL1|ATGH9B1	FALSE	6	0.295	0.000235	94.8	116	0.19	0.17	79.61	90.76	glycosyl hydrolase 9B1
2	AT1G70940	PIN3|ATPIN3	FALSE	1	-0.411	0.00109	11.3	8.55	-0.16	0.155	26.05	23.32	Auxin efflux carrier family protein
4	AT1G70940	PIN3|ATPIN3	FALSE	1	-0.28	0.00905	12.4	10.2	-0.16	0.155	26.05	23.32	Auxin efflux carrier family protein
4	AT1G71030	ATMYBL2|MYBL2	FALSE	2	0.568	9.17e-06	11.9	18.2	1.15	4.18e-07	9.86	21.96	MYB-like 2
8	AT1G71880	SUC1|ATSUC1	FALSE	6	-0.182	0.049	104	90.3	-0.27	0.11	50.62	42.04	sucrose-proton symporter 1
4	AT1G71960	ABCG25|ATABCG25	FALSE	1	-0.335	0.00124	9.21	7.15	0.08	0.518	7.32	7.71	ATP-binding casette family G25
8	AT1G71960	ABCG25|ATABCG25	FALSE	1	-0.548	0.000805	7.85	5.36	0.08	0.518	7.32	7.71	ATP-binding casette family G25
2	AT1G72180	AT1G72180	FALSE	0	-0.24	0.0173	22.1	18.7	-0.23	0.286	26.65	22.79	Leucine-rich receptor-like protein kinase family protein
4	AT1G72180	AT1G72180	FALSE	0	-0.288	4.24e-05	24.4	20.4	-0.23	0.286	26.65	22.79	Leucine-rich receptor-like protein kinase family protein
8	AT1G72180	AT1G72180	FALSE	0	-0.353	0.000126	20	15.6	-0.23	0.286	26.65	22.79	Leucine-rich receptor-like protein kinase family protein
4	AT1G72450	TIFY11B|JAZ6	FALSE	3	-0.233	0.00857	69.1	59.3	-0.28	0.00498	55.35	45.5	jasmonate-zim-domain protein 6
8	AT1G72450	TIFY11B|JAZ6	FALSE	3	-0.578	3.79e-06	65.3	42.7	-0.28	0.00498	55.35	45.5	jasmonate-zim-domain protein 6
4	AT1G72520	AT1G72520	FALSE	1	-0.296	0.0121	5.93	4.84	-0.28	0.224	1.86	1.54	PLAT/LH2 domain-containing lipoxygenase family protein
8	AT1G72520	AT1G72520	FALSE	1	-0.519	0.00025	7.65	5.3	-0.28	0.224	1.86	1.54	PLAT/LH2 domain-containing lipoxygenase family protein
4	AT1G72600	AT1G72600	FALSE	1	-0.153	0.0113	268	237	0.7	1.33e-07	297.82	483.85	hydroxyproline-rich glycoprotein family protein
8	AT1G72600	AT1G72600	FALSE	1	-0.215	0.0139	295	255	0.7	1.33e-07	297.82	483.85	hydroxyproline-rich glycoprotein family protein
4	AT1G72610	GER1|GLP1|ATGER1	FALSE	0	-0.152	0.012	501	445	0.7	1.23e-07	559.29	910.25	germin-like protein 1
8	AT1G72610	GER1|GLP1|ATGER1	FALSE	0	-0.217	0.013	552	477	0.7	1.23e-07	559.29	910.25	germin-like protein 1
4	AT1G73010	PS2|ATPS2	FALSE	0	-0.244	0.00623	26.4	21.8	-0.98	1.14e-06	12.89	6.53	phosphate starvation-induced gene 2
8	AT1G73120	AT1G73120	FALSE	2	2.73	0.00121	0.242	1.81	1.77	2.76e-05	0.17	0.63	unknown protein; FUNCTIONS IN: molecular_function unknown; INVOLVED IN: response to oxidative stress; EXPRESSED IN: root, cultured cell; Has 36 Blast hits to 36 proteins in 8 species: Archae - 0; Bacteria - 0; Metazoa - 0; Fungi - 0; Plants - 36; Viruses - 0; Other Eukaryotes - 0 (source: NCBI BLink).
4	AT1G73590	PIN1|ATPIN1	TRUE	2	0.202	0.00794	28.5	31.9	-0.15	0.132	22.27	20.06	Auxin efflux carrier family protein
4	AT1G73600	AT1G73600	FALSE	2	-0.153	0.0171	45.6	39.8	0.82	1.2e-07	20.42	35.96	S-adenosyl-L-methionine-dependent methyltransferases superfamily protein
4	AT1G73602	CPuORF32	FALSE	0	-0.153	0.0175	45.4	39.6	0.82	8.75e-08	20.05	35.29	conserved peptide upstream open reading frame 32
4	AT1G74100	ATSOT16|ATST5A|CORI-7|SOT16	FALSE	0	-0.158	0.0382	43.6	37.3	-0.31	0.0198	25.46	20.53	sulfotransferase 16
4	AT1G74670	AT1G74670	FALSE	2	-0.235	0.000655	91.7	80.1	-0.27	0.0612	253.78	211.08	Gibberellin-regulated family protein
2	AT1G74840	AT1G74840	FALSE	1	0.184	0.047	52.3	57.5	0.03	0.88	80.04	81.91	Homeodomain-like superfamily protein
8	AT1G74950	TIFY10B|JAZ2	FALSE	1	-0.277	0.00111	48.9	41.1	-0.14	0.133	27.77	25.23	TIFY domain/Divergent CCT motif family protein
4	AT1G75030	ATLP-3|TLP-3	FALSE	1	0.236	0.0437	98.6	114	-2.16	7.21e-86	90.94	20.29	thaumatin-like protein 3
8	AT1G75300	AT1G75300	FALSE	0	-0.22	0.0304	25.2	21.7	-0.37	8.11e-05	25.99	20.04	NmrA-like negative transcriptional regulator family protein
4	AT1G75380	ATBBD1|BBD1	FALSE	3	0.176	0.0035	91.5	107	-0.06	0.88	71.15	68.14	bifunctional nuclease in basal defense response 1
4	AT1G75388	CPuORF5	FALSE	0	-0.227	0.000891	76.2	64.1	-0.52	7.11e-06	61.87	43.02	conserved peptide upstream open reading frame 5
4	AT1G75390	bZIP44|AtbZIP44	FALSE	0	-0.227	0.000891	76.2	64.1	-0.52	7.11e-06	61.87	43.02	basic leucine-zipper 44
4	AT1G75500	WAT1	FALSE	2	-0.215	0.00146	101	85	0.36	0.000204	77.06	98.89	Walls Are Thin 1
2	AT1G75750	GASA1	FALSE	2	0.209	0.049	78.9	82.3	0.45	0.0678	228.94	313.36	GAST1 protein homolog 1
2	AT1G75820	FAS3|ATCLV1|FLO5|CLV1	FALSE	2	-0.208	0.0425	19.3	16.7	1.09	5.99e-34	11.09	23.63	Leucine-rich receptor-like protein kinase family protein
4	AT1G75820	FAS3|ATCLV1|FLO5|CLV1	FALSE	2	-0.21	0.00222	16.1	13.8	1.09	5.99e-34	11.09	23.63	Leucine-rich receptor-like protein kinase family protein
8	AT1G75820	FAS3|ATCLV1|FLO5|CLV1	FALSE	2	-0.213	0.0176	13.4	11.5	1.09	5.99e-34	11.09	23.63	Leucine-rich receptor-like protein kinase family protein
4	AT1G75900	AT1G75900	FALSE	0	-0.219	0.00671	27.5	23.6	0.61	1.72e-11	23.68	36.1	GDSL-like Lipase/Acylhydrolase superfamily protein
4	AT1G76090	SMT3	FALSE	1	-0.256	0.0113	20	16.3	-0.33	0.177	28.92	23.06	sterol methyltransferase 3
8	AT1G76410	ATL8	FALSE	2	-0.31	0.0369	18.6	14.9	-0.06	0.815	12.71	12.21	RING/U-box superfamily protein
4	AT1G76620	AT1G76620	FALSE	2	-0.254	0.00378	17.5	14.8	0.09	0.511	11.16	11.87	Protein of unknown function, DUF547
8	AT1G76620	AT1G76620	FALSE	2	-0.226	0.024	16.6	14	0.09	0.511	11.16	11.87	Protein of unknown function, DUF547
2	AT1G76660	AT1G76660	FALSE	1	0.211	0.0211	30	33.8	0.08	0.473	21.58	22.75	FUNCTIONS IN: molecular_function unknown; INVOLVED IN: biological_process unknown; LOCATED IN: plasma membrane; EXPRESSED IN: 22 plant structures; EXPRESSED DURING: 13 growth stages; BEST Arabidopsis thaliana protein match is: hydroxyproline-rich glycoprotein family protein (TAIR:AT5G52430.1); Has 353 Blast hits to 231 proteins in 60 species: Archae - 0; Bacteria - 6; Metazoa - 57; Fungi - 22; Pl…
2	AT1G77120	ADH1|ATADH|ADH|ATADH1	FALSE	0	-0.374	0.0466	16.5	11.7	1.13	8.4e-15	3.11	6.78	alcohol dehydrogenase 1
4	AT1G77120	ADH1|ATADH|ADH|ATADH1	FALSE	0	0.25	0.0117	13.2	15.7	1.13	8.4e-15	3.11	6.78	alcohol dehydrogenase 1
8	AT1G77660	AT1G77660	FALSE	0	0.304	0.00365	13.8	16.8	-0.46	5.61e-06	12.32	8.95	Histone H3 K4-specific methyltransferase SET7/9 family protein
2	AT1G77690	LAX3	FALSE	2	-0.325	0.0498	6.88	5.34	0.63	1.85e-06	8.08	12.47	like AUX1 3
4	AT1G77690	LAX3	FALSE	2	-0.755	2.93e-06	6.31	3.68	0.63	1.85e-06	8.08	12.47	like AUX1 3
8	AT1G77690	LAX3	FALSE	2	-0.779	0.000167	5.93	3.45	0.63	1.85e-06	8.08	12.47	like AUX1 3
4	AT1G77990	AST56|SULTR2;2	FALSE	0	-0.451	0.00144	5.01	3.54	0.66	4.05e-12	8.07	12.81	STAS domain / Sulfate transporter family
8	AT1G77990	AST56|SULTR2;2	FALSE	0	-0.566	0.00223	4.91	3.21	0.66	4.05e-12	8.07	12.81	STAS domain / Sulfate transporter family
4	AT1G77992	AT1G77992	NA	0	-0.679	0.0269	4.46	2.98	0.65	8.52e-08	7.42	11.65	other RNA
8	AT1G77992	AT1G77992	NA	0	-0.733	0.0413	4.38	2.53	0.65	8.52e-08	7.42	11.65	other RNA
4	AT1G78230	AT1G78230	NA	1	-0.232	0.0168	10	8.62	0.08	0.684	13.25	14.01	Outer arm dynein light chain 1 protein
4	AT1G78370	ATGSTU20|GSTU20	FALSE	3	-0.156	0.0223	366	308	-1.02	3.14e-18	305.41	150.28	glutathione S-transferase TAU 20
8	AT1G78380	GSTU19|GST8|ATGSTU19	FALSE	1	0.193	0.0114	339	386	-0.06	0.587	287.38	275.64	glutathione S-transferase TAU 19
4	AT1G78570	RHM1|ATRHM1|ROL1	FALSE	1	-0.192	0.00441	226	195	0.03	0.869	306.04	313.26	rhamnose biosynthesis 1
8	AT1G78570	RHM1|ATRHM1|ROL1	FALSE	1	-0.226	0.049	221	188	0.03	0.869	306.04	313.26	rhamnose biosynthesis 1
4	AT1G78580	TPS1|ATTPS1	TRUE	2	-0.209	0.000861	25.7	22.2	0.69	1.76e-11	27.15	43.69	trehalose-6-phosphate synthase
4	AT1G78610	MSL6	FALSE	1	0.215	0.015	14.2	16.4	-0.21	0.0255	12.83	11.1	mechanosensitive channel of small conductance-like 6
8	AT1G78610	MSL6	FALSE	1	0.373	0.000754	14.2	18	-0.21	0.0255	12.83	11.1	mechanosensitive channel of small conductance-like 6
2	AT1G78700	BEH4	FALSE	1	0.664	1.38e-05	16.3	25.8	-0.14	0.199	13.81	12.54	BES1/BZR1 homolog 4
4	AT1G78700	BEH4	FALSE	1	0.734	1.51e-09	14.8	24.4	-0.14	0.199	13.81	12.54	BES1/BZR1 homolog 4
8	AT1G78700	BEH4	FALSE	1	0.918	1.19e-07	15.4	28.4	-0.14	0.199	13.81	12.54	BES1/BZR1 homolog 4
2	AT1G78710	TBL42	FALSE	0	0.661	0.00148	7.33	11.3	-0.22	0.146	4.96	4.25	TRICHOME BIREFRINGENCE-LIKE 42
4	AT1G78710	TBL42	FALSE	0	0.595	0.000246	6.54	9.72	-0.22	0.146	4.96	4.25	TRICHOME BIREFRINGENCE-LIKE 42
8	AT1G78710	TBL42	FALSE	0	0.819	1.94e-05	6.85	11.8	-0.22	0.146	4.96	4.25	TRICHOME BIREFRINGENCE-LIKE 42
2	AT1G78850	AT1G78850	FALSE	3	0.43	0.00102	27.5	34.1	0.59	0.124	2.57	3.88	D-mannose binding lectin protein with Apple-like carbohydrate-binding domain
4	AT1G78850	AT1G78850	FALSE	3	0.638	0.000336	9.5	16.1	0.59	0.124	2.57	3.88	D-mannose binding lectin protein with Apple-like carbohydrate-binding domain
8	AT1G78970	ATLUP1|LUP1	FALSE	0	-0.609	0.0153	1.85	1.26	0.24	0.106	4.19	4.95	lupeol synthase 1
8	AT1G79110	AT1G79110	FALSE	3	0.214	0.0144	48.7	54.9	-0.03	0.891	28.26	27.6	zinc ion binding
4	AT1G79420	AT1G79420	TRUE	1	0.513	0.000321	5.98	8.25	0.12	0.442	5.8	6.32	Protein of unknown function (DUF620)
8	AT1G79420	AT1G79420	TRUE	1	0.626	0.000138	6.14	9.05	0.12	0.442	5.8	6.32	Protein of unknown function (DUF620)
8	AT1G80050	APT2|PHT1.1|ATAPT2	FALSE	0	-0.439	0.000925	38	26.7	2.67	1.34e-109	35.52	225.33	adenine phosphoribosyl transferase 2
4	AT1G80280	AT1G80280	FALSE	1	0.207	0.000521	58.1	65.5	-0.05	0.777	43.4	41.95	alpha/beta-Hydrolases superfamily protein
8	AT1G80280	AT1G80280	FALSE	1	0.326	0.000447	69.4	85	-0.05	0.777	43.4	41.95	alpha/beta-Hydrolases superfamily protein
4	AT1G80440	AT1G80440	FALSE	5	0.886	0.000233	2.75	5.6	0.94	0.0169	14.63	28.02	Galactose oxidase/kelch repeat superfamily protein
2	AT1G80640	AT1G80640	FALSE	0	0.237	0.0103	35	40.9	0.69	1.74e-17	29.09	46.89	Protein kinase superfamily protein
4	AT1G80640	AT1G80640	FALSE	0	0.22	0.00146	30.2	34.7	0.69	1.74e-17	29.09	46.89	Protein kinase superfamily protein
4	AT1G80760	NIP6|NIP6;1|NLM7	FALSE	1	-0.412	0.00137	10.3	7.64	1.01	3.73e-13	12.5	25.1	NOD26-like intrinsic protein 6;1
8	AT1G80760	NIP6|NIP6;1|NLM7	FALSE	1	-0.565	0.0181	3.98	2.72	1.01	3.73e-13	12.5	25.1	NOD26-like intrinsic protein 6;1
2	AT1G80920	J8	FALSE	0	0.379	0.00251	102	133	-0.16	0.804	132.22	118.28	Chaperone DnaJ-domain superfamily protein
4	AT1G80920	J8	FALSE	0	0.754	1.81e-09	38.2	70.3	-0.16	0.804	132.22	118.28	Chaperone DnaJ-domain superfamily protein
8	AT1G80920	J8	FALSE	0	0.343	0.00352	36.8	48.4	-0.16	0.804	132.22	118.28	Chaperone DnaJ-domain superfamily protein
2	AT1G80940	AT1G80940	FALSE	0	0.318	0.0105	23.9	29.5	-0.05	0.707	24.62	23.75	unknown protein; Has 30201 Blast hits to 17322 proteins in 780 species: Archae - 12; Bacteria - 1396; Metazoa - 17338; Fungi - 3422; Plants - 5037; Viruses - 0; Other Eukaryotes - 2996 (source: NCBI BLink).
8	AT1G80940	AT1G80940	FALSE	0	0.282	0.0134	21.3	25.6	-0.05	0.707	24.62	23.75	unknown protein; Has 30201 Blast hits to 17322 proteins in 780 species: Archae - 12; Bacteria - 1396; Metazoa - 17338; Fungi - 3422; Plants - 5037; Viruses - 0; Other Eukaryotes - 2996 (source: NCBI BLink).
4	AT2G01210	AT2G01210	TRUE	1	0.336	0.000469	11	13.5	-0.37	0.00102	7.6	5.86	Leucine-rich repeat protein kinase family protein
8	AT2G01210	AT2G01210	TRUE	1	0.475	8.15e-05	11.2	15.3	-0.37	0.00102	7.6	5.86	Leucine-rich repeat protein kinase family protein
4	AT2G01290	RPI2	FALSE	2	-0.205	0.0163	27.5	23.4	0.57	5.44e-05	27.94	41.54	ribose-5-phosphate isomerase 2
2	AT2G01570	RGA|RGA1	FALSE	2	0.246	0.0101	60.3	69.5	-0.07	0.56	60.88	58.18	GRAS family transcription factor family protein
4	AT2G01570	RGA|RGA1	FALSE	2	0.259	3.7e-05	57.6	68.6	-0.07	0.56	60.88	58.18	GRAS family transcription factor family protein
8	AT2G01570	RGA|RGA1	FALSE	2	0.334	0.000182	54.1	68.1	-0.07	0.56	60.88	58.18	GRAS family transcription factor family protein
2	AT2G01590	CRR3	FALSE	-2147483648	0.339	0.0244	21	25.6	0.83	1.49e-23	25.96	46.12	chlororespiratory reduction 3
4	AT2G01830	ATCRE1|CRE1|WOL1|AHK4|WOL	TRUE	1	-0.272	0.000597	12.2	10.3	0.47	7.92e-07	12.21	16.97	CHASE domain containing histidine kinase protein
4	AT2G01940	SGR5|ATIDD15	FALSE	0	0.32	0.0281	4.69	6.04	-0.14	0.464	4.75	4.33	C2H2-like zinc finger protein
8	AT2G01940	SGR5|ATIDD15	FALSE	0	0.497	0.0107	4.31	5.87	-0.14	0.464	4.75	4.33	C2H2-like zinc finger protein
4	AT2G01950	VH1|BRL2	FALSE	3	0.191	0.05	6.36	7.41	1.47	5.95e-73	6.24	17.24	BRI1-like 2
4	AT2G02990	ATRNS1|RNS1	FALSE	3	0.291	0.0465	14	16.9	0.41	0.0338	9.39	12.49	ribonuclease 1
8	AT2G03505	AT2G03505	NA	2	0.4	0.0469	8.03	10.4	-0.9	2.14e-09	9.85	5.28	Carbohydrate-binding X8 domain superfamily protein
8	AT2G03760	AtSOT12|SOT12|ST|RAR047|AtSOT1|ATST1|ST1	FALSE	0	0.365	0.0146	16.6	21.6	0.52	0.00958	8.19	11.7	sulphotransferase 12
8	AT2G04020	AT2G04020	FALSE	3	-0.203	0.0399	54	47	-8.64	8.14e-238	26.39	0.06	GDSL-like Lipase/Acylhydrolase superfamily protein
4	AT2G05710	ACO3	FALSE	1	0.115	0.0441	161	173	0.13	0.156	116.06	127.35	aconitase 3
4	AT2G06200	GRF6|AtGRF6	FALSE	2	-0.349	0.0343	8.73	6.82	0.44	0.0479	7.41	10.09	growth-regulating factor 6
4	AT2G06850	EXT|XTH4|EXGT-A1	FALSE	0	0.219	0.000432	59.3	67.8	-0.21	0.631	154.17	133.69	xyloglucan endotransglucosylase/hydrolase 4
8	AT2G06850	EXT|XTH4|EXGT-A1	FALSE	0	0.297	0.00423	68	84.2	-0.21	0.631	154.17	133.69	xyloglucan endotransglucosylase/hydrolase 4
2	AT2G07040	PRK2A|ATPRK2A	FALSE	2	-0.265	0.0342	14.2	12.6	-7.85	0	12.89	0.06	Leucine-rich repeat protein kinase family protein
2	AT2G07560	AHA6|HA6	FALSE	0	-0.384	0.0268	75.9	59.6	-5.17	1.35e-36	42.79	1.18	H(+)-ATPase 6
4	AT2G07680	MRP11|ATMRP11	FALSE	1	0.164	0.0438	9.85	11.1	-0.59	3.54e-10	10.04	6.68	multidrug resistance-associated protein 11
8	AT2G07680	MRP11|ATMRP11	FALSE	1	0.304	0.00183	8.59	10.3	-0.59	3.54e-10	10.04	6.68	multidrug resistance-associated protein 11
4	AT2G10940	AT2G10940	FALSE	3	-0.207	0.00041	428	363	0.79	6.48e-16	443.83	764.79	Bifunctional inhibitor/lipid-transfer protein/seed storage 2S albumin superfamily protein
8	AT2G10940	AT2G10940	FALSE	3	-0.182	0.015	395	345	0.79	6.48e-16	443.83	764.79	Bifunctional inhibitor/lipid-transfer protein/seed storage 2S albumin superfamily protein
2	AT2G13680	GLS2|CALS5|ATGSL02	FALSE	2	-0.399	0.0238	12.8	10.1	-3.53	7.16e-225	8.66	0.75	callose synthase 5
4	AT2G14560	LURP1	FALSE	1	-0.611	0.0372	2.8	1.71	3.8	6.25e-34	1.05	14.69	Protein of unknown function (DUF567)
8	AT2G15050	LTP|LTP7	FALSE	1	0.314	0.0453	15.3	18.7	1.31	1.8e-31	12.93	32.06	lipid transfer protein
2	AT2G15890	MEE14	FALSE	0	0.424	0.00266	12.2	16.6	0.54	0.343	4.59	6.68	maternal effect embryo arrest 14
4	AT2G15890	MEE14	FALSE	0	0.855	3.52e-06	15.4	31.3	0.54	0.343	4.59	6.68	maternal effect embryo arrest 14
8	AT2G15970	ATCOR413-PM1|WCOR413-LIKE|FL3-5A3|WCOR413|COR	FALSE	0	-0.157	0.0331	284	250	0.66	8.04e-12	51.52	81.16	cold regulated 413 plasma membrane 1
2	AT2G16060	ATGLB1|AHB1|GLB1|NSHB1|HB1|ARATH GLB1	FALSE	-2147483648	-0.71	0.0138	5.64	2.97	2.79	4.86e-23	1.44	10.06	hemoglobin 1
4	AT2G16210	AT2G16210	FALSE	0	-0.291	0.00661	19.9	15.9	-0.22	0.151	12.19	10.46	Transcriptional factor B3 family protein
2	AT2G16630	AT2G16630	FALSE	1	-0.3	0.0149	26.6	20.8	0.67	4.68e-13	21.46	34.11	Pollen Ole e 1 allergen and extensin family protein
4	AT2G16660	AT2G16660	FALSE	1	-0.252	0.00367	27.7	22.6	0.62	0.000251	19.96	30.61	Major facilitator superfamily protein
8	AT2G16740	UBC29	FALSE	0	-0.499	0.0261	6.64	4.56	0.48	5.75e-05	6.27	8.78	ubiquitin-conjugating enzyme 29
4	AT2G16850	PIP2;8|PIP3B	FALSE	0	0.195	0.0271	28.7	32.1	0.47	2.16e-06	19.56	27.13	plasma membrane intrinsic protein 2;8
8	AT2G16850	PIP2;8|PIP3B	FALSE	0	0.233	0.0176	29.7	34.9	0.47	2.16e-06	19.56	27.13	plasma membrane intrinsic protein 2;8
8	AT2G16990	AT2G16990	FALSE	1	-0.291	0.027	19.2	14.7	0.17	0.225	6.64	7.5	Major facilitator superfamily protein
8	AT2G17730	NIP2	FALSE	0	-0.302	0.00843	15.8	13	-0.21	0.105	10.72	9.27	NEP-interacting protein 2
4	AT2G17770	FDP|BZIP27|ATBZIP27	FALSE	-2147483648	-0.563	0.0114	4.63	3.03	0.74	3.65e-07	2.89	4.83	basic region/leucine zipper motif 27
4	AT2G17880	AT2G17880	FALSE	0	0.594	0.00122	5.49	8.62	-0.41	0.446	19.9	15.01	Chaperone DnaJ-domain superfamily protein
4	AT2G18196	AT2G18196	NA	0	-0.588	0.00232	7.18	4.78	0.66	2.63e-05	5.69	8.99	Heavy metal transport/detoxification superfamily protein
8	AT2G18196	AT2G18196	NA	0	-0.585	0.0282	7.49	4.93	0.66	2.63e-05	5.69	8.99	Heavy metal transport/detoxification superfamily protein
4	AT2G18230	AtPPa2|PPa2	FALSE	2	0.217	0.00414	117	132	-0.09	0.517	91.96	86.45	pyrophosphorylase 2
8	AT2G18230	AtPPa2|PPa2	FALSE	2	0.246	0.003	133	155	-0.09	0.517	91.96	86.45	pyrophosphorylase 2
4	AT2G18280	AtTLP2|TLP2	FALSE	1	0.301	0.00136	12.4	15.4	1.65	2.88e-61	11	34.59	tubby like protein 2
4	AT2G18328	RL4|ATRL4	NA	2	-0.324	0.00107	72	55.4	0.83	1.73e-17	45.48	80.89	RAD-like 4
8	AT2G18328	RL4|ATRL4	NA	2	-0.326	0.00183	67.6	53.6	0.83	1.73e-17	45.48	80.89	RAD-like 4
4	AT2G18700	TPS11|ATTPSB|ATTPS11	FALSE	1	0.236	0.0048	10.8	13.5	-0.27	0.434	28.39	23.5	trehalose phosphatase/synthase 11
8	AT2G18969	AT2G18969	NA	0	-0.692	0.0172	8.36	4.98	0.23	0.411	8.36	9.77	BEST Arabidopsis thaliana protein match is: sequence-specific DNA binding transcription factors;transcription regulators (TAIR:AT4G30180.1); Has 30201 Blast hits to 17322 proteins in 780 species: Archae - 12; Bacteria - 1396; Metazoa - 17338; Fungi - 3422; Plants - 5037; Viruses - 0; Other Eukaryotes - 2996 (source: NCBI BLink).
8	AT2G18970	AT2G18970	FALSE	0	-0.698	0.0156	8.35	4.94	0.23	0.404	8.34	9.78	unknown protein; Has 3 Blast hits to 3 proteins in 1 species: Archae - 0; Bacteria - 0; Metazoa - 0; Fungi - 0; Plants - 3; Viruses - 0; Other Eukaryotes - 0 (source: NCBI BLink).
4	AT2G19010	AT2G19010	FALSE	1	-0.572	0.0471	3.87	2.55	-10.24	1.28e-111	3.47	0	GDSL-like Lipase/Acylhydrolase superfamily protein
8	AT2G19090	AT2G19090	NA	3	0.246	0.0197	9.34	10.8	0.18	0.0929	6.4	7.27	Protein of unknown function (DUF630 and DUF632)
2	AT2G19330	PIRL6	FALSE	0	-0.291	0.0244	22.2	18.3	-3.39	1.5e-112	18.68	1.78	plant intracellular ras group-related LRR 6
4	AT2G20340	AT2G20340	FALSE	1	-0.242	0.015	47.9	40.8	-1.2	1.66e-43	30.83	13.42	Pyridoxal phosphate (PLP)-dependent transferases superfamily protein
8	AT2G20340	AT2G20340	FALSE	1	-0.191	0.0162	44.3	38.3	-1.2	1.66e-43	30.83	13.42	Pyridoxal phosphate (PLP)-dependent transferases superfamily protein
2	AT2G20515	AT2G20515	FALSE	2	0.498	0.00366	17.9	24.1	0.32	0.0137	14.74	18.31	unknown protein; FUNCTIONS IN: molecular_function unknown; INVOLVED IN: biological_process unknown; LOCATED IN: endomembrane system; EXPRESSED IN: 16 plant structures; EXPRESSED DURING: 7 growth stages; Has 71 Blast hits to 71 proteins in 14 species: Archae - 0; Bacteria - 0; Metazoa - 0; Fungi - 0; Plants - 71; Viruses - 0; Other Eukaryotes - 0 (source: NCBI BLink).
4	AT2G20515	AT2G20515	FALSE	2	0.268	0.0309	19.3	22.2	0.32	0.0137	14.74	18.31	unknown protein; FUNCTIONS IN: molecular_function unknown; INVOLVED IN: biological_process unknown; LOCATED IN: endomembrane system; EXPRESSED IN: 16 plant structures; EXPRESSED DURING: 7 growth stages; Has 71 Blast hits to 71 proteins in 14 species: Archae - 0; Bacteria - 0; Metazoa - 0; Fungi - 0; Plants - 71; Viruses - 0; Other Eukaryotes - 0 (source: NCBI BLink).
8	AT2G20515	AT2G20515	FALSE	2	0.443	0.001	18	24.7	0.32	0.0137	14.74	18.31	unknown protein; FUNCTIONS IN: molecular_function unknown; INVOLVED IN: biological_process unknown; LOCATED IN: endomembrane system; EXPRESSED IN: 16 plant structures; EXPRESSED DURING: 7 growth stages; Has 71 Blast hits to 71 proteins in 14 species: Archae - 0; Bacteria - 0; Metazoa - 0; Fungi - 0; Plants - 71; Viruses - 0; Other Eukaryotes - 0 (source: NCBI BLink).
4	AT2G20570	ATGLK1|GLK1|GPRI1	FALSE	4	-0.226	0.00424	31.4	26.3	2.18	6.46e-41	21.81	98.88	GBF's pro-rich region-interacting factor 1
4	AT2G20610	RTY1|RTY|HLS3|ALF1|SUR1	FALSE	3	-0.15	0.0303	70.8	62.9	-0.66	1.64e-06	45.19	28.65	Tyrosine transaminase family protein
8	AT2G20610	RTY1|RTY|HLS3|ALF1|SUR1	FALSE	3	-0.293	0.000858	47.6	38	-0.66	1.64e-06	45.19	28.65	Tyrosine transaminase family protein
2	AT2G20670	AT2G20670	FALSE	4	0.729	3.8e-05	19.3	32.6	0.24	0.461	80.39	95.27	Protein of unknown function (DUF506)
4	AT2G20670	AT2G20670	FALSE	4	1.49	7.33e-13	7.8	24	0.24	0.461	80.39	95.27	Protein of unknown function (DUF506)
8	AT2G20670	AT2G20670	FALSE	4	1.15	0.00133	4.48	10.7	0.24	0.461	80.39	95.27	Protein of unknown function (DUF506)
2	AT2G20880	AT2G20880	FALSE	0	-0.592	0.0244	5.02	3.12	0.91	0.125	0.21	0.39	Integrase-type DNA-binding superfamily protein
8	AT2G21050	LAX2	TRUE	0	0.252	0.00261	35.3	42.3	-0.31	0.000955	27.12	21.85	like AUXIN RESISTANT 2
8	AT2G21100	AT2G21100	FALSE	0	-0.644	0.0251	4.69	3.02	-2.08	6.03e-14	2.7	0.64	Disease resistance-responsive (dirigent-like protein) family protein
2	AT2G21320	AT2G21320	FALSE	1	-0.329	0.0453	18.2	13.6	1.55	1.04e-11	18.64	54.49	B-box zinc finger family protein
8	AT2G21640	AT2G21640	FALSE	1	0.345	0.00857	25.9	30.6	0.04	0.917	14.19	14.6	Encodes a protein of unknown function that is a marker for oxidative stress response.
4	AT2G21660	GRP7|CCR2|GR-RBP7|ATGRP7	FALSE	0	0.236	2.45e-05	1300	1520	-0.32	0.0377	222.81	178.1	cold, circadian rhythm, and rna binding 2
4	AT2G22190	AT2G22190	FALSE	0	-0.368	0.000651	16.4	12.7	0.46	0.0129	5.29	7.28	Haloacid dehalogenase-like hydrolase (HAD) superfamily protein
8	AT2G22190	AT2G22190	FALSE	0	-0.335	0.0435	16	12.4	0.46	0.0129	5.29	7.28	Haloacid dehalogenase-like hydrolase (HAD) superfamily protein
4	AT2G22240	MIPS2|ATIPS2|ATMIPS2	FALSE	1	-0.22	0.00055	68.4	58.4	1.15	1.01e-22	79.7	176.27	myo-inositol-1-phosphate synthase 2
8	AT2G22330	CYP79B3	FALSE	1	-0.611	0.00722	4.15	2.64	-1.25	2.19e-11	2.56	1.07	cytochrome P450, family 79, subfamily B, polypeptide 3
4	AT2G22420	AT2G22420	FALSE	1	-0.47	3.7e-06	27.7	19.6	0.49	1.47e-07	46.31	65.05	Peroxidase superfamily protein
8	AT2G22420	AT2G22420	FALSE	1	-0.288	0.00578	34.2	28.6	0.49	1.47e-07	46.31	65.05	Peroxidase superfamily protein
4	AT2G22500	ATPUMP5|UCP5|DIC1	FALSE	1	-0.254	0.000476	37.4	30.5	-0.51	0.00228	21.51	15.1	uncoupling protein 5
4	AT2G22680	AT2G22680	FALSE	0	0.291	0.000536	14.9	18.1	0.1	0.662	21.56	23.19	Zinc finger (C3HC4-type RING finger) family protein
8	AT2G22680	AT2G22680	FALSE	0	0.351	0.0011	14.2	18	0.1	0.662	21.56	23.19	Zinc finger (C3HC4-type RING finger) family protein
4	AT2G23120	AT2G23120	FALSE	0	0.448	3.79e-07	173	236	1	3.23e-29	57.96	115.89	Late embryogenesis abundant protein, group 6
8	AT2G23120	AT2G23120	FALSE	0	0.386	0.0038	132	169	1	3.23e-29	57.96	115.89	Late embryogenesis abundant protein, group 6
2	AT2G23170	GH3.3	FALSE	0	-0.231	0.0216	34.8	29.1	-1.74	1.6e-28	19.85	5.92	Auxin-responsive GH3 family protein
8	AT2G23180	CYP96A1	FALSE	2	0.543	0.000576	5.91	8.46	-0.39	0.00607	8.01	6.12	cytochrome P450, family 96, subfamily A, polypeptide 1
2	AT2G23690	AT2G23690	NA	5	0.521	0.0382	4.94	6.35	-0.46	0.0414	17.44	12.62	unknown protein; FUNCTIONS IN: molecular_function unknown; INVOLVED IN: N-terminal protein myristoylation; LOCATED IN: cellular_component unknown; EXPRESSED IN: 7 plant structures; EXPRESSED DURING: petal differentiation and expansion stage; BEST Arabidopsis thaliana protein match is: unknown protein (TAIR:AT4G37240.1); Has 243 Blast hits to 243 proteins in 15 species: Archae - 0; Bacteria - 0; M…
2	AT2G24090	AT2G24090	FALSE	2	0.202	0.047	235	259	0.62	2.88e-13	200.06	308.25	Ribosomal protein L35
2	AT2G24150	HHP3	FALSE	4	0.266	0.00685	51	60.4	0.62	8.75e-13	43.05	66.34	heptahelical protein 3
4	AT2G24150	HHP3	FALSE	4	0.358	2.02e-06	54.9	68	0.62	8.75e-13	43.05	66.34	heptahelical protein 3
8	AT2G24150	HHP3	FALSE	4	0.397	6.7e-05	53.9	70.9	0.62	8.75e-13	43.05	66.34	heptahelical protein 3
8	AT2G24210	TPS10	FALSE	0	-0.665	5.25e-05	15.8	10.3	-2.76	1.65e-41	4.54	0.67	terpene synthase 10
4	AT2G24240	AT2G24240	FALSE	1	0.54	0.0314	1.92	2.9	0.14	0.64	2.32	2.56	BTB/POZ domain with WD40/YVTN repeat-like protein
4	AT2G24570	ATWRKY17|WRKY17	FALSE	1	0.289	0.0369	7.81	9.32	0.9	5.5e-18	7.57	14.19	WRKY DNA-binding protein 17
2	AT2G24762	GDU4|AtGDU4	FALSE	0	0.772	0.0173	3.53	5.72	-0.94	9.38e-06	10.42	5.44	glutamine dumper 4
4	AT2G24762	GDU4|AtGDU4	FALSE	0	0.77	0.000477	4.39	7.66	-0.94	9.38e-06	10.42	5.44	glutamine dumper 4
4	AT2G24790	ATCOL3|COL3	FALSE	6	0.158	0.00569	101	112	0.21	0.0211	159.65	185.11	CONSTANS-like 3
4	AT2G25790	AT2G25790	FALSE	0	0.406	0.00045	4.22	5.47	-0.3	0.0119	3.43	2.78	Leucine-rich receptor-like protein kinase family protein
8	AT2G25790	AT2G25790	FALSE	0	0.443	0.00115	4.86	6.46	-0.3	0.0119	3.43	2.78	Leucine-rich receptor-like protein kinase family protein
4	AT2G25810	TIP4;1	FALSE	1	-0.3	0.000756	28.3	22.4	1.17	3.08e-16	11.16	25.07	tonoplast intrinsic protein 4;1
8	AT2G25810	TIP4;1	FALSE	1	-0.265	0.00924	25.9	21.1	1.17	3.08e-16	11.16	25.07	tonoplast intrinsic protein 4;1
2	AT2G25900	ATTZF1|ATCTH	FALSE	0	0.415	0.00449	39.8	51.2	0.41	0.306	62.27	83.01	Zinc finger C-x8-C-x5-C-x3-H type family protein
4	AT2G25900	ATTZF1|ATCTH	FALSE	0	0.845	2.87e-10	22.7	43.8	0.41	0.306	62.27	83.01	Zinc finger C-x8-C-x5-C-x3-H type family protein
8	AT2G25900	ATTZF1|ATCTH	FALSE	0	0.467	0.0109	17.5	25	0.41	0.306	62.27	83.01	Zinc finger C-x8-C-x5-C-x3-H type family protein
2	AT2G26110	AT2G26110	FALSE	0	0.204	0.0324	40.2	44.2	0.31	0.000704	46.1	56.95	Protein of unknown function (DUF761)
8	AT2G26400	ARD3|ARD|ATARD3	FALSE	3	0.399	0.023	7.94	10.1	-2.07	5.39e-05	3.58	0.85	acireductone dioxygenase 3
2	AT2G26580	YAB5	FALSE	2	0.408	0.027	8.84	11.1	0.28	0.0407	5.18	6.31	plant-specific transcription factor YABBY family protein
2	AT2G26610	AT2G26610	NA	0	-0.692	0.026	2.1	1.35	-6.38	2.22e-77	1.16	0.01	Transducin family protein / WD-40 repeat family protein
8	AT2G26695	AT2G26695	NA	3	-0.92	0.00722	4.49	2.12	0.04	0.922	6.54	6.73	Ran BP2/NZF zinc finger-like superfamily protein
2	AT2G26740	ATSEH|SEH	FALSE	0	0.228	0.0493	25.5	29.1	0.25	0.00541	37.38	44.44	soluble epoxide hydrolase
2	AT2G27190	ATPAP12|ATPAP1|PAP1|PAP12	FALSE	2	0.445	7.95e-05	20.8	27.5	-0.21	0.0179	19.85	17.2	purple acid phosphatase 12
4	AT2G27190	ATPAP12|ATPAP1|PAP1|PAP12	FALSE	2	0.469	2.13e-07	22.6	31.5	-0.21	0.0179	19.85	17.2	purple acid phosphatase 12
8	AT2G27190	ATPAP12|ATPAP1|PAP1|PAP12	FALSE	2	0.628	1.23e-06	22.1	33.7	-0.21	0.0179	19.85	17.2	purple acid phosphatase 12
4	AT2G27770	AT2G27770	NA	0	-0.379	0.00524	8.51	6.34	-0.05	0.757	6.6	6.37	Plant protein of unknown function (DUF868)
4	AT2G27920	SCPL51	FALSE	0	-0.144	0.0405	55.4	51.8	-1.09	4.23e-39	39.8	18.67	serine carboxypeptidase-like 51
8	AT2G28140	AT2G28140	NA	2	-0.517	0.0314	5.76	3.88	-0.07	0.721	9.39	8.96	Protein of unknown function (DUF1635)
4	AT2G28400	AT2G28400	FALSE	2	0.277	0.0402	15.8	19.1	-0.04	0.91	17.13	16.66	Protein of unknown function, DUF584
2	AT2G28470	BGAL8	FALSE	2	0.243	0.0173	121	142	-0.71	2.04e-15	130.96	80.14	beta-galactosidase 8
4	AT2G28470	BGAL8	FALSE	2	0.303	2.08e-06	132	168	-0.71	2.04e-15	130.96	80.14	beta-galactosidase 8
8	AT2G28470	BGAL8	FALSE	2	0.382	1.94e-05	131	170	-0.71	2.04e-15	130.96	80.14	beta-galactosidase 8
2	AT2G28870	AT2G28870	FALSE	1	0.486	0.00627	12.8	17.1	-0.23	0.154	9.74	8.31	unknown protein; Has 34 Blast hits to 34 proteins in 9 species: Archae - 0; Bacteria - 0; Metazoa - 0; Fungi - 0; Plants - 34; Viruses - 0; Other Eukaryotes - 0 (source: NCBI BLink).
4	AT2G28900	OEP16|OEP16-1|ATOEP16-L|ATOEP16-1	FALSE	0	0.485	1.25e-09	162	223	0.57	2.55e-06	61.16	91.04	outer plastid envelope protein 16-1
8	AT2G28900	OEP16|OEP16-1|ATOEP16-L|ATOEP16-1	FALSE	0	0.377	0.000414	344	439	0.57	2.55e-06	61.16	91.04	outer plastid envelope protein 16-1
4	AT2G28950	ATEXP6|ATHEXP ALPHA 1.8|ATEXPA6|EXPA6	FALSE	2	-0.157	0.00826	131	114	0.54	2.99e-08	121.28	176.13	expansin A6
2	AT2G29670	AT2G29670	FALSE	2	0.354	0.00542	19.4	24.5	0.4	0.000641	6.48	8.53	Tetratricopeptide repeat (TPR)-like superfamily protein
4	AT2G29670	AT2G29670	FALSE	2	0.168	0.0188	23.3	25.7	0.4	0.000641	6.48	8.53	Tetratricopeptide repeat (TPR)-like superfamily protein
8	AT2G29710	AT2G29710	FALSE	0	-0.715	0.0177	1.91	1.12	0.01	1	1.84	1.84	UDP-Glycosyltransferase superfamily protein
4	AT2G29970	AT2G29970	FALSE	2	-0.13	0.0446	22.4	20.7	0.52	3.78e-10	12.37	17.67	Double Clp-N motif-containing P-loop nucleoside triphosphate hydrolases superfamily protein
4	AT2G30432	TCL1	NA	2	-0.309	0.0187	25.2	19.9	1.35	7.82e-28	21.11	53.78	Homeodomain-like superfamily protein
4	AT2G30520	RPT2	FALSE	2	-0.256	0.00179	20.1	17.1	0.97	7.6e-25	77.41	151.4	Phototropic-responsive NPH3 family protein
4	AT2G30540	AT2G30540	FALSE	2	-0.738	0.00455	6.95	4.4	0.64	1.55e-05	11.07	17.28	Thioredoxin superfamily protein
8	AT2G30540	AT2G30540	FALSE	2	-0.722	0.00368	9.42	5.81	0.64	1.55e-05	11.07	17.28	Thioredoxin superfamily protein
4	AT2G31280	CPUORF7	NA	5	-0.192	0.0132	14.5	12.7	0.45	7.25e-06	11.62	15.89	conserved peptide upstream open reading frame 7
4	AT2G31360	DS2|ADS2	FALSE	0	0.142	0.0269	131	143	-0.49	6.48e-05	69.29	49.46	16:0delta9 desaturase 2
4	AT2G31380	STH	FALSE	0	-0.177	0.0267	37.4	32.2	1.02	6.93e-22	69.55	140.72	salt tolerance homologue
8	AT2G31750	UGT74D1	FALSE	0	0.231	0.0285	18.3	21.3	0.45	0.00014	34.28	46.68	UDP-glucosyl transferase 74D1
4	AT2G31790	AT2G31790	FALSE	0	-0.202	0.00254	57.1	47.3	-0.12	0.47	54.17	49.7	UDP-Glycosyltransferase superfamily protein
4	AT2G31920	AT2G31920	NA	2	0.789	0.00189	1.05	1.86	-3.76	3.24e-20	0.49	0.03	Plant protein of unknown function (DUF936)
8	AT2G31920	AT2G31920	NA	2	1.58	3.79e-06	1.11	3.22	-3.76	3.24e-20	0.49	0.03	Plant protein of unknown function (DUF936)
8	AT2G32100	ATOFP16|OFP16	FALSE	1	-0.453	0.0309	7.84	5.57	0.25	0.204	5.22	6.21	ovate family protein 16
8	AT2G32150	AT2G32150	FALSE	2	-0.533	1.65e-06	103	71.4	-2.54	8.75e-35	140.26	24.17	Haloacid dehalogenase-like hydrolase (HAD) superfamily protein
2	AT2G32240	AT2G32240	FALSE	0	-0.201	0.0366	28.8	24.8	0.19	0.141	17.72	20.15	FUNCTIONS IN: molecular_function unknown; INVOLVED IN: response to cadmium ion; LOCATED IN: plasma membrane; EXPRESSED IN: 25 plant structures; EXPRESSED DURING: 13 growth stages; CONTAINS InterPro DOMAIN/s: Prefoldin (InterPro:IPR009053); BEST Arabidopsis thaliana protein match is: unknown protein (TAIR:AT1G05320.3); Has 470429 Blast hits to 168274 proteins in 4282 species: Archae - 6896; Bacter…
2	AT2G32280	AT2G32280	FALSE	0	0.636	0.00227	7.21	10.6	0.23	0.261	4.99	5.85	Protein of unknown function (DUF1218)
4	AT2G32280	AT2G32280	FALSE	0	0.849	2.39e-07	10.9	18.3	0.23	0.261	4.99	5.85	Protein of unknown function (DUF1218)
8	AT2G32280	AT2G32280	FALSE	0	0.699	5.72e-05	24.7	39	0.23	0.261	4.99	5.85	Protein of unknown function (DUF1218)
8	AT2G32530	ATCSLB3|ATCSLB03|CSLB03	FALSE	1	-0.474	0.0372	2.47	1.75	2.18	6.01e-62	7.58	34.37	cellulose synthase-like B3
4	AT2G32560	AT2G32560	FALSE	1	0.237	0.0045	21.5	25.5	0.47	3.77e-08	27.86	38.49	F-box family protein
8	AT2G32560	AT2G32560	FALSE	1	0.237	0.0374	21.3	25.2	0.47	3.77e-08	27.86	38.49	F-box family protein
2	AT2G32710	ICK7|KRP4|ACK2	FALSE	0	0.293	0.00685	23.1	28	0.14	0.569	22.52	24.78	Cyclin-dependent kinase inhibitor family protein
4	AT2G32710	ICK7|KRP4|ACK2	FALSE	0	0.299	0.000632	18.5	22.7	0.14	0.569	22.52	24.78	Cyclin-dependent kinase inhibitor family protein
8	AT2G32710	ICK7|KRP4|ACK2	FALSE	0	0.331	0.00206	17.2	20.9	0.14	0.569	22.52	24.78	Cyclin-dependent kinase inhibitor family protein
8	AT2G33170	AT2G33170	FALSE	4	-0.223	0.0419	5.95	5.01	1.1	5.86e-39	5.78	12.37	Leucine-rich repeat receptor-like protein kinase family protein
4	AT2G33330	PDLP3	FALSE	3	0.625	7.42e-09	22.6	34.8	0.26	0.0114	24.37	29.16	plasmodesmata-located protein 3
8	AT2G33330	PDLP3	FALSE	3	0.782	3e-07	24.6	41.9	0.26	0.0114	24.37	29.16	plasmodesmata-located protein 3
4	AT2G33380	RD20|CLO-3	FALSE	2	-0.169	0.0146	133	119	0.48	0.00554	258	360.2	Caleosin-related family protein
8	AT2G33380	RD20|CLO-3	FALSE	2	-0.247	0.0107	103	86	0.48	0.00554	258	360.2	Caleosin-related family protein
4	AT2G33830	AT2G33830	FALSE	1	0.547	0.00433	12.2	21	0.52	0.35	15.58	22.28	Dormancy/auxin associated family protein
4	AT2G34420	LHCB1.5|LHB1B2	FALSE	2	0.138	0.00781	2060	2250	0.88	1.84e-11	1699.01	3116.08	photosystem II light harvesting complex gene B1B2
8	AT2G34600	TIFY5B|JAZ7	FALSE	0	-1.07	0.00955	2.81	1.46	-1.1	0.00112	2.93	1.36	jasmonate-zim-domain protein 7
4	AT2G34620	AT2G34620	FALSE	1	0.234	0.0106	28.4	33.9	0.9	1.15e-12	43.15	80.63	Mitochondrial transcription termination factor family protein
4	AT2G34710	ATHB14|PHB|PHB-1D|ATHB-14	TRUE	0	0.256	6.68e-05	29	34	-0.08	0.427	31.99	30.31	Homeobox-leucine zipper family protein / lipid-binding START domain-containing protein
8	AT2G34710	ATHB14|PHB|PHB-1D|ATHB-14	TRUE	0	0.346	9.5e-05	26.6	33.2	-0.08	0.427	31.99	30.31	Homeobox-leucine zipper family protein / lipid-binding START domain-containing protein
2	AT2G34930	AT2G34930	FALSE	2	0.482	0.00236	6.49	8.88	0.26	0.0529	5.16	6.19	disease resistance family protein / LRR family protein
4	AT2G34930	AT2G34930	FALSE	2	0.294	0.0113	4.59	5.73	0.26	0.0529	5.16	6.19	disease resistance family protein / LRR family protein
8	AT2G36400	AtGRF3|GRF3	FALSE	0	-0.185	0.0397	26.5	23	0.39	7.54e-05	18.21	23.77	growth-regulating factor 3
8	AT2G36420	AT2G36420	NA	1	-0.227	0.035	29.6	25	-0.45	0.0044	43.47	31.91	unknown protein; BEST Arabidopsis thaliana protein match is: unknown protein (TAIR:AT5G03670.1); Has 10588 Blast hits to 6606 proteins in 440 species: Archae - 8; Bacteria - 365; Metazoa - 4146; Fungi - 1198; Plants - 483; Viruses - 212; Other Eukaryotes - 4176 (source: NCBI BLink).
2	AT2G36590	ATPROT3|ProT3	FALSE	3	-0.247	0.0277	28.4	22.4	0.74	4.41e-06	29.1	48.74	proline transporter 3
4	AT2G36590	ATPROT3|ProT3	FALSE	3	-0.215	0.0117	23.1	18.9	0.74	4.41e-06	29.1	48.74	proline transporter 3
8	AT2G36590	ATPROT3|ProT3	FALSE	3	-0.238	0.0316	19	15.9	0.74	4.41e-06	29.1	48.74	proline transporter 3
2	AT2G36660	PAB7	FALSE	1	-0.296	0.0224	12.3	10.3	-0.78	1.51e-09	8.51	4.96	poly(A) binding protein 7
8	AT2G36800	UGT73C5|DOGT1	FALSE	0	0.416	0.00365	9.78	12.7	1.84	9.5e-41	7.24	25.95	don-glucosyltransferase 1
4	AT2G36830	TIP1;1|GAMMA-TIP|GAMMA-TIP1	FALSE	2	0.145	0.00652	729	782	-0.07	0.517	460.45	437.12	gamma tonoplast intrinsic protein
4	AT2G36870	XTH32	FALSE	1	-0.257	0.00444	29.5	25.2	0.95	2.22e-18	22.76	44.09	xyloglucan endotransglucosylase/hydrolase 32
4	AT2G36910	ABCB1|PGP1|ATPGP1	FALSE	1	-0.177	0.0027	69.9	62.8	-0.22	0.0187	77.24	66.33	ATP binding cassette subfamily B1
4	AT2G37040	PAL1|ATPAL1	FALSE	5	-0.139	0.0136	136	127	-0.08	0.792	151.14	143.22	PHE ammonia lyase 1
8	AT2G37080	RIP3	FALSE	1	0.153	0.0413	54.6	59.4	0.22	0.0153	61.29	71.59	ROP interactive partner 3
2	AT2G37170	PIP2;2|PIP2B	FALSE	0	-0.488	0.004	13.7	9.28	0.83	5.18e-11	16.06	28.64	plasma membrane intrinsic protein 2
4	AT2G37170	PIP2;2|PIP2B	FALSE	0	-0.492	0.000417	15.4	11.1	0.83	5.18e-11	16.06	28.64	plasma membrane intrinsic protein 2
2	AT2G37180	RD28|PIP2;3|PIP2C	FALSE	0	-0.389	0.0258	20.1	14.8	0.79	1.02e-05	41.17	71.27	Aquaporin-like superfamily protein
4	AT2G37460	AT2G37460	FALSE	3	-0.439	0.00377	6.3	4.42	1.47	1.09e-37	5.25	14.52	nodulin MtN21 /EamA-like transporter family protein
4	AT2G37630	ATMYB91|AS1|ATPHAN|MYB91	TRUE	1	-0.235	0.000233	59.6	50.7	0.25	0.00782	50.89	60.63	myb-like HTH transcriptional regulator family protein
8	AT2G37630	ATMYB91|AS1|ATPHAN|MYB91	TRUE	1	-0.175	0.0299	64.2	56.8	0.25	0.00782	50.89	60.63	myb-like HTH transcriptional regulator family protein
2	AT2G38230	ATPDX1.1|PDX1.1	FALSE	1	0.311	0.00602	45	55.7	0.82	1.48e-12	73.3	129.4	pyridoxine biosynthesis 1.1
4	AT2G38230	ATPDX1.1|PDX1.1	FALSE	1	0.245	0.00152	34.8	41.3	0.82	1.48e-12	73.3	129.4	pyridoxine biosynthesis 1.1
2	AT2G38470	WRKY33|ATWRKY33	FALSE	0	-0.431	0.0187	4.96	3.54	1.7	1e-21	3.22	10.53	WRKY DNA-binding protein 33
2	AT2G38750	ANNAT4	FALSE	0	-0.531	0.00685	9.73	6.48	1.01	1.26e-13	8.91	17.89	annexin 4
4	AT2G38750	ANNAT4	FALSE	0	-0.34	0.00323	12.4	9.35	1.01	1.26e-13	8.91	17.89	annexin 4
8	AT2G38750	ANNAT4	FALSE	0	-0.356	0.00972	15	12.2	1.01	1.26e-13	8.91	17.89	annexin 4
4	AT2G38820	AT2G38820	FALSE	2	0.299	0.00364	10	12.7	-0.29	0.217	17.34	14.2	Protein of unknown function (DUF506)
4	AT2G38995	AT2G38995	NA	0	-0.188	0.00245	44.3	39.4	0.43	9.7e-05	49.29	66.2	O-acyltransferase (WSD1-like) family protein
8	AT2G38995	AT2G38995	NA	0	-0.187	0.0165	46.7	40.3	0.43	9.7e-05	49.29	66.2	O-acyltransferase (WSD1-like) family protein
4	AT2G39010	PIP2E|PIP2;6	FALSE	0	-0.184	0.000887	207	179	-0.27	0.00249	202.31	167.3	plasma membrane intrinsic protein 2E
8	AT2G39010	PIP2E|PIP2;6	FALSE	0	-0.252	0.00101	184	154	-0.27	0.00249	202.31	167.3	plasma membrane intrinsic protein 2E
2	AT2G39130	AT2G39130	FALSE	3	-0.232	0.0197	39.2	33.1	-0.39	9.86e-05	25.92	19.82	Transmembrane amino acid transporter family protein
2	AT2G39200	ATMLO12|MLO12	FALSE	0	-0.543	0.0393	8.45	6.02	0.55	0.00193	1.21	1.77	Seven transmembrane MLO family protein
4	AT2G39330	JAL23	FALSE	0	-0.36	9.06e-06	70.4	50.9	1.44	1.82e-25	44.2	119.77	jacalin-related lectin 23
8	AT2G39330	JAL23	FALSE	0	-0.797	1.57e-07	73.2	40.3	1.44	1.82e-25	44.2	119.77	jacalin-related lectin 23
8	AT2G39510	AT2G39510	FALSE	3	-0.218	0.0119	37.4	31.8	-1.74	2.69e-58	48.36	14.43	nodulin MtN21 /EamA-like transporter family protein
4	AT2G39570	AT2G39570	FALSE	2	0.156	0.033	29.6	33.2	0.27	0.209	56.62	68.41	ACT domain-containing protein
8	AT2G39710	AT2G39710	FALSE	1	-0.478	0.0162	4.73	3.18	-0.21	0.412	3.06	2.65	Eukaryotic aspartyl protease family protein
8	AT2G39850	AT2G39850	FALSE	0	-0.378	0.0474	3.99	2.89	1.43	8.64e-52	6.69	17.97	Subtilisin-like serine endopeptidase family protein
2	AT2G39980	AT2G39980	FALSE	1	-0.421	0.0251	9.89	7.12	0.58	0.00358	4.42	6.63	HXXXD-type acyl-transferase family protein
2	AT2G40000	HSPRO2|ATHSPRO2	FALSE	0	0.288	0.0321	12.9	15.9	0.75	1.49e-08	42.42	71.42	ortholog of sugar beet HS1 PRO-1 2
4	AT2G40000	HSPRO2|ATHSPRO2	FALSE	0	0.424	0.00041	8.15	11.4	0.75	1.49e-08	42.42	71.42	ortholog of sugar beet HS1 PRO-1 2
2	AT2G40330	RCAR9|PYL6	FALSE	3	0.552	0.000872	21.2	30.3	-0.59	0.00937	7.87	5.24	PYR1-like 6
4	AT2G40475	AT2G40475	FALSE	1	-0.22	0.00549	38.6	31.4	0.4	0.00846	21.5	28.3	unknown protein; BEST Arabidopsis thaliana protein match is: unknown protein (TAIR:AT3G56260.2); Has 477 Blast hits to 219 proteins in 41 species: Archae - 0; Bacteria - 4; Metazoa - 91; Fungi - 61; Plants - 144; Viruses - 0; Other Eukaryotes - 177 (source: NCBI BLink).
8	AT2G40550	ETG1	TRUE	1	-0.224	0.0133	26.3	22.3	-0.4	6.08e-06	22.82	17.25	E2F target gene 1
8	AT2G40820	AT2G40820	NA	0	0.268	0.0222	9.67	12	-0.33	0.00102	9.02	7.15	FUNCTIONS IN: molecular_function unknown; INVOLVED IN: biological_process unknown; LOCATED IN: plasma membrane; EXPRESSED IN: 21 plant structures; EXPRESSED DURING: 13 growth stages; BEST Arabidopsis thaliana protein match is: myosin heavy chain-related (TAIR:AT3G56480.1); Has 203 Blast hits to 195 proteins in 64 species: Archae - 3; Bacteria - 13; Metazoa - 26; Fungi - 15; Plants - 101; Viruses …
4	AT2G41090	AT2G41090	FALSE	0	-0.256	0.00669	52.2	41	2.85	1.14e-73	40.77	294.86	Calcium-binding EF-hand family protein
8	AT2G41410	AT2G41410	FALSE	0	0.166	0.0419	82.1	92.7	0.54	0.0158	124.77	181.59	Calcium-binding EF-hand family protein
4	AT2G41430	ERD15|CID1|LSR1	FALSE	1	0.205	0.000389	159	187	-0.1	0.761	231.6	215.45	dehydration-induced protein (ERD15)
4	AT2G41560	ACA4	FALSE	0	0.191	0.0102	17.3	20.4	0.23	0.128	20.21	23.66	autoinhibited Ca(2+)-ATPase, isoform 4
2	AT2G41990	AT2G41990	FALSE	4	0.335	0.00721	25.1	31.6	-0.92	9.73e-14	13.02	6.87	CONTAINS InterPro DOMAIN/s: Late embryogenesis abundant protein, group 2 (InterPro:IPR004864); BEST Arabidopsis thaliana protein match is: Late embryogenesis abundant (LEA) hydroxyproline-rich glycoprotein family (TAIR:AT4G35170.1); Has 172 Blast hits to 168 proteins in 15 species: Archae - 0; Bacteria - 0; Metazoa - 0; Fungi - 0; Plants - 172; Viruses - 0; Other Eukaryotes - 0 (source: NCBI BLin…
4	AT2G42260	PYM|UVI4	NA	1	-0.365	0.0338	7.32	5.36	0.09	0.713	4.45	4.73	uv-b-insensitive 4
4	AT2G42570	TBL39	FALSE	1	0.209	0.000476	58.1	65.9	-0.37	1.86e-05	53.02	41.14	TRICHOME BIREFRINGENCE-LIKE 39
4	AT2G42790	CSY3	FALSE	2	0.211	0.00383	17.3	20.3	-0.22	0.0363	14.46	12.44	citrate synthase 3
8	AT2G42790	CSY3	FALSE	2	0.307	0.000447	17.4	21.5	-0.22	0.0363	14.46	12.44	citrate synthase 3
4	AT2G42870	HLH1|PAR1	FALSE	2	0.425	0.00588	9.93	13.4	0.03	0.882	17.26	17.64	phy rapidly regulated 1
8	AT2G42870	HLH1|PAR1	FALSE	2	0.401	0.0142	11.7	14.9	0.03	0.882	17.26	17.64	phy rapidly regulated 1
4	AT2G42885	AT2G42885	NA	1	0.34	0.0235	21.6	26.9	-1.38	1e-20	20.16	7.75	Defensin-like (DEFL) family protein
8	AT2G42885	AT2G42885	NA	1	0.636	0.000203	24.5	39.4	-1.38	1e-20	20.16	7.75	Defensin-like (DEFL) family protein
8	AT2G42990	AT2G42990	FALSE	2	-0.195	0.0435	90	77.8	-0.15	0.201	42.82	38.46	GDSL-like Lipase/Acylhydrolase superfamily protein
8	AT2G43150	AT2G43150	FALSE	1	-0.44	0.00295	28.2	19.5	-1.73	5.21e-22	17.44	5.26	Proline-rich extensin-like family protein
4	AT2G43375	AT2G43375	NA	1	0.352	0.0123	5.07	6.3	-0.28	0.00762	10.83	8.89	other RNA
8	AT2G43530	AT2G43530	FALSE	1	-0.201	0.0144	248	215	0.09	0.444	193.67	206.72	Scorpion toxin-like knottin superfamily protein
4	AT2G43550	AT2G43550	FALSE	0	-0.132	0.0446	298	262	0.47	7.23e-06	92.54	127.97	Scorpion toxin-like knottin superfamily protein
8	AT2G43550	AT2G43550	FALSE	0	-0.21	0.0038	442	384	0.47	7.23e-06	92.54	127.97	Scorpion toxin-like knottin superfamily protein
2	AT2G43620	AT2G43620	FALSE	0	-0.468	0.0313	15	10.7	2.53	9.48e-49	2.22	12.95	Chitinase family protein
4	AT2G43800	AT2G43800	TRUE	0	0.162	0.0165	38.2	43	0.44	6.09e-06	22.93	31.18	Actin-binding FH2 (formin homology 2) family protein
8	AT2G43800	AT2G43800	TRUE	0	0.207	0.0054	37.5	42.3	0.44	6.09e-06	22.93	31.18	Actin-binding FH2 (formin homology 2) family protein
2	AT2G44130	AT2G44130	FALSE	0	0.378	0.00109	20.8	26.1	0.13	0.643	32.22	35.14	Galactose oxidase/kelch repeat superfamily protein
4	AT2G44130	AT2G44130	FALSE	0	0.382	4.24e-05	21	27.9	0.13	0.643	32.22	35.14	Galactose oxidase/kelch repeat superfamily protein
2	AT2G44140	AT2G44140	NA	0	0.211	0.0191	20.2	22.9	0	1	25.12	25.2	Peptidase family C54 protein
4	AT2G44140	AT2G44140	NA	0	0.224	0.000432	19.8	23.3	0	1	25.12	25.2	Peptidase family C54 protein
2	AT2G44300	AT2G44300	FALSE	0	0.532	0.041	3.9	5.56	0.98	2.59e-08	5.33	10.5	Bifunctional inhibitor/lipid-transfer protein/seed storage 2S albumin superfamily protein
8	AT2G44500	AT2G44500	FALSE	1	0.299	0.016	9.15	11.3	-1.24	1.44e-05	20.72	8.77	O-fucosyltransferase family protein
8	AT2G44578	AT2G44578	NA	1	-1.8	0.00501	1.58	0.364	-0.53	0.33	0.68	0.47	RING/U-box superfamily protein
2	AT2G44940	AT2G44940	FALSE	1	-0.53	0.000187	23.8	15.8	0.74	2.01e-11	9.01	15.06	Integrase-type DNA-binding superfamily protein
4	AT2G44940	AT2G44940	FALSE	1	-0.699	5.12e-08	24.3	14.7	0.74	2.01e-11	9.01	15.06	Integrase-type DNA-binding superfamily protein
8	AT2G44940	AT2G44940	FALSE	1	-0.361	0.00627	16.6	13	0.74	2.01e-11	9.01	15.06	Integrase-type DNA-binding superfamily protein
8	AT2G45050	GATA2	FALSE	0	0.446	0.0437	3.79	5.15	-1.12	5.96e-08	2.69	1.23	GATA transcription factor 2
2	AT2G45080	cycp3;1	FALSE	1	0.439	0.031	8.93	11.2	0.28	0.138	2.59	3.13	cyclin p3;1
4	AT2G45080	cycp3;1	FALSE	1	0.492	0.00914	7.58	10.6	0.28	0.138	2.59	3.13	cyclin p3;1
4	AT2G45150	CDS4	FALSE	0	0.399	0.00869	3.61	4.81	0.43	0.000382	3.28	4.41	cytidinediphosphate diacylglycerol synthase 4
2	AT2G45160	ATHAM1|HAM1	FALSE	1	0.251	0.0139	37.3	42.4	0.11	0.221	27.25	29.45	GRAS family transcription factor
4	AT2G45160	ATHAM1|HAM1	FALSE	1	0.293	1.14e-05	30.4	37.3	0.11	0.221	27.25	29.45	GRAS family transcription factor
8	AT2G45160	ATHAM1|HAM1	FALSE	1	0.309	0.00252	27	33.6	0.11	0.221	27.25	29.45	GRAS family transcription factor
4	AT2G45170	ATG8E|ATATG8E	FALSE	0	0.279	0.0068	21.7	26.4	0.33	0.206	36.47	45.72	AUTOPHAGY 8E
4	AT2G45720	AT2G45720	FALSE	1	0.268	0.00684	8.43	10.1	-0.24	0.0524	5.97	5.06	ARM repeat superfamily protein
8	AT2G45720	AT2G45720	FALSE	1	0.291	0.0117	9.19	11.3	-0.24	0.0524	5.97	5.06	ARM repeat superfamily protein
8	AT2G45750	AT2G45750	FALSE	2	0.294	0.0264	15.6	19.2	-1.63	3.25e-23	8.82	2.86	S-adenosyl-L-methionine-dependent methyltransferases superfamily protein
8	AT2G45870	AT2G45870	FALSE	0	-0.365	0.00344	14.5	11.2	-0.5	6.55e-07	10.74	7.57	Bestrophin-like protein
2	AT2G45900	AT2G45900	FALSE	3	0.44	0.0101	6.5	8.61	0.71	0.000532	4.74	7.77	Phosphatidylinositol N-acetyglucosaminlytransferase subunit P-related
4	AT2G45900	AT2G45900	FALSE	3	0.409	0.000443	6.59	8.94	0.71	0.000532	4.74	7.77	Phosphatidylinositol N-acetyglucosaminlytransferase subunit P-related
8	AT2G45900	AT2G45900	FALSE	3	0.543	0.0007	5.34	8.03	0.71	0.000532	4.74	7.77	Phosphatidylinositol N-acetyglucosaminlytransferase subunit P-related
4	AT2G45960	TMP-A|ATHH2|PIP1;2|PIP1B	FALSE	1	-0.143	0.00734	352	314	0.33	0.00958	643.7	807.43	plasma membrane intrinsic protein 1B
8	AT2G46530	ARF11	FALSE	2	0.376	0.000609	11	14.6	0.37	0.000156	6.21	8.05	auxin response factor 11
8	AT2G46600	AT2G46600	FALSE	0	0.236	0.0285	43	49	1.39	3.54e-09	39.85	104.5	Calcium-binding EF-hand family protein
4	AT2G46650	ATCB5-C|B51|CB5-C	FALSE	0	-0.281	0.000605	79.3	61.9	-1.93	9.29e-27	43.23	11.32	cytochrome B5 isoform C
8	AT2G46650	ATCB5-C|B51|CB5-C	FALSE	0	-0.325	0.00373	52.5	42.2	-1.93	9.29e-27	43.23	11.32	cytochrome B5 isoform C
8	AT2G46810	AT2G46810	NA	0	-0.248	0.0437	14.1	11.6	0.56	2.25e-12	24.36	35.9	basic helix-loop-helix (bHLH) DNA-binding superfamily protein
4	AT2G46920	POL	FALSE	0	0.237	0.00399	9.33	11	-0.16	0.0962	7.35	6.57	Protein phosphatase 2C family protein
8	AT2G46920	POL	FALSE	0	0.254	0.00923	10.2	12	-0.16	0.0962	7.35	6.57	Protein phosphatase 2C family protein
8	AT2G46950	CYP709B2	FALSE	2	0.311	0.0036	11	13.9	-2.35	1.82e-54	14.33	2.82	cytochrome P450, family 709, subfamily B, polypeptide 2
8	AT2G46980	AT2G46980	FALSE	2	-0.301	0.0254	8.64	6.95	0.16	0.165	5.03	5.62	unknown protein; Has 1165 Blast hits to 947 proteins in 158 species: Archae - 0; Bacteria - 33; Metazoa - 631; Fungi - 90; Plants - 54; Viruses - 14; Other Eukaryotes - 343 (source: NCBI BLink).
8	AT2G47000	MDR4|ATPGP4|PGP4|ABCB4	FALSE	2	0.454	0.0038	4.43	5.66	0.73	0.0261	1.19	1.98	ATP binding cassette subfamily B4
2	AT2G47030	VGDH1	FALSE	1	-0.269	0.0041	44.3	38.7	-7.86	8.87e-33	35.31	0.15	Plant invertase/pectin methylesterase inhibitor superfamily
2	AT2G47040	VGD1	FALSE	1	-0.229	0.0464	351	303	-6.19	3.46e-38	291.09	4	Plant invertase/pectin methylesterase inhibitor superfamily
4	AT2G47160	BOR1	FALSE	3	-0.138	0.0268	78.8	70.5	0.02	0.947	68.28	69.1	HCO3- transporter family
4	AT2G47180	GolS1|AtGolS1	FALSE	2	-0.431	7.65e-05	16.9	12.6	0.11	0.596	13.48	14.57	galactinol synthase 1
8	AT2G47180	GolS1|AtGolS1	FALSE	2	-1.1	4.66e-05	5.58	2.59	0.11	0.596	13.48	14.57	galactinol synthase 1
4	AT2G47750	GH3.9	FALSE	1	-0.272	0.00283	12.4	10.3	-0.28	0.0181	10.44	8.6	putative indole-3-acetic acid-amido synthetase GH3.9
8	AT2G47750	GH3.9	FALSE	1	-0.527	0.000416	9.74	6.55	-0.28	0.0181	10.44	8.6	putative indole-3-acetic acid-amido synthetase GH3.9
4	AT2G47780	AT2G47780	FALSE	0	0.482	0.041	2.92	4.03	-0.81	4.32e-05	3.32	1.89	Rubber elongation factor protein (REF)
8	AT2G47780	AT2G47780	FALSE	0	0.718	0.00378	3.12	5.08	-0.81	4.32e-05	3.32	1.89	Rubber elongation factor protein (REF)
4	AT2G47860	AT2G47860	FALSE	0	0.487	0.0113	2.02	2.74	-0.22	0.243	2.12	1.82	Phototropic-responsive NPH3 family protein
8	AT2G47860	AT2G47860	FALSE	0	0.434	0.0346	2.29	3.07	-0.22	0.243	2.12	1.82	Phototropic-responsive NPH3 family protein
8	AT2G47880	AT2G47880	FALSE	1	-0.612	0.0457	5.83	3.44	-0.12	0.838	1.99	1.83	Glutaredoxin family protein
4	AT3G01120	ATCYS1|CGS|CGS1|MTO1	FALSE	0	0.134	0.0158	104	110	0.45	3.56e-07	98.24	134.42	Pyridoxal phosphate (PLP)-dependent transferases superfamily protein
2	AT3G01270	AT3G01270	FALSE	0	-0.217	0.0294	180	157	-6.94	1.05e-40	125.48	1.02	Pectate lyase family protein
8	AT3G01500	CA1|SABP3|ATBCA1|ATSABP3	FALSE	0	-0.189	0.0119	433	387	1.01	1.85e-27	706.89	1419.3	carbonic anhydrase 1
8	AT3G01800	AT3G01800	FALSE	0	0.292	0.0302	10.4	12.5	-0.16	0.157	10.62	9.54	Ribosome recycling factor
4	AT3G02050	KUP3|ATKUP3|ATKT4	FALSE	1	0.295	4.57e-06	33	39.9	0.16	0.171	34.98	38.96	K+ uptake transporter 3
8	AT3G02050	KUP3|ATKUP3|ATKT4	FALSE	1	0.308	0.000641	30.1	36.4	0.16	0.171	34.98	38.96	K+ uptake transporter 3
8	AT3G02410	ICME-LIKE2	NA	3	0.625	0.000641	7.77	11.3	-1.85	1.15e-32	5.78	1.61	alpha/beta-Hydrolases superfamily protein
8	AT3G02500	AT3G02500	FALSE	0	-0.649	0.0083	5.35	3.1	0.23	0.219	5.17	6.04	unknown protein; BEST Arabidopsis thaliana protein match is: unknown protein (TAIR:AT5G16030.1); Has 49 Blast hits to 49 proteins in 10 species: Archae - 0; Bacteria - 0; Metazoa - 0; Fungi - 0; Plants - 49; Viruses - 0; Other Eukaryotes - 0 (source: NCBI BLink).
4	AT3G02515	SADHU6-1	NA	0	0.146	0.0427	92.4	99.2	-0.42	1.95e-05	74.76	55.9	Member of Sadhu non-coding retrotransposon family
2	AT3G02550	LBD41	FALSE	1	0.621	2.03e-05	19.2	28.7	0.07	0.777	36.16	37.86	LOB domain-containing protein 41
4	AT3G02550	LBD41	FALSE	1	0.76	4e-10	26.4	45.9	0.07	0.777	36.16	37.86	LOB domain-containing protein 41
8	AT3G02550	LBD41	FALSE	1	0.513	0.000634	23.9	34.6	0.07	0.777	36.16	37.86	LOB domain-containing protein 41
4	AT3G03170	AT3G03170	FALSE	2	1.11	7.24e-06	2.79	6.03	-0.28	0.268	2.26	1.86	unknown protein; BEST Arabidopsis thaliana protein match is: unknown protein (TAIR:AT5G24890.1); Has 184 Blast hits to 184 proteins in 18 species: Archae - 0; Bacteria - 0; Metazoa - 0; Fungi - 0; Plants - 184; Viruses - 0; Other Eukaryotes - 0 (source: NCBI BLink).
8	AT3G03170	AT3G03170	FALSE	2	0.985	8.25e-05	5.35	10.6	-0.28	0.268	2.26	1.86	unknown protein; BEST Arabidopsis thaliana protein match is: unknown protein (TAIR:AT5G24890.1); Has 184 Blast hits to 184 proteins in 18 species: Archae - 0; Bacteria - 0; Metazoa - 0; Fungi - 0; Plants - 184; Viruses - 0; Other Eukaryotes - 0 (source: NCBI BLink).
4	AT3G03450	RGL2	FALSE	0	-0.198	0.00123	76.2	66.2	-0.37	0.00803	64.2	49.61	RGA-like 2
2	AT3G04400	emb2171	FALSE	0	0.211	0.0425	776	826	-0.02	0.894	637.2	627.97	Ribosomal protein L14p/L23e family protein
2	AT3G04620	AT3G04620	FALSE	0	-0.209	0.041	61.5	55.6	-2.21	7.76e-94	48.04	10.42	Alba DNA/RNA-binding protein
4	AT3G05190	AT3G05190	FALSE	2	0.591	1.62e-07	8.11	12.2	-0.13	0.339	7.71	7.05	D-aminoacid aminotransferase-like PLP-dependent enzymes superfamily protein
8	AT3G05190	AT3G05190	FALSE	2	0.963	1.4e-07	7.71	14.7	-0.13	0.339	7.71	7.05	D-aminoacid aminotransferase-like PLP-dependent enzymes superfamily protein
4	AT3G05400	AT3G05400	FALSE	0	-0.374	0.00396	8.39	5.99	0.25	0.0515	12.94	15.4	Major facilitator superfamily protein
4	AT3G05470	AT3G05470	FALSE	1	-0.164	0.0297	20.7	18.7	-0.02	0.944	13.62	13.45	Actin-binding FH2 (formin homology 2) family protein
2	AT3G05640	AT3G05640	FALSE	2	-0.456	0.0191	5.63	3.97	1.3	1.39e-11	3.41	8.4	Protein phosphatase 2C family protein
8	AT3G05650	AtRLP32|RLP32	FALSE	0	-0.45	0.00365	4.91	3.41	2.24	3.18e-25	2.39	11.29	receptor like protein 32
2	AT3G05880	RCI2A	FALSE	1	0.186	0.0449	153	166	-0.49	0.000102	57.48	40.95	Low temperature and salt responsive protein family
4	AT3G05960	ATSTP6|STP6	FALSE	3	-0.155	0.0364	34.9	31.9	-6.37	4.09e-198	12.02	0.14	sugar transporter 6
2	AT3G06680	AT3G06680	FALSE	0	0.24	0.0455	80	89	-0.08	0.413	120.03	113.17	Ribosomal L29e protein family
4	AT3G07310	AT3G07310	FALSE	1	0.216	0.0113	23.4	28.1	0.35	0.0621	39.53	50.49	Protein of unknown function (DUF760)
4	AT3G07650	COL9	FALSE	2	0.214	0.0311	11.1	13.2	-0.02	0.995	8.8	8.69	CONSTANS-like 9
2	AT3G07820	AT3G07820	FALSE	1	-0.219	0.041	208	175	-7.32	5.69e-31	162.83	1.02	Pectin lyase-like superfamily protein
2	AT3G07850	AT3G07850	FALSE	0	-0.253	0.026	423	367	-5.53	9.11e-43	386.2	8.38	Pectin lyase-like superfamily protein
4	AT3G08030	AT3G08030	FALSE	4	0.258	3.66e-05	118	138	0.17	0.0686	98.91	111.37	Protein of unknown function, DUF642
8	AT3G08030	AT3G08030	FALSE	4	0.322	8.81e-05	132	163	0.17	0.0686	98.91	111.37	Protein of unknown function, DUF642
2	AT3G08520	AT3G08520	FALSE	0	0.292	0.0488	1240	1380	-0.03	0.867	1480.75	1454.8	Ribosomal protein L41 family
4	AT3G08570	AT3G08570	FALSE	3	0.435	0.0338	1.98	2.64	0.05	0.846	1.49	1.55	Phototropic-responsive NPH3 family protein
8	AT3G08570	AT3G08570	FALSE	3	0.527	0.0319	1.87	2.73	0.05	0.846	1.49	1.55	Phototropic-responsive NPH3 family protein
4	AT3G08730	PK1|PK6|S6K1|ATPK1|ATPK6|ATS6K1	FALSE	0	-0.152	0.0125	64.7	57.1	0.1	0.457	67.61	72.69	protein-serine kinase 1
2	AT3G08790	AT3G08790	NA	0	-0.419	0.0268	6.28	4.81	-4.34	5.18e-85	4.38	0.22	ENTH/VHS/GAT family protein
4	AT3G08940	LHCB4.2	FALSE	2	0.152	0.0123	109	121	1.2	4.04e-20	168.18	386	light harvesting complex photosystem II
8	AT3G09070	AT3G09070	TRUE	2	0.209	0.0194	24.5	28.1	0.22	0.0172	19.21	22.38	Protein of unknown function (DUF740)
2	AT3G09440	AT3G09440	FALSE	1	-0.314	0.00721	162	123	0.03	0.985	336.57	343.29	Heat shock protein 70 (Hsp 70) family protein
4	AT3G09440	AT3G09440	FALSE	1	-0.139	0.0245	220	199	0.03	0.985	336.57	343.29	Heat shock protein 70 (Hsp 70) family protein
2	AT3G09450	AT3G09450	NA	1	-0.496	0.0062	7.02	5.06	1.75	6.64e-39	5.34	17.94	CONTAINS InterPro DOMAIN/s: Fusaric acid resistance protein, conserved region (InterPro:IPR006726); BEST Arabidopsis thaliana protein match is: unknown protein (TAIR:AT2G28780.1); Has 503 Blast hits to 494 proteins in 215 species: Archae - 0; Bacteria - 423; Metazoa - 0; Fungi - 0; Plants - 65; Viruses - 0; Other Eukaryotes - 15 (source: NCBI BLink).
4	AT3G09450	AT3G09450	NA	1	-0.895	5.65e-06	3.27	1.79	1.75	6.64e-39	5.34	17.94	CONTAINS InterPro DOMAIN/s: Fusaric acid resistance protein, conserved region (InterPro:IPR006726); BEST Arabidopsis thaliana protein match is: unknown protein (TAIR:AT2G28780.1); Has 503 Blast hits to 494 proteins in 215 species: Archae - 0; Bacteria - 423; Metazoa - 0; Fungi - 0; Plants - 65; Viruses - 0; Other Eukaryotes - 15 (source: NCBI BLink).
2	AT3G10020	AT3G10020	FALSE	0	0.474	0.00869	105	148	-0.2	0.704	119.57	103.77	unknown protein; FUNCTIONS IN: molecular_function unknown; INVOLVED IN: response to oxidative stress, anaerobic respiration; LOCATED IN: cellular_component unknown; EXPRESSED IN: 23 plant structures; EXPRESSED DURING: 13 growth stages; Has 47 Blast hits to 47 proteins in 12 species: Archae - 0; Bacteria - 0; Metazoa - 1; Fungi - 0; Plants - 46; Viruses - 0; Other Eukaryotes - 0 (source: NCBI BLin…
4	AT3G10020	AT3G10020	FALSE	0	0.735	9.93e-10	69.1	125	-0.2	0.704	119.57	103.77	unknown protein; FUNCTIONS IN: molecular_function unknown; INVOLVED IN: response to oxidative stress, anaerobic respiration; LOCATED IN: cellular_component unknown; EXPRESSED IN: 23 plant structures; EXPRESSED DURING: 13 growth stages; Has 47 Blast hits to 47 proteins in 12 species: Archae - 0; Bacteria - 0; Metazoa - 1; Fungi - 0; Plants - 46; Viruses - 0; Other Eukaryotes - 0 (source: NCBI BLin…
2	AT3G10040	AT3G10040	FALSE	2	0.369	0.0413	4.32	5.46	0.43	0.0416	7.31	9.84	sequence-specific DNA binding transcription factors
4	AT3G10040	AT3G10040	FALSE	2	0.503	0.00262	6.22	9.17	0.43	0.0416	7.31	9.84	sequence-specific DNA binding transcription factors
2	AT3G10760	AT3G10760	FALSE	0	-0.235	0.0494	19	15.9	0.15	0.202	23.92	26.45	Homeodomain-like superfamily protein
4	AT3G10760	AT3G10760	FALSE	0	-0.51	1.76e-06	19.3	13.3	0.15	0.202	23.92	26.45	Homeodomain-like superfamily protein
8	AT3G10760	AT3G10760	FALSE	0	-0.463	0.000232	17.5	12.2	0.15	0.202	23.92	26.45	Homeodomain-like superfamily protein
2	AT3G10870	MES17|ATMES17	FALSE	0	-0.269	0.0336	20.3	16.4	0.15	0.31	25.13	27.79	methyl esterase 17
4	AT3G10870	MES17|ATMES17	FALSE	0	-0.437	7.39e-06	31.1	22.9	0.15	0.31	25.13	27.79	methyl esterase 17
8	AT3G10870	MES17|ATMES17	FALSE	0	-0.455	0.000203	31.5	22.5	0.15	0.31	25.13	27.79	methyl esterase 17
4	AT3G10985	SAG20|WI12|ATWI-12	FALSE	3	0.26	0.000655	75.8	87.1	-0.39	0.0191	148.95	113.82	senescence associated gene 20
8	AT3G10985	SAG20|WI12|ATWI-12	FALSE	3	0.284	0.00957	77.4	92.4	-0.39	0.0191	148.95	113.82	senescence associated gene 20
8	AT3G11000	AT3G11000	FALSE	0	0.218	0.0472	8.72	9.93	-0.93	1.48e-23	10.88	5.7	DCD (Development and Cell Death) domain protein
2	AT3G11120	AT3G11120	FALSE	0	0.264	0.0475	309	345	0.08	0.489	254.72	268.72	Ribosomal protein L41 family
4	AT3G11680	AT3G11680	NA	3	-1.09	3e-05	2.87	1.34	-0.64	0.00444	3.98	2.54	Aluminium activated malate transporter family protein
8	AT3G11680	AT3G11680	NA	3	-1.05	0.00138	2.25	1.01	-0.64	0.00444	3.98	2.54	Aluminium activated malate transporter family protein
8	AT3G12143	AT3G12143	NA	0	-0.386	0.00342	20.7	15.9	-1.31	9.29e-07	19.32	7.77	pseudogene, similar to polygalacturonase-inhibitor protein, blastp match of 53% identity and 7.5e-64 P-value to GP|18148923|dbj|BAB83520.1||AB064545 polygalacturonase-inhibitor protein {Citrus sp. cv. Sainumphung}
8	AT3G12440	AT3G12440	FALSE	0	-0.719	0.0437	2.81	1.7	0.57	0.00382	1.46	2.17	Polynucleotidyl transferase, ribonuclease H-like superfamily protein
4	AT3G12730	AT3G12730	FALSE	0	0.354	0.0302	5.34	6.69	1.13	1.93e-19	3.58	7.86	Homeodomain-like superfamily protein
8	AT3G12730	AT3G12730	FALSE	0	0.532	0.00974	4.46	6.23	1.13	1.93e-19	3.58	7.86	Homeodomain-like superfamily protein
2	AT3G13065	SRF4	FALSE	0	-0.33	0.0484	9.94	8.04	-0.97	1.56e-14	7.67	3.9	STRUBBELIG-receptor family 4
2	AT3G13310	AT3G13310	FALSE	2	0.211	0.0475	42.2	47.5	0.2	0.184	16.73	19.27	Chaperone DnaJ-domain superfamily protein
2	AT3G13390	sks11	FALSE	1	-0.301	0.0276	66.8	55.7	-6.29	1e-26	41.64	0.53	SKU5 similar 11
2	AT3G13400	sks13	FALSE	0	-0.268	0.0201	363	307	-6	1.84e-44	263.41	4.12	SKU5 similar 13
8	AT3G13404	AT3G13404	NA	0	1.87	0.0451	0.419	1.36	1.44	0.00341	0.28	0.79	unknown protein; FUNCTIONS IN: molecular_function unknown; INVOLVED IN: biological_process unknown; LOCATED IN: cellular_component unknown; Has 0 Blast hits to 0 proteins in 0 species (source: NCBI BLink).
8	AT3G13640	RLI1|ATRLI1	FALSE	3	-0.513	0.00756	3.9	2.73	0.81	2.43e-15	4.6	8.06	RNAse l inhibitor protein 1
4	AT3G13650	AT3G13650	FALSE	0	-0.397	0.0039	12.9	9.38	-0.58	0.00889	8.55	5.71	Disease resistance-responsive (dirigent-like protein) family protein
4	AT3G13690	AT3G13690	FALSE	2	0.2	0.00136	28.2	33	0	1	21.23	21.3	Protein kinase protein with adenine nucleotide alpha hydrolases-like domain
8	AT3G13690	AT3G13690	FALSE	2	0.248	0.00364	30	34.5	0	1	21.23	21.3	Protein kinase protein with adenine nucleotide alpha hydrolases-like domain
2	AT3G14040	AT3G14040	FALSE	0	-0.249	0.0318	340	297	-5.76	1.23e-41	316.98	5.85	Pectin lyase-like superfamily protein
4	AT3G14230	RAP2.2	FALSE	1	0.19	0.00123	115	131	-0.47	1.67e-06	107.51	77.46	related to AP2 2
8	AT3G14230	RAP2.2	FALSE	1	0.26	0.00121	106	125	-0.47	1.67e-06	107.51	77.46	related to AP2 2
2	AT3G14310	PME3|ATPME3	FALSE	0	0.269	0.0173	73.8	90.7	0.54	4.53e-06	32.06	46.57	pectin methylesterase 3
2	AT3G14395	AT3G14395	FALSE	1	-0.387	0.0168	47.5	30.9	0.12	0.687	65.76	71.33	unknown protein; Has 4 Blast hits to 4 proteins in 2 species: Archae - 0; Bacteria - 0; Metazoa - 0; Fungi - 0; Plants - 4; Viruses - 0; Other Eukaryotes - 0 (source: NCBI BLink).
4	AT3G14395	AT3G14395	FALSE	1	-0.447	2.66e-05	62.3	44.7	0.12	0.687	65.76	71.33	unknown protein; Has 4 Blast hits to 4 proteins in 2 species: Archae - 0; Bacteria - 0; Metazoa - 0; Fungi - 0; Plants - 4; Viruses - 0; Other Eukaryotes - 0 (source: NCBI BLink).
8	AT3G14395	AT3G14395	FALSE	1	-0.393	0.00611	24.7	19	0.12	0.687	65.76	71.33	unknown protein; Has 4 Blast hits to 4 proteins in 2 species: Archae - 0; Bacteria - 0; Metazoa - 0; Fungi - 0; Plants - 4; Viruses - 0; Other Eukaryotes - 0 (source: NCBI BLink).
2	AT3G14940	PPC3|ATPPC3	FALSE	1	-0.337	0.0197	10.9	9.04	-0.65	3.61e-09	8.19	5.23	phosphoenolpyruvate carboxylase 3
4	AT3G15020	mMDH2	FALSE	0	0.142	0.0163	71.1	76.4	-0.72	7.78e-18	47.89	29.11	Lactate/malate dehydrogenase family protein
8	AT3G15020	mMDH2	FALSE	0	0.303	0.000226	80.6	98.5	-0.72	7.78e-18	47.89	29.11	Lactate/malate dehydrogenase family protein
4	AT3G15270	SPL5	FALSE	0	-0.195	0.0101	56.1	48.9	-0.86	8.53e-13	116.74	64.29	squamosa promoter binding protein-like 5
2	AT3G15350	AT3G15350	FALSE	3	0.216	0.0474	16.5	18.3	-0.35	0.00121	19.97	15.66	Core-2/I-branching beta-1,6-N-acetylglucosaminyltransferase family protein
4	AT3G15350	AT3G15350	FALSE	3	0.174	0.0348	20.7	22.8	-0.35	0.00121	19.97	15.66	Core-2/I-branching beta-1,6-N-acetylglucosaminyltransferase family protein
8	AT3G15350	AT3G15350	FALSE	3	0.296	0.000917	20.7	25.2	-0.35	0.00121	19.97	15.66	Core-2/I-branching beta-1,6-N-acetylglucosaminyltransferase family protein
4	AT3G15450	AT3G15450	FALSE	0	1.23	5.25e-10	51.9	141	-0.52	0.398	546.48	382.2	Aluminium induced protein with YGL and LRDR motifs
4	AT3G15630	AT3G15630	FALSE	2	0.503	0.000268	24.5	37	-0.69	0.208	48.49	30.1	unknown protein; FUNCTIONS IN: molecular_function unknown; INVOLVED IN: biological_process unknown; LOCATED IN: chloroplast; EXPRESSED IN: 24 plant structures; EXPRESSED DURING: 15 growth stages; BEST Arabidopsis thaliana protein match is: unknown protein (TAIR:AT1G52720.1); Has 61 Blast hits to 61 proteins in 13 species: Archae - 0; Bacteria - 0; Metazoa - 0; Fungi - 0; Plants - 61; Viruses - 0;…
4	AT3G15650	AT3G15650	FALSE	2	-0.336	0.0228	10.3	8.08	0.69	0.000208	8.58	13.8	alpha/beta-Hydrolases superfamily protein
8	AT3G15650	AT3G15650	FALSE	2	-0.403	0.0441	11	8.27	0.69	0.000208	8.58	13.8	alpha/beta-Hydrolases superfamily protein
2	AT3G15680	AT3G15680	TRUE	2	0.275	0.0175	41.1	48.4	-0.1	0.509	36.87	34.5	Ran BP2/NZF zinc finger-like superfamily protein
4	AT3G15680	AT3G15680	TRUE	2	0.219	0.00143	55.8	62.5	-0.1	0.509	36.87	34.5	Ran BP2/NZF zinc finger-like superfamily protein
8	AT3G15680	AT3G15680	TRUE	2	0.266	0.00364	55.6	67.8	-0.1	0.509	36.87	34.5	Ran BP2/NZF zinc finger-like superfamily protein
4	AT3G15990	SULTR3;4	FALSE	3	-0.396	0.00757	6.47	5.04	1.09	8.38e-08	3.06	6.51	sulfate transporter 3;4
8	AT3G15990	SULTR3;4	FALSE	3	-0.637	0.0249	3.59	2.28	1.09	8.38e-08	3.06	6.51	sulfate transporter 3;4
4	AT3G16240	ATTIP2;1|TIP2;1|DELTA-TIP|DELTA-TIP1|AQP1	FALSE	1	-0.143	0.0111	510	452	-0.08	0.645	737.36	696.74	delta tonoplast integral protein
4	AT3G16300	AT3G16300	NA	0	0.434	0.0252	6.17	8.31	-4.93	1.86e-65	5.06	0.16	Uncharacterised protein family (UPF0497)
8	AT3G16300	AT3G16300	NA	0	0.935	0.000127	5.68	10.9	-4.93	1.86e-65	5.06	0.16	Uncharacterised protein family (UPF0497)
2	AT3G16330	AT3G16330	FALSE	0	0.388	0.0321	9.75	11.6	0.69	1.18e-06	5.91	9.56	unknown protein; BEST Arabidopsis thaliana protein match is: unknown protein (TAIR:AT1G52140.1); Has 109 Blast hits to 109 proteins in 16 species: Archae - 0; Bacteria - 0; Metazoa - 0; Fungi - 0; Plants - 109; Viruses - 0; Other Eukaryotes - 0 (source: NCBI BLink).
4	AT3G16330	AT3G16330	FALSE	0	0.518	0.00024	12.8	16.5	0.69	1.18e-06	5.91	9.56	unknown protein; BEST Arabidopsis thaliana protein match is: unknown protein (TAIR:AT1G52140.1); Has 109 Blast hits to 109 proteins in 16 species: Archae - 0; Bacteria - 0; Metazoa - 0; Fungi - 0; Plants - 109; Viruses - 0; Other Eukaryotes - 0 (source: NCBI BLink).
8	AT3G16330	AT3G16330	FALSE	0	0.418	0.0074	11.5	14.7	0.69	1.18e-06	5.91	9.56	unknown protein; BEST Arabidopsis thaliana protein match is: unknown protein (TAIR:AT1G52140.1); Has 109 Blast hits to 109 proteins in 16 species: Archae - 0; Bacteria - 0; Metazoa - 0; Fungi - 0; Plants - 109; Viruses - 0; Other Eukaryotes - 0 (source: NCBI BLink).
4	AT3G16370	AT3G16370	FALSE	1	-0.161	0.00426	94.7	83.4	0.11	0.375	153.37	165.26	GDSL-like Lipase/Acylhydrolase superfamily protein
2	AT3G16380	PAB6	FALSE	4	-0.316	0.05	9.73	8.02	-1.95	2.65e-43	8.42	2.19	poly(A) binding protein 6
4	AT3G16470	JR1	FALSE	0	-0.174	0.00444	159	136	0.49	4.63e-08	119.86	168.06	Mannose-binding lectin superfamily protein
8	AT3G16470	JR1	FALSE	0	-0.481	2.77e-06	193	137	0.49	4.63e-08	119.86	168.06	Mannose-binding lectin superfamily protein
2	AT3G16570	RALF23|ATRALF23	FALSE	2	0.271	0.039	74.2	83.5	-0.05	0.731	98.27	94.58	rapid alkalinization factor 23
4	AT3G17120	AT3G17120	FALSE	1	-0.226	0.0234	16.5	14.1	-0.14	0.289	13.17	11.92	unknown protein; BEST Arabidopsis thaliana protein match is: unknown protein (TAIR:AT1G02380.1); Has 67 Blast hits to 67 proteins in 11 species: Archae - 0; Bacteria - 0; Metazoa - 0; Fungi - 0; Plants - 67; Viruses - 0; Other Eukaryotes - 0 (source: NCBI BLink).
8	AT3G17120	AT3G17120	FALSE	1	-0.239	0.039	16.7	13.9	-0.14	0.289	13.17	11.92	unknown protein; BEST Arabidopsis thaliana protein match is: unknown protein (TAIR:AT1G02380.1); Has 67 Blast hits to 67 proteins in 11 species: Archae - 0; Bacteria - 0; Metazoa - 0; Fungi - 0; Plants - 67; Viruses - 0; Other Eukaryotes - 0 (source: NCBI BLink).
2	AT3G17210	ATHS1|HS1	FALSE	0	0.221	0.0401	74.4	82.5	0.26	0.00214	64.13	76.56	heat stable protein 1
8	AT3G17630	CHX19|ATCHX19	FALSE	0	-0.161	0.0489	30.7	27.6	-2.43	7.63e-95	17.44	3.25	cation/H+ exchanger 19
4	AT3G17998	CPuORF30	FALSE	2	-0.152	0.0332	165	145	0.48	0.000186	46.8	65.08	conserved peptide upstream open reading frame 30
4	AT3G18000	XPL1|PEAMT|NMT1	FALSE	2	-0.152	0.0332	165	145	0.48	0.000186	46.77	65.05	S-adenosyl-L-methionine-dependent methyltransferases superfamily protein
2	AT3G18280	AT3G18280	FALSE	3	0.427	0.00366	24.6	31.4	1.68	5.11e-29	9.03	28.82	Bifunctional inhibitor/lipid-transfer protein/seed storage 2S albumin superfamily protein
4	AT3G18280	AT3G18280	FALSE	3	0.686	2.39e-07	21.8	33.2	1.68	5.11e-29	9.03	28.82	Bifunctional inhibitor/lipid-transfer protein/seed storage 2S albumin superfamily protein
8	AT3G18280	AT3G18280	FALSE	3	0.938	1.65e-06	16.9	31.3	1.68	5.11e-29	9.03	28.82	Bifunctional inhibitor/lipid-transfer protein/seed storage 2S albumin superfamily protein
2	AT3G18360	AT3G18360	FALSE	0	-0.351	0.0205	29.7	24.6	-3.41	7.43e-64	7.86	0.74	VQ motif-containing protein
2	AT3G18610	PARLL1|ATNUC-L2|NUC-L2	FALSE	0	-0.422	0.0285	3.96	3.05	-2.35	1.52e-28	2.5	0.49	nucleolin like 2
4	AT3G18773	AT3G18773	NA	1	0.381	0.0123	5.82	7.84	1.09	1.38e-20	5.41	11.51	RING/U-box superfamily protein
8	AT3G18777	AT3G18777	NA	2	-1.37	0.0458	0.769	0.29	1.06	0.00225	0.41	0.85	pseudogene, similar to RING-H2 zinc finger protein, similar to putative RING zinc finger protein GB:AAF16660 from (Arabidopsis thaliana); blastp match of 47% identity and 3.3e-31 P-value to GP|17016985|gb|AAL33552.1|AF436851_1|AF436851 RING-H2 zinc finger protein {Cucumis melo}
4	AT3G18900	AT3G18900	FALSE	1	0.305	0.027	4.79	5.9	-1.52	2.83e-34	3.18	1.11	FUNCTIONS IN: molecular_function unknown; INVOLVED IN: biological_process unknown; LOCATED IN: cellular_component unknown; EXPRESSED IN: synergid; CONTAINS InterPro DOMAIN/s: F-box associated domain, type 1 (InterPro:IPR006527), F-box associated interaction domain (InterPro:IPR017451), Protein of unknown function DUF547 (InterPro:IPR006869); BEST Arabidopsis thaliana protein match is: Protein of …
8	AT3G18900	AT3G18900	FALSE	1	0.399	0.00283	5.81	7.75	-1.52	2.83e-34	3.18	1.11	FUNCTIONS IN: molecular_function unknown; INVOLVED IN: biological_process unknown; LOCATED IN: cellular_component unknown; EXPRESSED IN: synergid; CONTAINS InterPro DOMAIN/s: F-box associated domain, type 1 (InterPro:IPR006527), F-box associated interaction domain (InterPro:IPR017451), Protein of unknown function DUF547 (InterPro:IPR006869); BEST Arabidopsis thaliana protein match is: Protein of …
4	AT3G19270	CYP707A4	FALSE	0	-0.415	0.0334	4.93	3.46	1.52	2.83e-21	4.05	11.62	cytochrome P450, family 707, subfamily A, polypeptide 4
4	AT3G19620	AT3G19620	FALSE	0	-0.255	0.0365	7.03	5.79	1.27	4.1e-23	4.36	10.5	Glycosyl hydrolase family protein
4	AT3G19710	BCAT4	FALSE	0	-0.4	0.0476	7.57	4.25	-3.88	2.67e-34	6.78	0.46	branched-chain aminotransferase4
2	AT3G20210	DELTA-VPE|DELTAVPE	FALSE	0	-0.419	0.0285	6.43	4.75	-2.53	5.75e-55	4.15	0.72	delta vacuolar processing enzyme
4	AT3G20820	AT3G20820	FALSE	1	0.209	0.000349	161	184	-0.08	0.483	152.05	143.41	Leucine-rich repeat (LRR) family protein
8	AT3G20820	AT3G20820	FALSE	1	0.212	0.00863	177	203	-0.08	0.483	152.05	143.41	Leucine-rich repeat (LRR) family protein
4	AT3G21090	AT3G21090	FALSE	2	0.277	0.0185	5.87	7.06	-0.22	0.114	8.05	6.92	ABC-2 type transporter family protein
4	AT3G21560	UGT84A2	FALSE	0	-0.177	0.0492	19.6	16.8	0.33	0.00894	16.28	20.46	UDP-Glycosyltransferase superfamily protein
8	AT3G21560	UGT84A2	FALSE	0	-0.259	0.0172	15.3	12.4	0.33	0.00894	16.28	20.46	UDP-Glycosyltransferase superfamily protein
8	AT3G21670	AT3G21670	FALSE	2	-0.258	0.0435	15.6	13.1	0.81	1.46e-05	55.05	96.61	Major facilitator superfamily protein
8	AT3G21720	ICL	FALSE	1	0.695	0.00169	2.54	3.82	-4.72	1.28e-73	2.48	0.09	isocitrate lyase
4	AT3G21750	UGT71B1	FALSE	0	0.211	0.000376	55.1	63.2	0.7	1.25e-06	46.65	75.59	UDP-glucosyl transferase 71B1
8	AT3G21750	UGT71B1	FALSE	0	0.265	0.000721	54.8	65.9	0.7	1.25e-06	46.65	75.59	UDP-glucosyl transferase 71B1
8	AT3G21755	AT3G21755	NA	0	0.226	0.00786	31.1	36.4	0.93	1.36e-13	25.44	48.36	other RNA
8	AT3G21760	HYR1	FALSE	0	0.216	0.0104	30.3	35.3	0.93	1.51e-13	24.83	47.47	UDP-Glycosyltransferase superfamily protein
4	AT3G21880	AT3G21880	NA	2	-0.321	0.0418	8.21	6.46	-4.13	1.09e-50	5.11	0.29	B-box type zinc finger protein with CCT domain
8	AT3G22142	AT3G22142	NA	0	-0.514	0.000117	31.8	21.1	1.57	1.34e-38	6.45	19.13	Bifunctional inhibitor/lipid-transfer protein/seed storage 2S albumin superfamily protein
8	AT3G22275	AT3G22275	NA	2	-1.17	2.32e-05	14.7	6.94	-3.06	5e-31	4.42	0.53	unknown protein; FUNCTIONS IN: molecular_function unknown; INVOLVED IN: biological_process unknown; LOCATED IN: cellular_component unknown; Has 22 Blast hits to 22 proteins in 6 species: Archae - 0; Bacteria - 0; Metazoa - 0; Fungi - 0; Plants - 22; Viruses - 0; Other Eukaryotes - 0 (source: NCBI BLink).
8	AT3G22370	ATAOX1A|AOX1A	FALSE	0	0.354	0.00541	16.6	21.1	0.46	0.00133	8.3	11.4	alternative oxidase 1A
2	AT3G22410	AT3G22410	NA	1	-0.35	0.0171	10.4	8.12	0.82	1.04e-15	10.04	17.77	Sec14p-like phosphatidylinositol transfer family protein
4	AT3G22550	AT3G22550	FALSE	1	-0.145	0.022	54	48.2	1.68	9.21e-46	40.19	128.33	Protein of unknown function (DUF581)
4	AT3G22840	ELIP1|ELIP	FALSE	0	-0.321	0.0295	130	96.1	1.36	4.97e-08	128.08	327.85	Chlorophyll A-B binding family protein
2	AT3G23270	AT3G23270	FALSE	3	-0.439	0.0138	4.08	3.32	-4.57	1.12e-147	3.69	0.16	Regulator of chromosome condensation (RCC1) family with FYVE zinc finger domain
8	AT3G23430	PHO1|ATPHO1	FALSE	3	-0.361	0.0119	5.27	4.03	-1.82	5.31e-30	5.16	1.46	phosphate 1
2	AT3G23580	RNR2|RNR2A	FALSE	0	0.288	0.0058	24.6	28.3	0.1	0.336	27.64	29.52	ribonucleotide reductase 2A
4	AT3G23580	RNR2|RNR2A	FALSE	0	0.488	5.44e-08	28.5	39.1	0.1	0.336	27.64	29.52	ribonucleotide reductase 2A
8	AT3G23580	RNR2|RNR2A	FALSE	0	0.504	1.19e-05	28.3	39.5	0.1	0.336	27.64	29.52	ribonucleotide reductase 2A
2	AT3G23730	XTH16	FALSE	2	0.333	0.00685	59.3	70.1	-0.78	0.0253	199.85	116.05	xyloglucan endotransglucosylase/hydrolase 16
4	AT3G23730	XTH16	FALSE	2	0.275	0.000312	88.6	106	-0.78	0.0253	199.85	116.05	xyloglucan endotransglucosylase/hydrolase 16
8	AT3G23730	XTH16	FALSE	2	0.494	3.38e-05	78.6	112	-0.78	0.0253	199.85	116.05	xyloglucan endotransglucosylase/hydrolase 16
2	AT3G23770	AT3G23770	FALSE	1	-0.249	0.0366	36.7	35.1	-2.36	1.43e-68	27.95	5.45	O-Glycosyl hydrolases family 17 protein
4	AT3G23770	AT3G23770	FALSE	1	0.353	0.0013	33.3	41.2	-2.36	1.43e-68	27.95	5.45	O-Glycosyl hydrolases family 17 protein
4	AT3G23810	ATSAHH2|SAHH2	FALSE	2	-0.133	0.0171	434	390	-0.57	5e-05	319.37	215.61	S-adenosyl-l-homocysteine (SAH) hydrolase 2
8	AT3G24535	AT3G24535	NA	1	-0.378	0.0326	22.1	17.7	-2.49	9.8e-44	21.03	3.74	unknown protein; Has 28 Blast hits to 27 proteins in 8 species: Archae - 0; Bacteria - 0; Metazoa - 0; Fungi - 2; Plants - 26; Viruses - 0; Other Eukaryotes - 0 (source: NCBI BLink).
2	AT3G24810	KRP5|ICK3	FALSE	1	0.405	0.0139	10.2	13.1	1.14	1.68e-25	6.95	15.32	Cyclin-dependent kinase inhibitor family protein
4	AT3G24810	KRP5|ICK3	FALSE	1	0.542	0.000106	9.55	13.4	1.14	1.68e-25	6.95	15.32	Cyclin-dependent kinase inhibitor family protein
8	AT3G24810	KRP5|ICK3	FALSE	1	0.781	1.57e-05	10.6	17.8	1.14	1.68e-25	6.95	15.32	Cyclin-dependent kinase inhibitor family protein
2	AT3G25560	NIK2	FALSE	0	-0.334	0.00627	12	9.02	-0.32	0.0148	8.96	7.17	NSP-interacting kinase 2
8	AT3G25810	AT3G25810	FALSE	1	1.99	0.0133	0.146	0.458	-7.64	1.19e-56	0.91	0	Terpenoid cyclases/Protein prenyltransferases superfamily protein
4	AT3G26510	AT3G26510	FALSE	0	0.526	2.93e-06	15.2	22.8	0.88	7.83e-10	34.6	63.8	Octicosapeptide/Phox/Bem1p family protein
8	AT3G26510	AT3G26510	FALSE	0	0.345	0.00786	14.8	19.4	0.88	7.83e-10	34.6	63.8	Octicosapeptide/Phox/Bem1p family protein
4	AT3G26520	GAMMA-TIP2|SITIP|TIP2|TIP1;2	FALSE	3	-0.187	0.00342	491	432	1.03	1.33e-22	492.19	1002.63	tonoplast intrinsic protein 2
8	AT3G26520	GAMMA-TIP2|SITIP|TIP2|TIP1;2	FALSE	3	-0.276	0.0144	411	342	1.03	1.33e-22	492.19	1002.63	tonoplast intrinsic protein 2
4	AT3G26590	AT3G26590	FALSE	0	-0.164	0.0474	27.6	24.4	-0.18	0.064	20.85	18.43	MATE efflux family protein
2	AT3G26740	CCL	FALSE	0	0.314	0.00419	89.1	113	2.23	1.59e-27	29.97	140.62	CCR-like
4	AT3G26740	CCL	FALSE	0	0.344	9.57e-06	153	198	2.23	1.59e-27	29.97	140.62	CCR-like
8	AT3G26810	AFB2	FALSE	2	0.185	0.0425	20.2	23.1	-0.04	0.79	20.66	20.08	auxin signaling F-box 2
4	AT3G26890	AT3G26890	FALSE	0	0.308	7.48e-05	15.1	19.2	0.12	0.282	19.87	21.66	unknown protein; BEST Arabidopsis thaliana protein match is: unknown protein (TAIR:AT5G41110.1); Has 393 Blast hits to 383 proteins in 134 species: Archae - 0; Bacteria - 61; Metazoa - 171; Fungi - 74; Plants - 80; Viruses - 0; Other Eukaryotes - 7 (source: NCBI BLink).
4	AT3G26960	AT3G26960	FALSE	0	-0.329	0.0188	14.5	11	0.56	0.00106	12.56	18.45	Pollen Ole e 1 allergen and extensin family protein
4	AT3G27650	LBD25	FALSE	2	-0.586	0.0441	3.01	1.94	0.24	0.202	2.51	2.97	LOB domain-containing protein 25
4	AT3G27660	OLE3|OLEO4	FALSE	1	-0.426	0.0173	10.1	7.47	-0.76	2.59e-07	11.4	6.72	oleosin 4
8	AT3G27809	AT3G27809	NA	-2147483648	-0.577	0.00765	28.7	18.9	-4.74	3.29e-91	34.39	1.28	unknown protein; FUNCTIONS IN: molecular_function unknown; INVOLVED IN: biological_process unknown; LOCATED IN: cellular_component unknown; Has 30201 Blast hits to 17322 proteins in 780 species: Archae - 12; Bacteria - 1396; Metazoa - 17338; Fungi - 3422; Plants - 5037; Viruses - 0; Other Eukaryotes - 2996 (source: NCBI BLink).
8	AT3G27810	MYB21|ATMYB21|ATMYB3	FALSE	0	-0.505	0.00418	25.2	17.6	-4.68	6.1e-43	34.47	1.35	myb domain protein 21
4	AT3G28007	AT3G28007	FALSE	2	-0.363	0.00112	18.7	14.1	-1.98	2.18e-67	14.39	3.64	Nodulin MtN3 family protein
4	AT3G28130	AT3G28130	FALSE	4	0.365	0.015	5.47	7	0.67	0.000994	2.93	4.67	nodulin MtN21 /EamA-like transporter family protein
8	AT3G28220	AT3G28220	FALSE	1	-0.498	0.0015	62.2	43.5	0.75	8.32e-14	92.4	155.66	TRAF-like family protein
2	AT3G28345	AT3G28345	FALSE	0	-0.266	0.0338	6.11	5.03	-0.85	5.36e-13	6.11	3.4	ABC transporter family protein
4	AT3G28345	AT3G28345	FALSE	0	-0.43	0.000554	3.96	3.02	-0.85	5.36e-13	6.11	3.4	ABC transporter family protein
4	AT3G28917	MIF2	NA	1	-0.441	0.00417	11.7	8.15	-5.63	2.46e-188	19.52	0.39	mini zinc finger 2
4	AT3G28920	AtHB34|HB34	FALSE	0	-0.18	0.00344	63	55.4	-0.13	0.38	57.74	52.91	homeobox protein 34
2	AT3G28980	AT3G28980	FALSE	0	-0.28	0.0491	226	184	-5.92	2.86e-41	220.1	3.64	Protein of unknown function (DUF1216)
4	AT3G29030	ATEXPA5|EXPA5|ATEXP5|ATHEXP ALPHA 1.4|EXP5	FALSE	2	-0.242	0.000619	46.1	38.2	-0.26	0.0218	72.13	60.36	expansin A5
4	AT3G29240	AT3G29240	FALSE	0	0.18	0.00499	50.8	58.6	0.62	0.000101	177.45	272.96	Protein of unknown function (DUF179)
2	AT3G42640	HA8|AHA8	FALSE	0	-0.213	0.0393	48.3	43.7	-2.06	1.38e-96	44.46	10.63	H(+)-ATPase 8
2	AT3G42670	CLSY|CHR38	FALSE	2	0.327	0.00991	5.21	6.51	0.28	0.097	2.68	3.25	chromatin remodeling 38
4	AT3G42670	CLSY|CHR38	FALSE	2	0.743	3.12e-09	5.77	9.8	0.28	0.097	2.68	3.25	chromatin remodeling 38
8	AT3G42670	CLSY|CHR38	FALSE	2	0.611	4.16e-06	8.11	12.2	0.28	0.097	2.68	3.25	chromatin remodeling 38
4	AT3G44940	AT3G44940	TRUE	1	-0.371	0.0202	9.28	6.92	0.32	0.01	7.04	8.77	Protein of unknown function (DUF1635)
4	AT3G45140	ATLOX2|LOX2	FALSE	2	-0.246	5.2e-05	453	365	1	5.34e-24	263.6	527.22	lipoxygenase 2
8	AT3G45140	ATLOX2|LOX2	FALSE	2	-0.401	3.38e-05	565	422	1	5.34e-24	263.6	527.22	lipoxygenase 2
2	AT3G45810	AT3G45810	FALSE	2	-0.509	0.0497	2.01	1.58	-6.33	5.42e-107	1.69	0.02	ferric reductase-like transmembrane component family protein
2	AT3G46520	ACT12	FALSE	2	-0.286	0.026	15.8	12.9	-5.15	4.8e-183	10.89	0.3	actin-12
4	AT3G46600	AT3G46600	FALSE	1	0.304	0.00974	8.51	10.5	0.88	2.99e-17	19.16	35.31	GRAS family transcription factor
8	AT3G46600	AT3G46600	FALSE	1	0.344	0.0403	8.49	11.1	0.88	2.99e-17	19.16	35.31	GRAS family transcription factor
4	AT3G46668	AT3G46668	NA	0	-0.215	0.0349	35.5	31.2	0.72	9.64e-08	27.63	45.45	other RNA
4	AT3G46670	UGT76E11	FALSE	0	-0.231	0.0377	11	9.64	0.79	2.09e-08	8.46	14.67	UDP-glucosyl transferase 76E11
4	AT3G46970	ATPHS2|PHS2	FALSE	1	0.17	0.00177	111	126	0.26	0.0214	19.57	23.41	alpha-glucan phosphorylase 2
4	AT3G47160	AT3G47160	FALSE	2	0.23	0.0152	15.8	18.9	-0.25	0.236	6.3	5.29	RING/U-box superfamily protein
8	AT3G47295	AT3G47295	FALSE	5	-0.291	0.0399	46.4	39.5	0.74	4.12e-18	77.09	128.91	unknown protein; FUNCTIONS IN: molecular_function unknown; INVOLVED IN: biological_process unknown; LOCATED IN: endomembrane system; EXPRESSED IN: 22 plant structures; EXPRESSED DURING: 13 growth stages; Has 13 Blast hits to 13 proteins in 2 species: Archae - 0; Bacteria - 0; Metazoa - 0; Fungi - 0; Plants - 13; Viruses - 0; Other Eukaryotes - 0 (source: NCBI BLink).
8	AT3G47400	AT3G47400	FALSE	2	-0.529	0.0172	2.5	1.71	-0.02	0.951	1.82	1.79	Plant invertase/pectin methylesterase inhibitor superfamily
4	AT3G47540	AT3G47540	FALSE	3	-0.392	0.0304	6.64	4.76	-0.09	0.585	6.05	5.68	Chitinase family protein
2	AT3G47800	AT3G47800	FALSE	2	0.435	0.00419	18.8	25	-0.78	8.9e-09	18.34	10.7	Galactose mutarotase-like superfamily protein
4	AT3G47800	AT3G47800	FALSE	2	0.392	0.000389	13.1	17.4	-0.78	8.9e-09	18.34	10.7	Galactose mutarotase-like superfamily protein
4	AT3G47960	AT3G47960	FALSE	1	-0.219	0.00425	21.9	18.9	0.57	1.54e-07	34.4	51.13	Major facilitator superfamily protein
4	AT3G48000	ALDH2B4|ALDH2A|ALDH2	FALSE	5	0.12	0.0398	93	101	0.32	0.000225	86.19	107.48	aldehyde dehydrogenase 2B4
8	AT3G48240	AT3G48240	NA	0	0.553	0.0235	3.61	5.31	1.04	0.000112	3.73	7.68	Octicosapeptide/Phox/Bem1p family protein
4	AT3G49220	AT3G49220	FALSE	0	-0.136	0.0398	65.5	58.4	0.14	0.502	87.29	96	Plant invertase/pectin methylesterase inhibitor superfamily
4	AT3G49260	iqd21	FALSE	2	0.162	0.0463	22.3	24.9	0.26	0.00592	19.34	23.13	IQ-domain 21
2	AT3G50280	AT3G50280	FALSE	0	-0.396	0.0199	18.4	13.9	0.79	3.61e-08	14.31	24.66	HXXXD-type acyl-transferase family protein
4	AT3G50280	AT3G50280	FALSE	0	-0.233	0.0135	18.7	15.6	0.79	3.61e-08	14.31	24.66	HXXXD-type acyl-transferase family protein
8	AT3G50280	AT3G50280	FALSE	0	-0.476	0.00373	13.8	10	0.79	3.61e-08	14.31	24.66	HXXXD-type acyl-transferase family protein
8	AT3G50440	ATMES10|MES10	FALSE	3	-0.297	0.0251	21.8	17.9	0.83	8.93e-12	10.28	18.32	methyl esterase 10
4	AT3G50890	HB28|AtHB28	FALSE	0	-0.219	0.0397	19.4	16.6	-0.14	0.44	29.54	26.83	homeobox protein 28
8	AT3G50970	LTI30|XERO2	FALSE	0	-0.517	0.00228	15.4	10	0.37	0.637	0.17	0.22	dehydrin family protein
8	AT3G51080	GATA6	NA	0	0.221	0.039	18.6	21.5	-0.3	0.000663	19.38	15.73	GATA transcription factor 6
4	AT3G51238	AT3G51238	NA	0	-0.147	0.0357	152	134	0.09	0.635	179.71	191.49	other RNA
4	AT3G51240	F3'H|F3H|TT6	FALSE	0	-0.146	0.037	169	149	0.09	0.635	199.11	212.14	flavanone 3-hydroxylase
8	AT3G51450	AT3G51450	FALSE	1	-0.264	0.0118	32.7	26.5	0.03	0.912	7.66	7.81	Calcium-dependent phosphotriesterase superfamily protein
2	AT3G51490	TMT3	FALSE	0	-0.327	0.0172	12.6	10.2	-2.69	9.89e-82	7.68	1.19	tonoplast monosaccharide transporter3
8	AT3G51490	TMT3	FALSE	0	-0.224	0.0357	13	11.1	-2.69	9.89e-82	7.68	1.19	tonoplast monosaccharide transporter3
2	AT3G51895	AST12|SULTR3;1	FALSE	1	-0.228	0.0384	50.4	44.1	0.39	0.00523	70.71	92.88	sulfate transporter 3;1
4	AT3G51895	AST12|SULTR3;1	FALSE	1	-0.254	0.00041	58.6	48.1	0.39	0.00523	70.71	92.88	sulfate transporter 3;1
8	AT3G51895	AST12|SULTR3;1	FALSE	1	-0.189	0.0194	43.1	37.2	0.39	0.00523	70.71	92.88	sulfate transporter 3;1
4	AT3G52060	AT3G52060	FALSE	0	0.169	0.0155	31.5	35.1	0.45	0.151	25.53	34.91	Core-2/I-branching beta-1,6-N-acetylglucosaminyltransferase family protein
4	AT3G52180	ATPTPKIS1|SEX4|ATSEX4|DSP4	FALSE	1	0.147	0.0113	58.6	64.1	0.57	2.31e-10	22.39	33.33	dual specificity protein phosphatase (DsPTP1) family protein
8	AT3G52180	ATPTPKIS1|SEX4|ATSEX4|DSP4	FALSE	1	0.228	0.0177	77.8	89.4	0.57	2.31e-10	22.39	33.33	dual specificity protein phosphatase (DsPTP1) family protein
4	AT3G52370	FLA15	FALSE	2	-0.254	0.0125	13.1	10.8	0.86	6.89e-14	5.92	10.73	FASCICLIN-like arabinogalactan protein 15 precursor
4	AT3G52470	AT3G52470	FALSE	0	0.164	0.0455	49.3	53.1	0.7	1.03e-10	46.74	76.16	Late embryogenesis abundant (LEA) hydroxyproline-rich glycoprotein family
2	AT3G52490	AT3G52490	FALSE	1	0.402	0.011	4.35	5.76	-0.66	1.5e-08	3.22	2.04	Double Clp-N motif-containing P-loop nucleoside triphosphate hydrolases superfamily protein
4	AT3G52490	AT3G52490	FALSE	1	0.553	4.49e-05	4.12	6.03	-0.66	1.5e-08	3.22	2.04	Double Clp-N motif-containing P-loop nucleoside triphosphate hydrolases superfamily protein
8	AT3G52490	AT3G52490	FALSE	1	0.556	0.000247	4.15	6.13	-0.66	1.5e-08	3.22	2.04	Double Clp-N motif-containing P-loop nucleoside triphosphate hydrolases superfamily protein
2	AT3G52500	AT3G52500	FALSE	1	-0.27	0.00447	117	95.2	0.6	3.2e-13	52.53	79.77	Eukaryotic aspartyl protease family protein
4	AT3G52500	AT3G52500	FALSE	1	-0.35	4.29e-07	92.1	70.3	0.6	3.2e-13	52.53	79.77	Eukaryotic aspartyl protease family protein
8	AT3G52500	AT3G52500	FALSE	1	-0.318	0.000381	104	82	0.6	3.2e-13	52.53	79.77	Eukaryotic aspartyl protease family protein
4	AT3G53140	AT3G53140	FALSE	0	-0.175	0.00857	47.3	41.8	-0.26	0.0043	54.84	45.69	O-methyltransferase family protein
8	AT3G53140	AT3G53140	FALSE	0	-0.215	0.0172	38.1	32.4	-0.26	0.0043	54.84	45.69	O-methyltransferase family protein
4	AT3G53260	PAL2|ATPAL2	FALSE	3	-0.151	0.00882	50	44.9	0.42	0.0331	67.14	89.94	phenylalanine ammonia-lyase 2
8	AT3G53420	PIP2;1|PIP2A|PIP2	FALSE	1	-0.207	0.0197	75.7	67.2	1.02	8.84e-33	369.25	746.59	plasma membrane intrinsic protein 2A
4	AT3G53800	Fes1B	FALSE	1	0.234	0.0207	18.1	21.7	-0.83	1.57e-10	7.02	3.95	Fes1B
2	AT3G54220	SGR1|SCR	FALSE	2	0.271	0.00721	17.9	21.4	0.22	0.0313	20.48	23.9	GRAS family transcription factor
4	AT3G54220	SGR1|SCR	FALSE	2	0.182	0.0182	16.4	18.5	0.22	0.0313	20.48	23.9	GRAS family transcription factor
8	AT3G54220	SGR1|SCR	FALSE	2	0.238	0.00955	14.2	16.5	0.22	0.0313	20.48	23.9	GRAS family transcription factor
8	AT3G54400	AT3G54400	FALSE	3	0.201	0.0104	107	122	0.24	0.0607	121.99	144.4	Eukaryotic aspartyl protease family protein
2	AT3G54430	SRS6	FALSE	0	0.285	0.0191	24	28.7	0.57	9.62e-08	21	31.22	SHI-related sequence 6
4	AT3G54430	SRS6	FALSE	0	0.389	0.000165	19.6	25.1	0.57	9.62e-08	21	31.22	SHI-related sequence 6
8	AT3G54430	SRS6	FALSE	0	0.382	0.00162	18.8	23.9	0.57	9.62e-08	21	31.22	SHI-related sequence 6
4	AT3G54600	AT3G54600	NA	0	-0.268	0.00213	44.4	34.8	-1.47	2.61e-34	32.35	11.71	Class I glutamine amidotransferase-like superfamily protein
2	AT3G54800	AT3G54800	FALSE	0	-0.39	0.041	11.2	9.21	-8.19	3.23e-275	12.76	0.04	Pleckstrin homology (PH) and lipid-binding START domains-containing protein
4	AT3G54810	BME3|GATA8|BME3-ZF	FALSE	1	-0.208	0.00609	29.2	25.2	-0.54	0.128	34.85	23.97	Plant-specific GATA-type zinc finger transcription factor family protein
4	AT3G55110	AT3G55110	FALSE	2	-0.232	0.000339	31.1	26.8	0.83	1.13e-08	37.26	66.36	ABC-2 type transporter family protein
8	AT3G55110	AT3G55110	FALSE	2	-0.227	0.0165	23.7	20	0.83	1.13e-08	37.26	66.36	ABC-2 type transporter family protein
4	AT3G55760	AT3G55760	FALSE	2	0.308	4.88e-06	54.3	68.1	0.22	0.02	13.75	16	unknown protein; LOCATED IN: chloroplast stroma, chloroplast; EXPRESSED IN: 16 plant structures; EXPRESSED DURING: 10 growth stages; BEST Arabidopsis thaliana protein match is: unknown protein (TAIR:AT1G42430.2); Has 176 Blast hits to 125 proteins in 40 species: Archae - 0; Bacteria - 3; Metazoa - 19; Fungi - 9; Plants - 81; Viruses - 0; Other Eukaryotes - 64 (source: NCBI BLink).
2	AT3G56020	AT3G56020	FALSE	0	0.273	0.0285	256	285	-0.07	0.561	220.01	210.15	Ribosomal protein L41 family
4	AT3G56220	AT3G56220	NA	2	-0.246	0.0198	28.4	23.6	0.18	0.133	39.76	45.03	transcription regulators
8	AT3G56220	AT3G56220	NA	2	-0.275	0.0436	21.2	17.9	0.18	0.133	39.76	45.03	transcription regulators
2	AT3G56360	AT3G56360	FALSE	2	0.392	0.031	34	42	0.97	1.72e-24	40.68	79.64	unknown protein; FUNCTIONS IN: molecular_function unknown; INVOLVED IN: biological_process unknown; LOCATED IN: chloroplast; EXPRESSED IN: 24 plant structures; EXPRESSED DURING: 15 growth stages; BEST Arabidopsis thaliana protein match is: unknown protein (TAIR:AT5G05250.1); Has 45 Blast hits to 45 proteins in 13 species: Archae - 0; Bacteria - 0; Metazoa - 0; Fungi - 0; Plants - 45; Viruses - 0;…
4	AT3G56400	ATWRKY70|WRKY70	FALSE	1	0.384	0.00271	11.3	15	1.96	6e-33	28.57	111.59	WRKY DNA-binding protein 70
4	AT3G56880	AT3G56880	FALSE	2	0.176	0.0133	48.5	53.4	0.14	0.445	53.21	58.75	VQ motif-containing protein
8	AT3G56880	AT3G56880	FALSE	2	0.207	0.0121	54.8	63.5	0.14	0.445	53.21	58.75	VQ motif-containing protein
2	AT3G57010	AT3G57010	FALSE	1	0.491	0.00447	5.92	7.97	-0.83	3.9e-06	5.58	3.13	Calcium-dependent phosphotriesterase superfamily protein
4	AT3G57010	AT3G57010	FALSE	1	0.431	0.00166	6.82	9.38	-0.83	3.9e-06	5.58	3.13	Calcium-dependent phosphotriesterase superfamily protein
8	AT3G57010	AT3G57010	FALSE	1	0.44	0.0104	6.99	9.58	-0.83	3.9e-06	5.58	3.13	Calcium-dependent phosphotriesterase superfamily protein
4	AT3G57130	BOP1	FALSE	0	-0.449	0.0269	3.91	2.88	-0.37	0.0512	2.34	1.81	Ankyrin repeat family protein / BTB/POZ domain-containing protein
4	AT3G57520	SIP2|AtSIP2	FALSE	1	0.155	0.0372	90.5	101	0.58	9.15e-05	170.63	255.08	seed imbibition 2
4	AT3G58850	HLH2|PAR2	NA	3	0.328	0.0312	13.8	17.6	-0.33	0.0138	31.49	25.01	phy rapidly regulated 2
8	AT3G58850	HLH2|PAR2	NA	3	0.449	0.0139	12.7	17.3	-0.33	0.0138	31.49	25.01	phy rapidly regulated 2
4	AT3G58990	IPMI1	FALSE	0	-0.257	0.033	19.9	15.2	-2.55	5.6e-24	9.4	1.61	isopropylmalate isomerase 1
4	AT3G59010	PME61	FALSE	2	-0.299	0.0259	6.42	5.2	-1.82	1.12e-31	9.24	2.62	pectin methylesterase 61
8	AT3G59270	AT3G59270	FALSE	1	-0.932	0.0163	1.95	0.986	2.96	7.98e-53	1.06	8.33	FBD-like domain family protein
4	AT3G59845	AT3G59845	FALSE	1	-0.467	0.0113	5.41	4.14	-0.68	0.000224	3.09	1.93	Zinc-binding dehydrogenase family protein
2	AT3G59940	AT3G59940	FALSE	1	0.437	5.2e-05	32.3	42.8	0.86	0.000959	43.45	78.93	Galactose oxidase/kelch repeat superfamily protein
4	AT3G59940	AT3G59940	FALSE	1	0.931	1.12e-12	21.6	44.3	0.86	0.000959	43.45	78.93	Galactose oxidase/kelch repeat superfamily protein
8	AT3G59940	AT3G59940	FALSE	1	0.435	0.0167	16.6	23.5	0.86	0.000959	43.45	78.93	Galactose oxidase/kelch repeat superfamily protein
2	AT3G60100	CSY5	FALSE	0	-0.517	0.0244	4.74	3.23	-4.81	3.53e-83	3.1	0.11	citrate synthase 5
8	AT3G60160	MRP9|ATMRP9	FALSE	2	-0.236	0.0403	13.2	11.1	0.44	5.75e-06	11.33	15.35	multidrug resistance-associated protein 9
2	AT3G60530	GATA4	FALSE	0	0.239	0.0372	42.7	48.9	-0.04	0.874	45.32	44.17	GATA transcription factor 4
4	AT3G60530	GATA4	FALSE	0	0.446	1.35e-07	47.3	64.2	-0.04	0.874	45.32	44.17	GATA transcription factor 4
8	AT3G60530	GATA4	FALSE	0	0.323	0.0031	49.8	62.4	-0.04	0.874	45.32	44.17	GATA transcription factor 4
2	AT3G60920	AT3G60920	FALSE	1	-0.459	0.00685	3.7	2.9	-1.97	2.12e-52	2.8	0.71	CONTAINS InterPro DOMAIN/s: Beige/BEACH (InterPro:IPR000409); BEST Arabidopsis thaliana protein match is: WD-40 repeat family protein / beige-related (TAIR:AT2G45540.1); Has 1795 Blast hits to 1563 proteins in 214 species: Archae - 2; Bacteria - 29; Metazoa - 830; Fungi - 160; Plants - 230; Viruses - 0; Other Eukaryotes - 544 (source: NCBI BLink).
8	AT3G61070	PEX11E	FALSE	1	0.197	0.0187	45.3	51.9	-0.52	1.84e-08	37.94	26.48	peroxin 11E
4	AT3G61210	AT3G61210	FALSE	2	-0.679	0.0124	3.32	2.26	1.65	6.82e-12	3.93	12.33	S-adenosyl-L-methionine-dependent methyltransferases superfamily protein
4	AT3G61490	AT3G61490	TRUE	1	-0.133	0.0456	39.2	35	0.37	0.0358	42.46	55.05	Pectin lyase-like superfamily protein
4	AT3G61750	AT3G61750	NA	0	-0.364	0.028	8.15	6.12	0.25	0.247	6.75	8.02	Cytochrome b561/ferric reductase transmembrane with DOMON related domain
4	AT3G61820	AT3G61820	FALSE	0	-0.245	0.000685	101	80.3	1.11	3.38e-19	35.68	76.79	Eukaryotic aspartyl protease family protein
8	AT3G61820	AT3G61820	FALSE	0	-0.168	0.0449	96.5	84.8	1.11	3.38e-19	35.68	76.79	Eukaryotic aspartyl protease family protein
8	AT3G61830	ARF18	FALSE	1	0.198	0.0219	23.6	27.4	0.13	0.162	26.55	29.05	auxin response factor 18
2	AT3G62230	AT3G62230	FALSE	0	-0.376	0.000483	36.3	30.3	-7.33	8.75e-43	39.84	0.25	F-box family protein
4	AT3G62980	TIR1	FALSE	2	0.144	0.0164	47.8	52.2	0.21	0.0652	53.12	61.66	F-box/RNI-like superfamily protein
4	AT3G63210	MARD1	FALSE	0	0.191	0.00995	36.1	41.2	0.85	3.06e-09	12.15	21.89	Protein of unknown function (DUF581)
4	AT3G63450	AT3G63450	NA	1	0.26	0.0013	19.5	23.7	-0.45	0.000268	18.89	13.87	RNA-binding (RRM/RBD/RNP motifs) family protein
8	AT3G63450	AT3G63450	NA	1	0.336	0.000824	19.6	24.2	-0.45	0.000268	18.89	13.87	RNA-binding (RRM/RBD/RNP motifs) family protein
2	AT4G00180	YAB3	FALSE	0	0.269	0.009	47.4	57	-0.38	2.11e-06	37.96	29.17	Plant-specific transcription factor YABBY family protein
4	AT4G00180	YAB3	FALSE	0	0.262	0.000124	46.5	55.1	-0.38	2.11e-06	37.96	29.17	Plant-specific transcription factor YABBY family protein
8	AT4G00180	YAB3	FALSE	0	0.374	0.000161	45.1	57.6	-0.38	2.11e-06	37.96	29.17	Plant-specific transcription factor YABBY family protein
2	AT4G00355	AT4G00355	FALSE	1	0.309	0.00409	28.6	34.8	0.32	0.0044	16.34	20.44	unknown protein; BEST Arabidopsis thaliana protein match is: unknown protein (TAIR:AT2G45980.1); Has 100 Blast hits to 97 proteins in 16 species: Archae - 0; Bacteria - 0; Metazoa - 0; Fungi - 0; Plants - 100; Viruses - 0; Other Eukaryotes - 0 (source: NCBI BLink).
4	AT4G00355	AT4G00355	FALSE	1	0.197	0.0136	25.4	29.1	0.32	0.0044	16.34	20.44	unknown protein; BEST Arabidopsis thaliana protein match is: unknown protein (TAIR:AT2G45980.1); Has 100 Blast hits to 97 proteins in 16 species: Archae - 0; Bacteria - 0; Metazoa - 0; Fungi - 0; Plants - 100; Viruses - 0; Other Eukaryotes - 0 (source: NCBI BLink).
8	AT4G00355	AT4G00355	FALSE	1	0.251	0.0107	25.7	30.2	0.32	0.0044	16.34	20.44	unknown protein; BEST Arabidopsis thaliana protein match is: unknown protein (TAIR:AT2G45980.1); Has 100 Blast hits to 97 proteins in 16 species: Archae - 0; Bacteria - 0; Metazoa - 0; Fungi - 0; Plants - 100; Viruses - 0; Other Eukaryotes - 0 (source: NCBI BLink).
8	AT4G00780	AT4G00780	FALSE	1	-0.435	0.00786	10	7.23	2.14	5.88e-75	8.26	36.53	TRAF-like family protein
8	AT4G00820	iqd17	FALSE	1	0.222	0.0182	24.7	28.3	-0.59	6.69e-12	28.08	18.67	IQ-domain 17
4	AT4G00870	AT4G00870	FALSE	0	-0.211	0.000985	70.1	59.7	0.54	1.95e-05	44.59	64.78	basic helix-loop-helix (bHLH) DNA-binding superfamily protein
4	AT4G01070	UGT72B1|GT72B1	FALSE	3	-0.15	0.0372	33.9	29.7	0.69	2.7e-06	40.63	65.69	UDP-Glycosyltransferase superfamily protein
4	AT4G01080	TBL26	FALSE	2	-0.259	0.000192	97.3	77.8	0.56	0.00431	57.49	84.56	TRICHOME BIREFRINGENCE-LIKE 26
8	AT4G01080	TBL26	FALSE	2	-0.379	7.63e-05	106	80.8	0.56	0.00431	57.49	84.56	TRICHOME BIREFRINGENCE-LIKE 26
4	AT4G01610	AT4G01610	FALSE	1	0.275	1.23e-05	73.9	90.3	0.18	0.114	49.11	55.45	Cysteine proteinases superfamily protein
8	AT4G01610	AT4G01610	FALSE	1	0.371	8.41e-05	75.1	96.6	0.18	0.114	49.11	55.45	Cysteine proteinases superfamily protein
2	AT4G01700	AT4G01700	FALSE	2	0.31	0.0244	25	29.6	0.8	1.21e-09	7.08	12.34	Chitinase family protein
4	AT4G01700	AT4G01700	FALSE	2	0.269	0.0153	15.5	17.9	0.8	1.21e-09	7.08	12.34	Chitinase family protein
8	AT4G01700	AT4G01700	FALSE	2	0.515	0.00627	10.5	15.1	0.8	1.21e-09	7.08	12.34	Chitinase family protein
4	AT4G02060	MCM7|PRL	TRUE	0	-0.168	0.0164	25.1	22.6	-0.35	0.000113	25.83	20.22	Minichromosome maintenance (MCM2/3/5) family protein
4	AT4G02100	AT4G02100	NA	1	0.341	0.000476	10.4	13	-0.21	0.0839	9.27	8	Heat shock protein DnaJ with tetratricopeptide repeat
8	AT4G02100	AT4G02100	NA	1	0.33	0.00568	11.1	14	-0.21	0.0839	9.27	8	Heat shock protein DnaJ with tetratricopeptide repeat
8	AT4G02360	AT4G02360	FALSE	2	0.827	0.0177	2.13	4.11	1.17	0.00024	1.66	3.72	Protein of unknown function, DUF538
4	AT4G02420	AT4G02420	FALSE	1	-0.318	0.0179	6.26	4.97	1.28	7.58e-19	7.31	17.73	Concanavalin A-like lectin protein kinase family protein
8	AT4G02810	AT4G02810	FALSE	3	-0.746	0.0463	2.27	1.15	1.62	1.78e-15	3.29	10.09	Protein of unknown function (DUF3049)
4	AT4G03050	AOP3	FALSE	1	-0.222	0.00279	85.4	70	-1.52	1.79e-40	64.51	22.55	2-oxoglutarate (2OG) and Fe(II)-dependent oxygenase superfamily protein
4	AT4G03205	hemf2	FALSE	0	0.182	0.0475	20.2	22.9	0.13	0.16	20.86	22.86	Coproporphyrinogen III oxidase
2	AT4G03210	XTH9	TRUE	1	0.315	0.00332	613	723	-0.23	0.373	717.05	609.77	xyloglucan endotransglucosylase/hydrolase 9
4	AT4G03210	XTH9	TRUE	1	0.351	3.11e-07	890	1120	-0.23	0.373	717.05	609.77	xyloglucan endotransglucosylase/hydrolase 9
8	AT4G03210	XTH9	TRUE	1	0.405	3.94e-05	1020	1370	-0.23	0.373	717.05	609.77	xyloglucan endotransglucosylase/hydrolase 9
2	AT4G03400	DFL2|GH3-10	FALSE	1	-0.224	0.0274	28.9	23.4	0.07	0.798	22.01	23.06	Auxin-responsive GH3 family protein
4	AT4G03400	DFL2|GH3-10	FALSE	1	-0.229	0.00537	25.8	21.4	0.07	0.798	22.01	23.06	Auxin-responsive GH3 family protein
8	AT4G03400	DFL2|GH3-10	FALSE	1	-0.417	0.00132	11.8	8.8	0.07	0.798	22.01	23.06	Auxin-responsive GH3 family protein
4	AT4G03415	AT4G03415	NA	0	0.203	0.00485	23.6	27.1	0.26	0.00194	20.39	24.39	Protein phosphatase 2C family protein
8	AT4G03415	AT4G03415	NA	0	0.211	0.0164	22.8	26.5	0.26	0.00194	20.39	24.39	Protein phosphatase 2C family protein
2	AT4G03510	ATRMA1|RMA1	FALSE	0	0.523	0.0139	4.95	7.51	0.04	0.977	4.27	4.41	RING membrane-anchor 1
4	AT4G03510	ATRMA1|RMA1	FALSE	0	0.885	7.41e-06	3.87	7.52	0.04	0.977	4.27	4.41	RING membrane-anchor 1
8	AT4G03510	ATRMA1|RMA1	FALSE	0	0.489	0.0242	3.79	5.68	0.04	0.977	4.27	4.41	RING membrane-anchor 1
4	AT4G03965	AT4G03965	NA	1	0.933	0.000119	2.25	4.23	-0.38	0.132	1.41	1.08	RING/U-box superfamily protein
8	AT4G03965	AT4G03965	NA	1	1.24	0.000172	2.05	5.1	-0.38	0.132	1.41	1.08	RING/U-box superfamily protein
4	AT4G04402	AT4G04402	NA	0	0.251	0.0171	37.3	45	0.21	0.029	65.36	75.44	two-component phosphorelay mediator, putative
2	AT4G04450	AtWRKY42|WRKY42	FALSE	1	-0.524	0.0041	9.34	6.73	-2.54	9.13e-46	5.35	0.92	WRKY family transcription factor
2	AT4G05070	AT4G05070	FALSE	0	0.402	0.00542	33.9	41.4	0.43	0.173	37.61	50.73	Wound-responsive family protein
4	AT4G05070	AT4G05070	FALSE	0	0.686	2.23e-07	28.3	48.8	0.43	0.173	37.61	50.73	Wound-responsive family protein
8	AT4G05070	AT4G05070	FALSE	0	0.445	0.0249	21.7	30.3	0.43	0.173	37.61	50.73	Wound-responsive family protein
4	AT4G08290	AT4G08290	FALSE	0	-0.415	0.0104	7.73	5.48	-3.21	2.83e-79	9.26	1	nodulin MtN21 /EamA-like transporter family protein
2	AT4G08630	AT4G08630	NA	1	-0.443	0.0103	4.42	3.34	-5.86	3.22e-95	3.43	0.06	unknown protein; BEST Arabidopsis thaliana protein match is: unknown protein (TAIR:AT3G48860.2); Has 1487 Blast hits to 747 proteins in 184 species: Archae - 0; Bacteria - 56; Metazoa - 305; Fungi - 197; Plants - 180; Viruses - 3; Other Eukaryotes - 746 (source: NCBI BLink).
8	AT4G08870	AT4G08870	FALSE	0	-0.442	0.00627	20.4	14.9	1.63	4.01e-66	56.04	173.1	Arginase/deacetylase superfamily protein
4	AT4G08910	AT4G08910	NA	0	-0.304	0.0416	16.7	13.2	0.38	0.00438	13.12	17.09	unknown protein; BEST Arabidopsis thaliana protein match is: unknown protein (TAIR:AT1G78170.1); Has 68 Blast hits to 68 proteins in 13 species: Archae - 0; Bacteria - 0; Metazoa - 0; Fungi - 0; Plants - 64; Viruses - 0; Other Eukaryotes - 4 (source: NCBI BLink).
2	AT4G08950	EXO	FALSE	0	0.335	0.0244	42.9	50.6	-0.89	0.0644	427	230.47	Phosphate-responsive 1 family protein
4	AT4G08950	EXO	FALSE	0	0.269	0.000755	87.2	105	-0.89	0.0644	427	230.47	Phosphate-responsive 1 family protein
8	AT4G08950	EXO	FALSE	0	0.297	0.00252	82.4	103	-0.89	0.0644	427	230.47	Phosphate-responsive 1 family protein
4	AT4G09020	ATISA3|ISA3	FALSE	0	0.348	4.03e-07	61.9	78.2	-0.03	0.881	11.53	11.31	isoamylase 3
8	AT4G09020	ATISA3|ISA3	FALSE	0	0.36	0.000226	125	156	-0.03	0.881	11.53	11.31	isoamylase 3
4	AT4G09160	AT4G09160	NA	0	-0.2	0.0121	17.8	15.8	-0.3	0.00943	19.07	15.5	SEC14 cytosolic factor family protein / phosphoglyceride transfer family protein
2	AT4G10260	AT4G10260	FALSE	1	-0.274	0.0321	25.9	21	-1.57	7.11e-28	16.86	5.68	pfkB-like carbohydrate kinase family protein
4	AT4G10265	AT4G10265	NA	3	0.574	0.0241	4.87	7.29	1.19	1.48e-09	5.86	13.42	Wound-responsive family protein
2	AT4G10270	AT4G10270	FALSE	1	0.423	0.0244	18	23	1.05	7.29e-16	21.91	45.51	Wound-responsive family protein
4	AT4G10270	AT4G10270	FALSE	1	0.419	0.00213	24.2	32.4	1.05	7.29e-16	21.91	45.51	Wound-responsive family protein
2	AT4G10290	AT4G10290	NA	1	-0.753	0.00246	10.3	5.68	0.82	5.64e-05	3.22	5.68	RmlC-like cupins superfamily protein
4	AT4G10290	AT4G10290	NA	1	-0.353	0.0257	14.4	10.5	0.82	5.64e-05	3.22	5.68	RmlC-like cupins superfamily protein
8	AT4G10290	AT4G10290	NA	1	-0.659	0.00551	13.1	8.85	0.82	5.64e-05	3.22	5.68	RmlC-like cupins superfamily protein
4	AT4G10380	NLM8|NIP5;1|NLM6	FALSE	4	-0.251	0.00378	20.5	16.7	1.15	1.04e-25	9.98	22.09	NOD26-like intrinsic protein 5;1
8	AT4G10770	OPT7|ATOPT7	FALSE	2	0.704	0.000641	1.98	3.18	-0.03	0.912	2.52	2.46	oligopeptide transporter 7
8	AT4G11130	RDR2|SMD1	FALSE	0	0.228	0.0397	6.43	7.59	-0.29	0.00929	5.62	4.6	RNA-dependent RNA polymerase 2
4	AT4G11190	AT4G11190	FALSE	1	-0.85	0.00109	4.79	2.6	-0.7	0.00098	2.62	1.61	Disease resistance-responsive (dirigent-like protein) family protein
8	AT4G11190	AT4G11190	FALSE	1	-0.656	0.011	5.64	3.33	-0.7	0.00098	2.62	1.61	Disease resistance-responsive (dirigent-like protein) family protein
4	AT4G11300	AT4G11300	FALSE	2	0.42	0.0167	3.42	4.58	0.5	0.0421	3.4	4.82	Protein of unknown function (DUF793)
8	AT4G11320	AT4G11320	FALSE	2	-0.169	0.0153	438	391	-0.27	0.0362	72.28	59.9	Papain family cysteine protease
2	AT4G11360	RHA1B	FALSE	0	0.378	0.0244	13	16.7	1.02	1.27e-08	8.56	17.41	RING-H2 finger A1B
4	AT4G11360	RHA1B	FALSE	0	0.496	0.000373	11	15.9	1.02	1.27e-08	8.56	17.41	RING-H2 finger A1B
4	AT4G12030	BAT5|BASS5	FALSE	1	-0.411	0.00123	11.9	8.21	-0.55	0.0748	4.78	3.27	bile acid transporter 5
8	AT4G12030	BAT5|BASS5	FALSE	1	-0.477	0.00418	7.72	5.41	-0.55	0.0748	4.78	3.27	bile acid transporter 5
4	AT4G12730	FLA2	FALSE	0	-0.279	0.000129	58.4	46.4	-0.13	0.612	74.64	68.22	FASCICLIN-like arabinogalactan 2
8	AT4G12730	FLA2	FALSE	0	-0.192	0.0249	46.5	40.8	-0.13	0.612	74.64	68.22	FASCICLIN-like arabinogalactan 2
8	AT4G13410	ATCSLA15|CSLA15	FALSE	0	-0.854	0.000576	3.26	1.77	1.22	2.35e-15	2.65	6.17	Nucleotide-diphospho-sugar transferases superfamily protein
4	AT4G13770	REF2|CYP83A1	FALSE	1	-0.285	0.000119	145	115	-2.31	2.34e-41	112.25	22.68	cytochrome P450, family 83, subfamily A, polypeptide 1
8	AT4G13770	REF2|CYP83A1	FALSE	1	-0.23	0.00941	110	93.1	-2.31	2.34e-41	112.25	22.68	cytochrome P450, family 83, subfamily A, polypeptide 1
4	AT4G13830	J20	FALSE	0	0.387	0.0121	11.6	15.9	1.03	5.79e-05	22.29	45.61	DNAJ-like 20
4	AT4G14040	EDA38|SBP2	FALSE	2	-0.259	0.00248	28.2	22.5	0.54	6.38e-09	36.04	52.51	selenium-binding protein 2
2	AT4G14270	AT4G14270	FALSE	0	0.37	0.000936	85.9	105	-0.14	0.645	50.88	46.1	Protein containing PAM2 motif which mediates interaction with the PABC domain of polyadenyl binding proteins.
4	AT4G14270	AT4G14270	FALSE	0	0.416	9.18e-08	98.6	135	-0.14	0.645	50.88	46.1	Protein containing PAM2 motif which mediates interaction with the PABC domain of polyadenyl binding proteins.
2	AT4G14368	AT4G14368	FALSE	2	-0.544	0.00808	2.47	1.77	-5.14	1.6e-98	1.88	0.05	Regulator of chromosome condensation (RCC1) family protein
2	AT4G14690	ELIP2	FALSE	2	0.292	0.0244	33.1	39.8	-0.57	7.52e-05	65.27	43.93	Chlorophyll A-B binding family protein
8	AT4G14740	AT4G14740	NA	1	0.236	0.0282	18.2	21	0.81	1.84e-19	15.26	26.77	Plant protein of unknown function (DUF828) with plant pleckstrin homology-like region
2	AT4G15200	AFH3|FH3	FALSE	3	-0.349	0.0251	26	21	0.08	0.908	13.6	14.33	formin 3
4	AT4G15200	AFH3|FH3	FALSE	3	-0.142	0.0349	46.3	38.4	0.08	0.908	13.6	14.33	formin 3
4	AT4G15210	AT-BETA-AMY|ATBETA-AMY|BMY1|RAM1|BAM5	FALSE	0	-0.131	0.0471	139	116	3.52	7.91e-81	50.16	574.22	beta-amylase 5
8	AT4G15440	HPL1|CYP74B2	FALSE	2	-0.158	0.0249	285	255	-0.71	3.75e-09	174.33	106.42	hydroperoxide lyase 1
4	AT4G15450	AT4G15450	NA	1	0.194	0.00609	39.7	45.9	-0.07	0.596	28.01	26.76	Senescence/dehydration-associated protein-related
4	AT4G15480	UGT84A1	FALSE	2	-0.272	0.00691	14.3	11.6	-0.01	1	19.17	19.02	UDP-Glycosyltransferase superfamily protein
8	AT4G15480	UGT84A1	FALSE	2	-0.333	0.00786	11.3	9.01	-0.01	1	19.17	19.02	UDP-Glycosyltransferase superfamily protein
8	AT4G15490	UGT84A3	FALSE	1	-0.212	0.0368	16.9	14.7	-0.49	0.00551	19.5	13.87	UDP-Glycosyltransferase superfamily protein
4	AT4G15545	AT4G15545	FALSE	0	-0.186	0.0053	115	102	0.88	2.65e-21	157.44	289.35	unknown protein; BEST Arabidopsis thaliana protein match is: unknown protein (TAIR:AT1G16520.1); Has 30201 Blast hits to 17322 proteins in 780 species: Archae - 12; Bacteria - 1396; Metazoa - 17338; Fungi - 3422; Plants - 5037; Viruses - 0; Other Eukaryotes - 2996 (source: NCBI BLink).
8	AT4G15545	AT4G15545	FALSE	0	-0.241	0.00575	104	89.3	0.88	2.65e-21	157.44	289.35	unknown protein; BEST Arabidopsis thaliana protein match is: unknown protein (TAIR:AT1G16520.1); Has 30201 Blast hits to 17322 proteins in 780 species: Archae - 12; Bacteria - 1396; Metazoa - 17338; Fungi - 3422; Plants - 5037; Viruses - 0; Other Eukaryotes - 2996 (source: NCBI BLink).
4	AT4G15670	AT4G15670	NA	0	-1.58	0.0189	1.5	0.565	-0.37	0.264	4.84	3.73	Thioredoxin superfamily protein
2	AT4G15910	DI21|ATDI21	FALSE	1	0.2	0.0345	73.1	78.4	0.18	0.0421	71.92	81.57	drought-induced 21
8	AT4G16146	AT4G16146	FALSE	0	-0.205	0.0271	64.7	54.9	-0.35	0.0814	6.62	5.19	cAMP-regulated phosphoprotein 19-related protein
8	AT4G16267	AT4G16267	NA	0	-0.241	0.0108	230	195	-0.98	4.92e-15	145.45	74.01	Encodes a Plant thionin family protein [pseudogene]
4	AT4G16270	AT4G16270	FALSE	0	-0.153	0.0294	84.5	73.8	-0.96	3.5e-14	51.01	26.19	Peroxidase superfamily protein
4	AT4G16590	CSLA01|ATCSLA1|ATCSLA01	FALSE	1	-0.515	1.12e-09	97.9	66.2	0.76	0.000168	91.04	153.89	cellulose synthase-like A01
8	AT4G16590	CSLA01|ATCSLA1|ATCSLA01	FALSE	1	-0.733	1.94e-05	110	66.8	0.76	0.000168	91.04	153.89	cellulose synthase-like A01
8	AT4G16740	TPS03|ATTPS03	FALSE	1	-0.785	0.000447	4.2	2.58	-1.15	0.0141	0.17	0.07	terpene synthase 03
4	AT4G16980	AT4G16980	FALSE	0	-0.154	0.0295	81.3	72.3	0.96	1.2e-22	197.36	382.57	arabinogalactan-protein family
8	AT4G16980	AT4G16980	FALSE	0	-0.29	0.00617	67.2	56.4	0.96	1.2e-22	197.36	382.57	arabinogalactan-protein family
4	AT4G17080	AT4G17080	FALSE	0	0.215	0.0134	13.4	15.8	0.4	0.000777	13.06	17.27	Histone H3 K4-specific methyltransferase SET7/9 family protein
4	AT4G17680	AT4G17680	NA	4	-0.248	0.0203	20.8	18	-1.21	2e-24	16.28	7.04	SBP (S-ribonuclease binding protein) family protein
2	AT4G17790	AT4G17790	FALSE	0	0.23	0.041	22.4	25.4	-0.39	4.15e-05	17.82	13.59	SNARE associated Golgi protein family
2	AT4G17870	RCAR11|PYR1	FALSE	1	0.51	0.00266	28.7	41.9	0.39	0.0342	45.55	59.68	Polyketide cyclase/dehydrase and lipid transport superfamily protein
4	AT4G17870	RCAR11|PYR1	FALSE	1	0.463	0.000115	16.5	23.1	0.39	0.0342	45.55	59.68	Polyketide cyclase/dehydrase and lipid transport superfamily protein
8	AT4G17870	RCAR11|PYR1	FALSE	1	0.395	0.0448	17	21.8	0.39	0.0342	45.55	59.68	Polyketide cyclase/dehydrase and lipid transport superfamily protein
2	AT4G17880	AT4G17880	FALSE	2	0.275	0.049	8.41	9.89	1	4.7e-25	8.56	17.17	Basic helix-loop-helix (bHLH) DNA-binding family protein
2	AT4G18050	PGP9	FALSE	1	-0.346	0.0251	5.06	4.04	-0.93	6.07e-14	4	2.1	P-glycoprotein 9
4	AT4G18630	AT4G18630	FALSE	0	-0.445	0.0372	2.95	2.29	1.79	1.96e-14	1.35	4.66	Protein of unknown function (DUF688)
4	AT4G19160	AT4G19160	FALSE	1	0.224	0.00395	74.2	85.9	0.04	0.898	71.93	74	unknown protein; Has 30201 Blast hits to 17322 proteins in 780 species: Archae - 12; Bacteria - 1396; Metazoa - 17338; Fungi - 3422; Plants - 5037; Viruses - 0; Other Eukaryotes - 2996 (source: NCBI BLink).
8	AT4G19160	AT4G19160	FALSE	1	0.248	0.0011	75.3	89.4	0.04	0.898	71.93	74	unknown protein; Has 30201 Blast hits to 17322 proteins in 780 species: Archae - 12; Bacteria - 1396; Metazoa - 17338; Fungi - 3422; Plants - 5037; Viruses - 0; Other Eukaryotes - 2996 (source: NCBI BLink).
8	AT4G20270	BAM3	TRUE	1	0.182	0.0218	27.2	30.5	0.71	6.11e-16	17.24	28.31	Leucine-rich receptor-like protein kinase family protein
8	AT4G20320	AT4G20320	FALSE	1	0.388	0.000184	38.7	49.7	-1.24	7.32e-41	26.52	11.22	CTP synthase family protein
4	AT4G20430	AT4G20430	TRUE	0	0.186	0.0214	13	14.8	0.82	1.2e-19	6.49	11.41	Subtilase family protein
8	AT4G20430	AT4G20430	TRUE	0	0.298	0.00389	14.1	17.2	0.82	1.2e-19	6.49	11.41	Subtilase family protein
2	AT4G21400	CRK28	FALSE	0	-0.541	0.0292	2.87	2.15	0.68	9.12e-05	1.17	1.86	cysteine-rich RLK (RECEPTOR-like protein kinase) 28
4	AT4G21650	AT4G21650	FALSE	0	-0.223	0.000619	44.8	39.4	0.59	0.000207	30.56	45.95	Subtilase family protein
8	AT4G21650	AT4G21650	FALSE	0	-0.323	0.000226	39.1	32.8	0.59	0.000207	30.56	45.95	Subtilase family protein
8	AT4G21850	MSRB9|ATMSRB9	FALSE	-2147483648	-0.495	0.041	4.99	3.55	-0.52	0.0144	4.76	3.3	methionine sulfoxide reductase B9
2	AT4G21895	AT4G21895	NA	0	-0.448	0.0244	10.7	8.23	-6.7	3.2e-128	11.83	0.11	DNA binding
8	AT4G21910	AT4G21910	FALSE	2	-0.252	0.00176	53.7	43.9	0.69	1.65e-08	40.04	64.72	MATE efflux family protein
4	AT4G21960	PRXR1	FALSE	1	-0.104	0.0481	691	642	1.53	2.22e-60	217.76	630.58	Peroxidase superfamily protein
4	AT4G21970	AT4G21970	NA	2	0.25	0.00444	43.7	52	0.34	0.000212	34.19	43.38	Protein of unknown function, DUF584
2	AT4G21990	PRH26|PRH-26|APR3|ATAPR3	FALSE	1	-0.331	0.0372	18.1	13.5	0.26	0.39	45.15	53.98	APS reductase 3
2	AT4G22070	WRKY31|ATWRKY31	FALSE	1	-0.525	0.0285	5.32	3.66	-4.85	1.31e-72	3.58	0.12	WRKY DNA-binding protein 31
4	AT4G22200	AKT2|AKT3|AKT2/3|KT2/3	FALSE	1	-0.168	0.0104	20.6	18.7	0.78	1.71e-09	22.51	38.73	potassium transport 2/3
8	AT4G22200	AKT2|AKT3|AKT2/3|KT2/3	FALSE	1	-0.306	0.00132	16.5	13.3	0.78	1.71e-09	22.51	38.73	potassium transport 2/3
8	AT4G22250	AT4G22250	FALSE	1	0.412	0.029	8.11	10.8	-0.56	9.61e-07	7.95	5.38	RING/U-box superfamily protein
4	AT4G22570	APT3	FALSE	0	-0.244	0.000103	96.9	80.5	0.14	0.207	139.32	153.4	adenine phosphoribosyl transferase 3
8	AT4G22570	APT3	FALSE	0	-0.188	0.0175	96.1	83.5	0.14	0.207	139.32	153.4	adenine phosphoribosyl transferase 3
4	AT4G23410	TET5	FALSE	2	0.718	0.012	1.44	2.43	0.59	0.0131	1.13	1.73	tetraspanin5
8	AT4G23410	TET5	FALSE	2	0.828	0.00703	1.58	2.86	0.59	0.0131	1.13	1.73	tetraspanin5
4	AT4G23496	SP1L5	FALSE	1	-0.633	0.0389	3.77	2.54	-2.18	4.07e-15	1.76	0.39	SPIRAL1-like5
4	AT4G23600	CORI3|JR2	FALSE	1	0.198	0.00138	138	150	0.72	8.87e-13	40.44	66.68	Tyrosine transaminase family protein
8	AT4G23600	CORI3|JR2	FALSE	1	0.171	0.0259	134	149	0.72	8.87e-13	40.44	66.68	Tyrosine transaminase family protein
8	AT4G23870	AT4G23870	FALSE	1	0.394	0.0107	11.9	15.5	0.59	3.6e-05	10.22	15.4	unknown protein; BEST Arabidopsis thaliana protein match is: unknown protein (TAIR:AT4G11020.1); Has 12 Blast hits to 12 proteins in 4 species: Archae - 0; Bacteria - 0; Metazoa - 0; Fungi - 0; Plants - 12; Viruses - 0; Other Eukaryotes - 0 (source: NCBI BLink).
4	AT4G23990	ATCSLG3|CSLG3	FALSE	0	-0.25	0.0108	16.8	13.9	1.39	6.43e-16	11.44	29.91	cellulose synthase like G3
8	AT4G23990	ATCSLG3|CSLG3	FALSE	0	-0.294	0.00654	11	8.93	1.39	6.43e-16	11.44	29.91	cellulose synthase like G3
4	AT4G24120	YSL1|ATYSL1	FALSE	3	-0.259	0.00176	15.8	13.6	0.87	2.43e-14	13.84	25.34	YELLOW STRIPE like 1
4	AT4G24130	AT4G24130	FALSE	-2147483648	-0.162	0.0106	100	89	-0.61	1.8e-05	126.83	83.31	Protein of unknown function, DUF538
8	AT4G24150	AtGRF8|GRF8	FALSE	2	0.317	0.0223	8.27	10.6	-0.34	0.000565	14.65	11.57	growth-regulating factor 8
2	AT4G24240	WRKY7|ATWRKY7	FALSE	1	0.288	0.0464	10.7	12.8	0.28	0.0115	9.89	12.04	WRKY DNA-binding protein 7
4	AT4G24240	WRKY7|ATWRKY7	FALSE	1	0.26	0.0437	8.64	10.3	0.28	0.0115	9.89	12.04	WRKY DNA-binding protein 7
8	AT4G24240	WRKY7|ATWRKY7	FALSE	1	0.435	0.00154	10	13.8	0.28	0.0115	9.89	12.04	WRKY DNA-binding protein 7
4	AT4G24510	VC-2|VC2|CER2	FALSE	0	-0.135	0.0445	87.4	78.7	0.28	0.0135	94	114.3	HXXXD-type acyl-transferase family protein
2	AT4G24580	REN1	FALSE	2	-0.36	0.0101	8.68	7.42	-2.77	9.14e-94	8.47	1.24	Rho GTPase activation protein (RhoGAP) with PH domain
4	AT4G24670	TAR2	TRUE	0	-0.185	0.0327	24.1	20.8	-0.09	0.407	19.25	18.02	tryptophan aminotransferase related 2
8	AT4G24670	TAR2	TRUE	0	-0.278	0.005	24.6	20.3	-0.09	0.407	19.25	18.02	tryptophan aminotransferase related 2
4	AT4G24780	AT4G24780	FALSE	0	-0.209	0.015	44.3	37.5	0.79	2.23e-05	34.3	59.31	Pectin lyase-like superfamily protein
2	AT4G24860	AT4G24860	FALSE	0	-0.432	0.00685	4.06	3.22	-1.72	2.59e-30	2.43	0.74	P-loop containing nucleoside triphosphate hydrolases superfamily protein
4	AT4G24960	HVA22D|ATHVA22D	FALSE	0	0.342	5.53e-06	209	256	-0.36	0.00482	129.67	100.75	HVA22 homologue D
8	AT4G24960	HVA22D|ATHVA22D	FALSE	0	0.269	0.00242	198	240	-0.36	0.00482	129.67	100.75	HVA22 homologue D
8	AT4G25480	CBF3|DREB1A|ATCBF3	FALSE	2	-0.48	0.0209	8.89	6.61	-0.48	0.234	0.52	0.37	dehydration response element B1A
8	AT4G25640	DTX35|FFT|ATDTX35	FALSE	1	-0.179	0.0212	49.7	43.3	0.37	0.00713	51.42	66.43	detoxifying efflux carrier 35
4	AT4G25750	AT4G25750	FALSE	2	-0.613	0.0393	1.42	0.93	-0.19	0.448	1.16	1.01	ABC-2 type transporter family protein
4	AT4G25760	GDU2|ATGDU2	FALSE	2	-0.483	0.0194	6.26	4.49	-1.37	7.23e-15	3.94	1.52	glutamine dumper 2
2	AT4G26255	AT4G26255	NA	1	-0.206	0.0425	46	38.3	1.04	2.54e-10	28.88	59.2	other RNA
4	AT4G26255	AT4G26255	NA	1	-0.177	0.0138	53.6	46.4	1.04	2.54e-10	28.88	59.2	other RNA
4	AT4G26260	MIOX4	FALSE	0	-0.275	0.0213	16.8	13.9	-2.15	2.63e-52	20.17	4.55	myo-inositol oxygenase 4
8	AT4G26530	AT4G26530	FALSE	1	-0.264	0.00133	89.3	76.6	1.15	2.22e-27	30.97	68.81	Aldolase superfamily protein
2	AT4G26540	AT4G26540	FALSE	0	0.25	0.0236	9.8	11.6	0.23	0.018	9.96	11.68	Leucine-rich repeat receptor-like protein kinase family protein
4	AT4G26540	AT4G26540	FALSE	0	0.232	0.00433	9.68	11.5	0.23	0.018	9.96	11.68	Leucine-rich repeat receptor-like protein kinase family protein
4	AT4G26760	MAP65-2	TRUE	0	0.194	0.0021	43.4	50.5	-0.2	0.0323	42.53	37.02	microtubule-associated protein 65-2
8	AT4G26760	MAP65-2	TRUE	0	0.352	0.000126	45	55.9	-0.2	0.0323	42.53	37.02	microtubule-associated protein 65-2
4	AT4G27280	AT4G27280	FALSE	2	0.5	0.00589	9.81	13.9	0.34	0.483	41.65	52.82	Calcium-binding EF-hand family protein
2	AT4G27440	PORB	FALSE	1	0.34	0.00685	134	166	0.79	5.24e-09	44.32	76.39	protochlorophyllide oxidoreductase B
4	AT4G27440	PORB	FALSE	1	0.276	0.000479	277	347	0.79	5.24e-09	44.32	76.39	protochlorophyllide oxidoreductase B
4	AT4G27450	AT4G27450	FALSE	1	0.528	0.00378	14	21.9	-0.37	0.446	39.83	30.75	Aluminium induced protein with YGL and LRDR motifs
4	AT4G27520	ENODL2|AtENODL2	FALSE	0	-0.132	0.0197	171	154	0.43	0.00625	116.04	155.95	early nodulin-like protein 2
4	AT4G27560	AT4G27560	FALSE	1	-0.223	0.00146	51.6	43.5	0.68	9.48e-07	19.47	31.12	UDP-Glycosyltransferase superfamily protein
8	AT4G27560	AT4G27560	FALSE	1	-0.276	0.00152	65.5	53.5	0.68	9.48e-07	19.47	31.12	UDP-Glycosyltransferase superfamily protein
8	AT4G27570	AT4G27570	FALSE	2	0.277	0.00685	34.2	40.8	-5.52	9.46e-288	38.14	0.83	UDP-Glycosyltransferase superfamily protein
2	AT4G27730	ATOPT6|OPT6	FALSE	2	0.345	0.000936	16.7	21.1	0.1	0.5	12.01	12.88	oligopeptide transporter 1
8	AT4G27730	ATOPT6|OPT6	FALSE	2	0.245	0.0275	9.82	11.6	0.1	0.5	12.01	12.88	oligopeptide transporter 1
8	AT4G27860	AT4G27860	FALSE	0	-0.395	0.0331	4.69	3.65	-0.3	0.0221	4.03	3.26	vacuolar iron transporter (VIT) family protein
4	AT4G28100	AT4G28100	FALSE	3	0.227	0.0102	24.7	28.1	0.54	1.05e-10	21.64	31.54	unknown protein; FUNCTIONS IN: molecular_function unknown; INVOLVED IN: biological_process unknown; LOCATED IN: anchored to plasma membrane, anchored to membrane; EXPRESSED IN: 23 plant structures; EXPRESSED DURING: 14 growth stages; BEST Arabidopsis thaliana protein match is: unknown protein (TAIR:AT3G18050.1); Has 30201 Blast hits to 17322 proteins in 780 species: Archae - 12; Bacteria - 1396; …
8	AT4G28100	AT4G28100	FALSE	3	0.259	0.00702	25.1	29.7	0.54	1.05e-10	21.64	31.54	unknown protein; FUNCTIONS IN: molecular_function unknown; INVOLVED IN: biological_process unknown; LOCATED IN: anchored to plasma membrane, anchored to membrane; EXPRESSED IN: 23 plant structures; EXPRESSED DURING: 14 growth stages; BEST Arabidopsis thaliana protein match is: unknown protein (TAIR:AT3G18050.1); Has 30201 Blast hits to 17322 proteins in 780 species: Archae - 12; Bacteria - 1396; …
2	AT4G28140	AT4G28140	FALSE	1	-0.846	0.041	1.7	0.779	1.53	0.00416	0.08	0.24	Integrase-type DNA-binding superfamily protein
2	AT4G28240	AT4G28240	FALSE	0	0.251	0.0268	28.1	32.1	0.96	1.61e-08	22.14	42.98	Wound-responsive family protein
4	AT4G28240	AT4G28240	FALSE	0	0.388	4.04e-05	23.2	29.9	0.96	1.61e-08	22.14	42.98	Wound-responsive family protein
8	AT4G28240	AT4G28240	FALSE	0	0.254	0.049	23.4	28.6	0.96	1.61e-08	22.14	42.98	Wound-responsive family protein
4	AT4G28250	EXPB3|ATEXPB3|ATHEXP BETA 1.6	TRUE	1	-0.264	0.00497	63.7	51.3	1.22	8.85e-16	40.27	94.11	expansin B3
8	AT4G28310	AT4G28310	FALSE	0	-0.188	0.0496	44.4	38.9	-0.3	0.0108	29.66	24.08	unknown protein; BEST Arabidopsis thaliana protein match is: unknown protein (TAIR:AT1G52270.1); Has 30201 Blast hits to 17322 proteins in 780 species: Archae - 12; Bacteria - 1396; Metazoa - 17338; Fungi - 3422; Plants - 5037; Viruses - 0; Other Eukaryotes - 2996 (source: NCBI BLink).
4	AT4G28680	TYRDC1|TYRDC	TRUE	1	-0.204	0.0137	26.6	23	0	1	36.18	36.22	L-tyrosine decarboxylase
8	AT4G28720	YUC8	FALSE	2	1.22	0.0149	0.359	0.908	-0.64	0.0604	0.39	0.25	Flavin-binding monooxygenase family protein
4	AT4G28780	AT4G28780	FALSE	0	-0.385	2.86e-06	42.4	32	1.03	8.03e-29	33.04	67.58	GDSL-like Lipase/Acylhydrolase superfamily protein
4	AT4G29080	PAP2|IAA27	FALSE	2	0.14	0.0256	60.6	65.5	0.34	9.23e-05	42.15	53.34	phytochrome-associated protein 2
4	AT4G29240	AT4G29240	FALSE	0	0.291	0.0105	12.1	14.1	0.02	0.92	8.68	8.8	Leucine-rich repeat (LRR) family protein
4	AT4G29720	ATPAO5|PAO5	TRUE	4	-0.317	5.81e-05	30.8	24.8	0.67	7.67e-06	20.18	32.15	polyamine oxidase 5
8	AT4G29720	ATPAO5|PAO5	TRUE	4	-0.212	0.0419	25.1	21.7	0.67	7.67e-06	20.18	32.15	polyamine oxidase 5
4	AT4G30190	HA2|PMA2|AHA2	FALSE	0	-0.153	0.0117	69.6	63.4	0.29	0.00581	65.64	80.33	H(+)-ATPase 2
8	AT4G30190	HA2|PMA2|AHA2	FALSE	0	-0.17	0.023	62.8	55.8	0.29	0.00581	65.64	80.33	H(+)-ATPase 2
4	AT4G30250	AT4G30250	NA	0	-0.27	0.000479	28.7	24.1	0.82	1.83e-10	28.67	50.47	P-loop containing nucleoside triphosphate hydrolases superfamily protein
8	AT4G30250	AT4G30250	NA	0	-0.307	0.00283	25.2	19.6	0.82	1.83e-10	28.67	50.47	P-loop containing nucleoside triphosphate hydrolases superfamily protein
8	AT4G30290	ATXTH19|XTH19	FALSE	1	0.803	0.0311	1.25	2	0.45	0.129	1.1	1.5	xyloglucan endotransglucosylase/hydrolase 19
4	AT4G30450	AT4G30450	FALSE	2	-0.356	0.00502	23.3	18.2	1.15	5.22e-19	27.61	61.34	glycine-rich protein
8	AT4G30450	AT4G30450	FALSE	2	-0.705	0.000151	19.2	12	1.15	5.22e-19	27.61	61.34	glycine-rich protein
4	AT4G30460	AT4G30460	FALSE	1	-0.51	9.58e-05	17	11.9	1.13	2.32e-17	21.43	47.01	glycine-rich protein
8	AT4G30460	AT4G30460	FALSE	1	-0.909	5.25e-05	12.7	6.73	1.13	2.32e-17	21.43	47.01	glycine-rich protein
2	AT4G31370	FLA5	NA	0	-0.377	0.00685	24.8	18.8	-4.46	1.17e-94	12.09	0.55	FASCICLIN-like arabinogalactan protein 5 precursor
8	AT4G31500	RNT1|RED1|SUR2|ATR4|CYP83B1	FALSE	0	-0.303	0.0011	33.7	26.5	0.08	0.637	17.56	18.6	cytochrome P450, family 83, subfamily B, polypeptide 1
2	AT4G31550	ATWRKY11|WRKY11	FALSE	0	0.313	0.0236	12.3	15.3	0.67	2.04e-08	10.71	17.07	WRKY DNA-binding protein 11
4	AT4G31550	ATWRKY11|WRKY11	FALSE	0	0.426	1.96e-05	17.6	23.3	0.67	2.04e-08	10.71	17.07	WRKY DNA-binding protein 11
8	AT4G31550	ATWRKY11|WRKY11	FALSE	0	0.381	0.000643	21.4	27.4	0.67	2.04e-08	10.71	17.07	WRKY DNA-binding protein 11
8	AT4G31690	AT4G31690	NA	0	-0.45	0.0419	4.32	3.15	1.21	8.49e-19	3.02	6.98	Transcriptional factor B3 family protein
4	AT4G31890	AT4G31890	FALSE	1	-0.337	0.00344	8.66	6.73	0.9	5.74e-25	8.26	15.37	ARM repeat superfamily protein
2	AT4G31985	AT4G31985	FALSE	1	0.236	0.0217	389	418	-0.05	0.679	310.58	300.31	Ribosomal protein L39 family protein
8	AT4G32460	AT4G32460	FALSE	3	0.217	0.0275	73.5	84.7	-0.91	3.04e-28	58.54	31.2	Protein of unknown function, DUF642
2	AT4G32480	AT4G32480	NA	1	0.5	0.0118	20.8	31	0.33	0.0889	58.51	73.69	Protein of unknown function (DUF506)
4	AT4G32480	AT4G32480	NA	1	1.04	3.12e-09	9.19	20.1	0.33	0.0889	58.51	73.69	Protein of unknown function (DUF506)
8	AT4G32480	AT4G32480	NA	1	0.598	0.00418	8.08	12.6	0.33	0.0889	58.51	73.69	Protein of unknown function (DUF506)
2	AT4G32510	AT4G32510	NA	3	-0.273	0.0259	16.4	13.9	-4.62	2.91e-119	13.49	0.55	HCO3- transporter family
2	AT4G32920	AT4G32920	FALSE	0	-0.234	0.0244	11.1	9.49	0.51	0.000126	14.25	20.35	glycine-rich protein
4	AT4G32980	ATH1	FALSE	0	-0.238	0.00574	18.7	15.8	1.12	3.94e-16	22.8	49.64	homeobox gene 1
8	AT4G32980	ATH1	FALSE	0	-0.258	0.0452	14.6	11.8	1.12	3.94e-16	22.8	49.64	homeobox gene 1
2	AT4G33050	EDA39	FALSE	0	-0.483	0.00199	10.5	7.49	2.43	1.12e-43	3.8	20.52	calmodulin-binding family protein
2	AT4G33270	CDC20.1	FALSE	1	-0.278	0.0297	31.4	25.9	0.08	0.53	27.45	28.98	Transducin family protein / WD-40 repeat family protein
4	AT4G33270	CDC20.1	FALSE	1	0.19	0.0274	29.2	32.8	0.08	0.53	27.45	28.98	Transducin family protein / WD-40 repeat family protein
2	AT4G33420	AT4G33420	FALSE	3	1.35	0.0238	0.361	0.944	1.09	3.92e-06	4.53	9.65	Peroxidase superfamily protein
4	AT4G33420	AT4G33420	FALSE	3	1.9	0.00597	0.182	0.648	1.09	3.92e-06	4.53	9.65	Peroxidase superfamily protein
4	AT4G33440	AT4G33440	FALSE	1	-0.278	0.0312	8.34	6.63	-0.09	0.571	9.42	8.85	Pectin lyase-like superfamily protein
4	AT4G33790	G7|CER4|FAR3	FALSE	2	-0.294	0.000149	32.6	27.1	0.36	0.00296	68.22	87.33	Jojoba acyl CoA reductase-related male sterility protein
2	AT4G33865	AT4G33865	FALSE	0	0.263	0.027	399	448	0.07	0.525	384.39	403.33	Ribosomal protein S14p/S29e family protein
4	AT4G34180	AT4G34180	FALSE	2	0.146	0.0494	40	44.4	0.52	2.54e-09	29.4	42.2	Cyclase family protein
4	AT4G34510	KCS17	FALSE	4	-0.441	0.0012	14.4	10.1	-4.2	8.36e-239	21.39	1.16	3-ketoacyl-CoA synthase 17
8	AT4G34760	AT4G34760	FALSE	5	0.346	0.0114	17.8	23.2	-0.26	0.0659	28.04	23.36	SAUR-like auxin-responsive protein family
2	AT4G35010	BGAL11	FALSE	0	-0.238	0.0493	88.5	75.3	-6.34	2.84e-46	67.82	0.84	beta-galactosidase 11
8	AT4G35070	AT4G35070	FALSE	0	0.289	0.0165	14.8	18.8	-0.84	3e-14	13.79	7.7	SBP (S-ribonuclease binding protein) family protein
2	AT4G35090	CAT2	FALSE	1	0.286	0.00776	89.1	112	0.92	1.31e-14	243.35	459.44	catalase 2
4	AT4G35090	CAT2	FALSE	1	0.37	7.86e-07	78	102	0.92	1.31e-14	243.35	459.44	catalase 2
8	AT4G35090	CAT2	FALSE	1	0.398	4.66e-05	25.6	34.2	0.92	1.31e-14	243.35	459.44	catalase 2
2	AT4G35700	AT4G35700	FALSE	0	-0.665	0.0349	4.15	3	-10.3	2.59e-86	3.74	0	zinc finger (C2H2 type) family protein
2	AT4G35770	SEN1|DIN1|ATSEN1	FALSE	1	1.03	0.00509	21.2	47.8	0.23	0.599	52.86	62.1	Rhodanese/Cell cycle control phosphatase superfamily protein
4	AT4G35770	SEN1|DIN1|ATSEN1	FALSE	1	1.39	6.54e-08	7.65	22.9	0.23	0.599	52.86	62.1	Rhodanese/Cell cycle control phosphatase superfamily protein
8	AT4G35770	SEN1|DIN1|ATSEN1	FALSE	1	1.36	3.79e-06	4.48	11.7	0.23	0.599	52.86	62.1	Rhodanese/Cell cycle control phosphatase superfamily protein
2	AT4G36040	AT4G36040	FALSE	1	0.444	0.000143	144	199	0.9	0.0108	116.92	218.91	Chaperone DnaJ-domain superfamily protein
4	AT4G36040	AT4G36040	FALSE	1	0.88	1.61e-13	77.5	147	0.9	0.0108	116.92	218.91	Chaperone DnaJ-domain superfamily protein
8	AT4G36040	AT4G36040	FALSE	1	0.453	0.00101	46.9	64.1	0.9	0.0108	116.92	218.91	Chaperone DnaJ-domain superfamily protein
4	AT4G36570	ATRL3|RL3	NA	0	-0.497	0.00011	36.7	25.7	-0.86	6.01e-12	38.21	20.98	RAD-like 3
8	AT4G36570	ATRL3|RL3	NA	0	-0.471	0.0076	33.4	23.6	-0.86	6.01e-12	38.21	20.98	RAD-like 3
4	AT4G36820	AT4G36820	NA	0	-1.11	0.0317	1.07	0.499	-0.35	0.107	2.11	1.65	Protein of unknown function (DUF607)
8	AT4G36820	AT4G36820	NA	0	-1.1	0.0469	1.13	0.475	-0.35	0.107	2.11	1.65	Protein of unknown function (DUF607)
2	AT4G36920	AP2|FL1|FLO2	FALSE	0	0.22	0.0321	37.7	42.2	-0.4	0.000339	33.7	25.53	Integrase-type DNA-binding superfamily protein
2	AT4G36930	SPT	FALSE	1	0.269	0.0194	17.2	20.4	-0.06	0.659	11.62	11.15	basic helix-loop-helix (bHLH) DNA-binding superfamily protein
4	AT4G36930	SPT	FALSE	1	0.297	0.00138	20.5	24.8	-0.06	0.659	11.62	11.15	basic helix-loop-helix (bHLH) DNA-binding superfamily protein
8	AT4G36930	SPT	FALSE	1	0.418	7.75e-05	22.1	29.2	-0.06	0.659	11.62	11.15	basic helix-loop-helix (bHLH) DNA-binding superfamily protein
8	AT4G36950	MAPKKK21	NA	3	-0.727	0.0028	4.97	3.19	-2.55	5.73e-34	2.03	0.35	mitogen-activated protein kinase kinase kinase 21
8	AT4G36970	AT4G36970	FALSE	3	0.28	0.00406	17.4	21.2	0.45	2.18e-05	11.86	16.21	Remorin family protein
8	AT4G37409	AT4G37409	NA	0	-0.421	0.048	6.31	4.41	-2.25	1.2e-31	4.06	0.85	unknown protein; FUNCTIONS IN: molecular_function unknown; INVOLVED IN: biological_process unknown; LOCATED IN: cellular_component unknown; Has 30201 Blast hits to 17322 proteins in 780 species: Archae - 12; Bacteria - 1396; Metazoa - 17338; Fungi - 3422; Plants - 5037; Viruses - 0; Other Eukaryotes - 2996 (source: NCBI BLink).
8	AT4G37410	CYP81F4	FALSE	0	-0.421	0.048	5.58	3.9	-2.25	1.2e-31	3.59	0.75	cytochrome P450, family 81, subfamily F, polypeptide 4
8	AT4G37520	AT4G37520	FALSE	1	-0.521	0.00575	7.08	4.93	0.15	0.622	19.78	22	Peroxidase superfamily protein
4	AT4G37580	HLS1|COP3|UNS2	FALSE	2	-0.497	0.0267	2.44	1.75	0.36	0.0663	1.16	1.49	Acyl-CoA N-acyltransferases (NAT) superfamily protein
4	AT4G37610	BT5	FALSE	2	1.05	9.06e-06	2.65	5.85	-0.35	0.302	42.24	33.1	BTB and TAZ domain protein 5
8	AT4G37610	BT5	FALSE	2	0.588	0.0251	2.56	4.04	-0.35	0.302	42.24	33.1	BTB and TAZ domain protein 5
4	AT4G37870	PCK1|PEPCK	FALSE	3	0.28	4.15e-05	154	182	0.28	0.00316	80.52	97.51	phosphoenolpyruvate carboxykinase 1
8	AT4G37870	PCK1|PEPCK	FALSE	3	0.362	0.000862	161	201	0.28	0.00316	80.52	97.51	phosphoenolpyruvate carboxykinase 1
8	AT4G37890	EDA40	FALSE	0	-0.31	0.041	7.97	6.34	0.03	0.814	8.5	8.7	Zinc finger (C3HC4-type RING finger) family protein
2	AT4G38190	ATCSLD4|CSLD4	FALSE	2	-0.352	0.0233	5.2	4.27	-6.55	2.43e-182	4.6	0.05	cellulose synthase like D4
4	AT4G38210	ATEXP20|EXP20|ATEXPA20|EXPA20|ATHEXP ALPHA 1.	FALSE	0	0.316	0.0114	9.67	11.9	0.57	3.22e-07	7.41	11.01	expansin A20
8	AT4G38210	ATEXP20|EXP20|ATEXPA20|EXPA20|ATHEXP ALPHA 1.	FALSE	0	0.362	0.0141	10	12.6	0.57	3.22e-07	7.41	11.01	expansin A20
8	AT4G38215	AT4G38215	NA	0	0.443	0.0246	6.53	8.63	0.57	1.4e-06	5.54	8.22	other RNA
2	AT4G38230	CPK26|ATCPK26	FALSE	0	-0.292	0.0285	12.4	10.6	-1.47	2.69e-47	13.38	4.82	calcium-dependent protein kinase 26
8	AT4G38310	AT4G38310	NA	1	1.04	0.0197	3.27	6.05	-0.12	0.598	6.78	6.25	Galactosyl transferase GMA12/MNN10 family protein
2	AT4G38390	RHS17	FALSE	0	-0.425	0.0349	5.09	3.92	-3.15	1.67e-39	3.16	0.36	root hair specific 17
2	AT4G38410	AT4G38410	FALSE	2	1.03	0.0294	2.99	6.21	0.6	0.0862	0.45	0.7	Dehydrin family protein
4	AT4G38410	AT4G38410	FALSE	2	2.01	1.97e-09	2.14	7.8	0.6	0.0862	0.45	0.7	Dehydrin family protein
8	AT4G38410	AT4G38410	FALSE	2	1.14	0.0413	0.931	1.65	0.6	0.0862	0.45	0.7	Dehydrin family protein
4	AT4G38770	PRP4|ATPRP4	FALSE	0	-0.222	0.000878	659	566	0.2	0.0907	398.89	457.1	proline-rich protein 4
8	AT4G38770	PRP4|ATPRP4	FALSE	0	-0.242	0.00342	601	493	0.2	0.0907	398.89	457.1	proline-rich protein 4
4	AT4G38840	AT4G38840	FALSE	1	-0.478	0.0279	7.82	5.72	1	2.05e-08	16.66	33.3	SAUR-like auxin-responsive protein family
8	AT4G39010	AtGH9B18|GH9B18	FALSE	2	0.32	0.0163	12	15.3	-1.38	1.22e-20	8.11	3.12	glycosyl hydrolase 9B18
4	AT4G39090	RD19|RD19A	FALSE	0	0.128	0.0163	303	332	-0.22	0.178	128.66	110.1	Papain family cysteine protease
2	AT4G39110	AT4G39110	FALSE	0	-0.252	0.0285	14.2	12.6	-3.14	2.1e-147	13.75	1.56	Malectin/receptor-like protein kinase family protein
4	AT4G39260	CCR1|ATGRP8|GR-RBP8|GRP8	FALSE	0	0.257	2.13e-05	281	331	-0.42	3.06e-05	90.95	67.9	cold, circadian rhythm, and RNA binding 1
8	AT4G39260	CCR1|ATGRP8|GR-RBP8|GRP8	FALSE	0	0.202	0.00981	456	517	-0.42	3.06e-05	90.95	67.9	cold, circadian rhythm, and RNA binding 1
4	AT4G39330	ATCAD9|CAD9	FALSE	1	-0.112	0.0359	470	431	0.25	0.0393	464.72	553.56	cinnamyl alcohol dehydrogenase 9
4	AT4G39800	ATMIPS1|ATIPS1|MIPS1|MI-1-P SYNTHASE	FALSE	1	-0.221	0.0024	74.6	63.6	0.48	0.0348	135.64	188.72	myo-inositol-1-phosphate synthase 1
4	AT4G39940	APK2|AKN2	FALSE	1	-0.215	0.00802	51.1	41.7	-1.78	2.39e-49	25.28	7.35	APS-kinase 2
8	AT4G39940	APK2|AKN2	FALSE	1	-0.319	0.0116	37.8	29.1	-1.78	2.39e-49	25.28	7.35	APS-kinase 2
2	AT5G01210	AT5G01210	FALSE	0	-0.312	0.0117	19.3	15.1	-0.17	0.326	13.14	11.71	HXXXD-type acyl-transferase family protein
2	AT5G01215	AT5G01215	NA	0	-0.312	0.0117	22.9	18	-0.16	0.329	15.62	13.93	other RNA
8	AT5G01630	BRCA2(V)|ATBRCA2(V)|BRCA2B	FALSE	0	-0.22	0.0397	7.47	6.13	-0.19	0.0965	5.01	4.38	BRCA2-like B
4	AT5G01715	AT5G01715	NA	0	-0.209	0.019	14.4	12.5	0.1	0.464	13.19	14.09	pseudogene, antisense mRNA to gene At5g01720, blastp match of 29% identity and 3.2e-13 P-value to GP|12848653|dbj|BAB28039.1||AK012109 unnamed protein product {Mus musculus}
4	AT5G01720	AT5G01720	FALSE	1	-0.16	0.0341	20.4	18.3	0.12	0.34	19.26	20.98	RNI-like superfamily protein
4	AT5G01880	AT5G01880	FALSE	2	0.43	0.000854	7.55	10	0.65	3.54e-09	6	9.39	RING/U-box superfamily protein
8	AT5G02090	AT5G02090	NA	1	0.68	0.0203	3.34	5.21	-0.67	0.000355	4.99	3.14	unknown protein; Has 30 Blast hits to 30 proteins in 10 species: Archae - 0; Bacteria - 0; Metazoa - 0; Fungi - 0; Plants - 30; Viruses - 0; Other Eukaryotes - 0 (source: NCBI BLink).
2	AT5G02160	AT5G02160	FALSE	0	0.284	0.0143	99	118	0.44	0.0118	88.99	121.1	unknown protein; FUNCTIONS IN: molecular_function unknown; INVOLVED IN: biological_process unknown; LOCATED IN: chloroplast thylakoid membrane; EXPRESSED IN: 23 plant structures; EXPRESSED DURING: 13 growth stages; Has 121 Blast hits to 121 proteins in 17 species: Archae - 0; Bacteria - 0; Metazoa - 0; Fungi - 0; Plants - 121; Viruses - 0; Other Eukaryotes - 0 (source: NCBI BLink).
2	AT5G02230	AT5G02230	FALSE	1	0.312	0.00238	72.8	88.6	-0.38	0.000383	78.67	60.57	Haloacid dehalogenase-like hydrolase (HAD) superfamily protein
8	AT5G02370	AT5G02370	FALSE	0	0.292	0.000138	509	617	0.04	0.751	389.79	400.13	ATP binding microtubule motor family protein
8	AT5G02380	MT2B	FALSE	0	0.296	0.000126	2120	2570	0.04	0.771	1623.25	1663.51	metallothionein 2B
4	AT5G02440	AT5G02440	FALSE	0	0.451	0.0041	8.51	11.8	-0.32	0.0244	7.88	6.32	unknown protein; Has 71 Blast hits to 71 proteins in 12 species: Archae - 0; Bacteria - 0; Metazoa - 0; Fungi - 0; Plants - 71; Viruses - 0; Other Eukaryotes - 0 (source: NCBI BLink).
8	AT5G02440	AT5G02440	FALSE	0	0.429	0.0434	7.63	10.3	-0.32	0.0244	7.88	6.32	unknown protein; Has 71 Blast hits to 71 proteins in 12 species: Archae - 0; Bacteria - 0; Metazoa - 0; Fungi - 0; Plants - 71; Viruses - 0; Other Eukaryotes - 0 (source: NCBI BLink).
4	AT5G02890	AT5G02890	FALSE	1	-0.232	0.0283	17.1	14.3	-0.6	8.36e-09	20.39	13.42	HXXXD-type acyl-transferase family protein
8	AT5G02940	AT5G02940	FALSE	0	-0.27	0.00405	79.7	66.7	0.27	0.00365	60.64	73.08	Protein of unknown function (DUF1012)
8	AT5G03350	AT5G03350	FALSE	1	-0.264	0.00497	45.9	37	2.29	1.03e-12	7.46	36.59	Legume lectin family protein
4	AT5G03610	AT5G03610	FALSE	1	-0.155	0.0134	62.8	55.8	0.09	0.529	57.63	61.2	GDSL-like Lipase/Acylhydrolase superfamily protein
8	AT5G03610	AT5G03610	FALSE	1	-0.192	0.0181	62.7	55.1	0.09	0.529	57.63	61.2	GDSL-like Lipase/Acylhydrolase superfamily protein
2	AT5G03620	AT5G03620	FALSE	0	-0.384	0.00605	19.3	15.1	-2.91	2.57e-79	13.83	1.84	Subtilisin-like serine endopeptidase family protein
4	AT5G03760	CSLA09|CSLA9|ATCSLA9|RAT4|ATCSLA09	FALSE	1	-0.235	0.00544	20.4	17.6	0.03	0.903	28.72	29.35	Nucleotide-diphospho-sugar transferases superfamily protein
8	AT5G03760	CSLA09|CSLA9|ATCSLA9|RAT4|ATCSLA09	FALSE	1	-0.246	0.035	17.4	14.7	0.03	0.903	28.72	29.35	Nucleotide-diphospho-sugar transferases superfamily protein
2	AT5G04230	PAL3|ATPAL3	FALSE	0	0.496	3.88e-05	15.4	21.7	0.01	0.998	8.91	8.98	phenyl alanine ammonia-lyase 3
4	AT5G04230	PAL3|ATPAL3	FALSE	0	0.742	3e-09	9.68	16	0.01	0.998	8.91	8.98	phenyl alanine ammonia-lyase 3
8	AT5G04230	PAL3|ATPAL3	FALSE	0	0.652	4.52e-06	8.02	12.3	0.01	0.998	8.91	8.98	phenyl alanine ammonia-lyase 3
4	AT5G04470	SIM	FALSE	0	-0.424	0.00189	19.8	14.8	-0.48	3.89e-06	23.94	17.2	cyclin-dependent protein kinase inhibitors
8	AT5G04470	SIM	FALSE	0	-0.294	0.0409	19.1	15.7	-0.48	3.89e-06	23.94	17.2	cyclin-dependent protein kinase inhibitors
8	AT5G04510	PDK1|ATPDK1	FALSE	0	0.244	0.00444	26.6	31.1	-0.18	0.0383	21.93	19.31	3'-phosphoinositide-dependent protein kinase 1
4	AT5G04885	AT5G04885	NA	0	0.202	0.00126	50.5	57.3	0.05	0.653	35.85	37.23	Glycosyl hydrolase family protein
8	AT5G04885	AT5G04885	NA	0	0.206	0.00482	59.1	67.4	0.05	0.653	35.85	37.23	Glycosyl hydrolase family protein
8	AT5G05600	AT5G05600	FALSE	0	-0.829	2.31e-06	24.4	14	-1.63	2.36e-37	15.14	4.88	2-oxoglutarate (2OG) and Fe(II)-dependent oxygenase superfamily protein
4	AT5G06270	AT5G06270	FALSE	2	-0.216	0.0452	19	15.7	-0.03	0.911	13.57	13.32	unknown protein; FUNCTIONS IN: molecular_function unknown; INVOLVED IN: biological_process unknown; LOCATED IN: chloroplast; EXPRESSED IN: 21 plant structures; EXPRESSED DURING: 11 growth stages; BEST Arabidopsis thaliana protein match is: unknown protein (TAIR:AT3G11600.1); Has 1807 Blast hits to 1807 proteins in 277 species: Archae - 0; Bacteria - 0; Metazoa - 736; Fungi - 347; Plants - 385; Vi…
4	AT5G06690	WCRKC1	FALSE	3	0.318	0.0273	10.2	13.4	0.47	0.0559	4.52	6.23	WCRKC thioredoxin 1
4	AT5G07280	EMS1|EXS	FALSE	2	-0.14	0.0349	22.1	20.3	-0.74	1.73e-17	16.06	9.65	Leucine-rich repeat transmembrane protein kinase
4	AT5G07690	MYB29|ATMYB29|PMG2	FALSE	0	-0.804	0.0255	1.31	0.732	1.25	1.19e-06	0.94	2.22	myb domain protein 29
4	AT5G07990	CYP75B1|TT7|D501	FALSE	1	-0.157	0.0494	90.2	77.8	0.44	0.00712	88.58	120.58	Cytochrome P450 superfamily protein
8	AT5G08000	PDCB2|E13L3	TRUE	1	-0.196	0.00959	199	173	1.04	3.2e-29	67.99	140.1	glucan endo-1,3-beta-glucosidase-like protein 3
4	AT5G08590	SNRK2-1|SNRK2.1|SRK2G|ASK2	FALSE	0	0.134	0.0285	55.8	61.4	0.25	0.00341	38	45.17	SNF1-related protein kinase 2.1
8	AT5G08590	SNRK2-1|SNRK2.1|SRK2G|ASK2	FALSE	0	0.196	0.0104	57.5	64.9	0.25	0.00341	38	45.17	SNF1-related protein kinase 2.1
4	AT5G08640	FLS|ATFLS1|FLS1	FALSE	1	-0.151	0.0219	371	324	0.27	0.103	404.7	488.03	flavonol synthase 1
4	AT5G09220	AAP2	FALSE	1	-0.266	0.00789	14.5	11	-0.32	0.00467	21.57	17.29	amino acid permease 2
2	AT5G09440	EXL4	FALSE	0	0.235	0.0244	61.4	70.9	0.86	3.95e-09	36.24	65.79	EXORDIUM like 4
4	AT5G09440	EXL4	FALSE	0	0.467	2.62e-08	53.6	73.5	0.86	3.95e-09	36.24	65.79	EXORDIUM like 4
8	AT5G09440	EXL4	FALSE	0	0.194	0.0254	62.3	70.5	0.86	3.95e-09	36.24	65.79	EXORDIUM like 4
4	AT5G09460	AT5G09460	FALSE	0	-0.171	0.00378	50.1	44.7	0.32	0.00864	55.8	69.84	sequence-specific DNA binding transcription factors;transcription regulators
4	AT5G09461	CPuORF43	FALSE	0	-0.171	0.00378	50.1	44.7	0.32	0.00864	55.8	69.84	conserved peptide upstream open reading frame 43
4	AT5G09462	CPuORF42	FALSE	0	-0.171	0.00378	50.1	44.7	0.32	0.00864	55.8	69.84	conserved peptide upstream open reading frame 42
4	AT5G09463	CPuORF41	FALSE	0	-0.171	0.00378	50.1	44.7	0.32	0.00862	55.8	69.84	conserved peptide upstream open reading frame 41
2	AT5G09550	AT5G09550	FALSE	0	-0.33	0.00401	50.4	40.3	-5.23	4.38e-48	28.42	0.76	GDP dissociation inhibitor family protein / Rab GTPase activator family protein
4	AT5G09780	AT5G09780	FALSE	0	-0.359	0.0283	9.13	6.93	-0.4	0.0326	4.47	3.41	Transcriptional factor B3 family protein
4	AT5G10170	MIPS3|ATMIPS3	FALSE	2	-0.231	0.0216	13	10.8	1.65	3.99e-52	6.84	21.49	myo-inositol-1-phosphate synthase 3
8	AT5G10170	MIPS3|ATMIPS3	FALSE	2	-0.386	0.00213	13.6	10.2	1.65	3.99e-52	6.84	21.49	myo-inositol-1-phosphate synthase 3
2	AT5G10290	AT5G10290	FALSE	0	-0.199	0.0474	22.6	19.1	0.2	0.0271	21.81	24.96	leucine-rich repeat transmembrane protein kinase family protein
4	AT5G10290	AT5G10290	FALSE	0	-0.243	0.00202	18.8	15.8	0.2	0.0271	21.81	24.96	leucine-rich repeat transmembrane protein kinase family protein
8	AT5G10290	AT5G10290	FALSE	0	-0.201	0.0262	18.9	16.4	0.2	0.0271	21.81	24.96	leucine-rich repeat transmembrane protein kinase family protein
8	AT5G10300	HNL|MES5|ATMES5	FALSE	2	-0.344	0.0137	17.3	13.2	0.58	2.55e-11	14.55	21.71	methyl esterase 5
8	AT5G10550	GTE2	FALSE	2	0.165	0.0452	99.6	111	-0.67	4.53e-08	122.39	76.73	global transcription factor group E2
4	AT5G10860	AT5G10860	FALSE	0	0.131	0.0283	158	173	0.5	5.77e-05	121.95	171.93	Cystathionine beta-synthase (CBS) family protein
8	AT5G11060	KNAT4	FALSE	2	-0.186	0.0437	24.8	21.2	0.9	2.97e-07	19.78	36.91	KNOTTED1-like homeobox gene 4
2	AT5G11070	AT5G11070	FALSE	0	0.345	0.0173	20.5	25.4	0.05	0.862	43.82	45.24	unknown protein; Has 1807 Blast hits to 1807 proteins in 277 species: Archae - 0; Bacteria - 0; Metazoa - 736; Fungi - 347; Plants - 385; Viruses - 0; Other Eukaryotes - 339 (source: NCBI BLink).
4	AT5G11930	AT5G11930	FALSE	1	-0.424	0.0278	9.09	6	0.15	0.692	1.55	1.72	Thioredoxin superfamily protein
8	AT5G12270	AT5G12270	FALSE	0	-0.303	0.0104	18.4	14.6	0.65	0.000199	2.28	3.57	2-oxoglutarate (2OG) and Fe(II)-dependent oxygenase superfamily protein
4	AT5G12950	AT5G12950	FALSE	2	0.136	0.0153	76.3	85.7	-1.89	5.33e-84	52.68	14.24	Putative glycosyl hydrolase of unknown function (DUF1680)
8	AT5G12950	AT5G12950	FALSE	2	0.205	0.0102	79	93	-1.89	5.33e-84	52.68	14.24	Putative glycosyl hydrolase of unknown function (DUF1680)
4	AT5G13000	ATGSL12|gsl12|GSL12	TRUE	0	0.12	0.033	60.5	66.4	0.12	0.205	56.37	61.32	glucan synthase-like 12
2	AT5G13210	AT5G13210	NA	1	-0.501	0.0422	2.57	1.92	-1.82	1.2e-07	1.54	0.43	Uncharacterised conserved protein UCP015417, vWA
4	AT5G13220	JAZ10|TIFY9|JAS1	FALSE	1	-0.219	0.00757	29.4	24.3	-1	1.7e-23	18.2	9.11	jasmonate-zim-domain protein 10
8	AT5G13220	JAZ10|TIFY9|JAS1	FALSE	1	-0.438	8.81e-05	38	26.9	-1	1.7e-23	18.2	9.11	jasmonate-zim-domain protein 10
4	AT5G13290	SOL2|CRN	TRUE	2	0.383	0.000119	9.87	12.6	0.52	1.39e-07	7.68	11.01	Protein kinase superfamily protein
8	AT5G13290	SOL2|CRN	TRUE	2	0.43	0.00226	10.3	13.7	0.52	1.39e-07	7.68	11.01	Protein kinase superfamily protein
2	AT5G13350	AT5G13350	FALSE	0	-0.412	0.0244	8.94	6.78	-4.88	2.39e-90	5.6	0.19	Auxin-responsive GH3 family protein
4	AT5G13750	ZIFL1	FALSE	1	-0.207	0.0487	12.4	10.8	0.39	0.000345	7.6	9.97	zinc induced facilitator-like 1
2	AT5G13990	ATEXO70C2|EXO70C2	FALSE	0	-0.329	0.0128	11.5	9.51	-5.43	9.41e-131	8.09	0.19	exocyst subunit exo70 family protein C2
4	AT5G14200	ATIMD1|IMD1	FALSE	3	-0.341	0.00169	20.9	15.2	-2.9	6.55e-55	17.52	2.35	isopropylmalate dehydrogenase 1
4	AT5G14450	AT5G14450	FALSE	0	0.388	4.13e-05	18.3	23.6	-0.17	0.348	16.19	14.35	GDSL-like Lipase/Acylhydrolase superfamily protein
8	AT5G14450	AT5G14450	FALSE	0	0.458	7.75e-05	19.2	26	-0.17	0.348	16.19	14.35	GDSL-like Lipase/Acylhydrolase superfamily protein
4	AT5G14700	AT5G14700	FALSE	0	-0.204	0.00871	36.1	30.9	0.31	0.187	38.22	47.44	NAD(P)-binding Rossmann-fold superfamily protein
2	AT5G14740	BETA CA2|CA2|CA18	FALSE	2	0.258	0.0244	86	103	0.52	1.08e-08	294.25	421.21	carbonic anhydrase 2
8	AT5G14740	BETA CA2|CA2|CA18	FALSE	2	-0.279	0.011	52.6	44.6	0.52	1.08e-08	294.25	421.21	carbonic anhydrase 2
2	AT5G14920	AT5G14920	FALSE	0	0.475	0.0138	91.7	121	-0.66	0.0119	86.29	54.48	Gibberellin-regulated family protein
4	AT5G14920	AT5G14920	FALSE	0	0.33	0.000102	107	140	-0.66	0.0119	86.29	54.48	Gibberellin-regulated family protein
8	AT5G14920	AT5G14920	FALSE	0	0.335	0.0297	131	165	-0.66	0.0119	86.29	54.48	Gibberellin-regulated family protein
2	AT5G15070	AT5G15070	FALSE	1	-0.336	0.0159	9.76	8.08	-1.02	4.34e-22	7.83	3.88	Phosphoglycerate mutase-like family protein
4	AT5G15120	AT5G15120	FALSE	1	0.45	0.00253	11.5	15.8	0.02	0.999	12.95	13.14	Protein of unknown function (DUF1637)
8	AT5G15310	MYB16|ATMIXTA|ATMYB16	FALSE	0	-0.197	0.0166	45.8	40.4	-0.01	1	68.92	68.62	myb domain protein 16
4	AT5G15780	AT5G15780	FALSE	2	-0.184	0.00175	134	120	0.66	7.22e-16	127.83	202.4	Pollen Ole e 1 allergen and extensin family protein
8	AT5G15780	AT5G15780	FALSE	2	-0.328	0.0011	182	144	0.66	7.22e-16	127.83	202.4	Pollen Ole e 1 allergen and extensin family protein
2	AT5G15845	AT5G15845	NA	0	0.246	0.0288	17.5	21	1.05	3.24e-29	28.52	59.08	other RNA
4	AT5G15845	AT5G15845	NA	0	0.233	0.0269	7.49	8.82	1.05	3.24e-29	28.52	59.08	other RNA
2	AT5G15850	ATCOL1|COL1	FALSE	0	0.253	0.0268	22.7	27.4	1.06	5.35e-30	37.34	77.87	CONSTANS-like 1
4	AT5G15850	ATCOL1|COL1	FALSE	0	0.239	0.0246	9.57	11.3	1.06	5.35e-30	37.34	77.87	CONSTANS-like 1
8	AT5G16030	AT5G16030	FALSE	0	-0.315	0.00268	24.6	19.8	0.67	1.32e-13	25.72	40.94	unknown protein; BEST Arabidopsis thaliana protein match is: unknown protein (TAIR:AT3G02500.1); Has 30201 Blast hits to 17322 proteins in 780 species: Archae - 12; Bacteria - 1396; Metazoa - 17338; Fungi - 3422; Plants - 5037; Viruses - 0; Other Eukaryotes - 2996 (source: NCBI BLink).
4	AT5G16350	AT5G16350	NA	1	0.86	0.02	0.628	1.23	1.41	3.24e-16	0.61	1.63	O-acyltransferase (WSD1-like) family protein
4	AT5G16370	AAE5	FALSE	1	0.361	0.00181	8.32	10.7	0.61	0.000275	15.83	24.19	acyl activating enzyme 5
8	AT5G17030	UGT78D3	FALSE	0	-0.401	0.00974	17	13.2	-0.09	0.651	11.01	10.31	UDP-glucosyl transferase 78D3
4	AT5G17630	AT5G17630	FALSE	0	0.148	0.0474	33.9	36.9	0.41	0.000209	27.3	36.18	Nucleotide/sugar transporter family protein
8	AT5G18000	VDD	FALSE	1	0.254	0.0374	12.9	15.1	-2.79	1.87e-105	14.49	2.1	VERDANDI
4	AT5G18020	AT5G18020	NA	1	-0.957	0.0416	2.77	1.52	0.46	0.0628	2.7	3.67	SAUR-like auxin-responsive protein family
2	AT5G18670	BAM9|BMY3	FALSE	1	0.409	0.0101	146	204	-0.68	0.000405	338.23	211.72	beta-amylase 3
4	AT5G18670	BAM9|BMY3	FALSE	1	1.06	5.95e-12	46.1	103	-0.68	0.000405	338.23	211.72	beta-amylase 3
8	AT5G18670	BAM9|BMY3	FALSE	1	0.76	8.88e-06	36.1	62.4	-0.68	0.000405	338.23	211.72	beta-amylase 3
2	AT5G19120	AT5G19120	FALSE	2	0.535	0.0017	44.7	66.2	0.56	0.0476	99.44	147.09	Eukaryotic aspartyl protease family protein
4	AT5G19120	AT5G19120	FALSE	2	1.1	1.09e-08	17.5	40.8	0.56	0.0476	99.44	147.09	Eukaryotic aspartyl protease family protein
4	AT5G19260	AT5G19260	TRUE	-2147483648	-0.48	0.00145	9.14	6.68	1.14	1.93e-14	6.25	13.79	Protein of unknown function (DUF3049)
8	AT5G19520	ATMSL9|MSL9	FALSE	1	0.916	0.0203	0.421	0.755	-1.13	6.34e-05	0.36	0.17	mechanosensitive channel of small conductance-like 9
2	AT5G19580	AT5G19580	FALSE	3	-0.237	0.0489	169	147	-5.27	2.66e-120	106.97	2.77	glyoxal oxidase-related protein
8	AT5G19600	SULTR3;5	FALSE	1	-0.218	0.0478	17.8	15.5	-4.74	1.69e-128	7.8	0.29	sulfate transporter 3;5
4	AT5G20190	AT5G20190	NA	2	-0.23	0.000476	89.4	75.3	0.56	4.57e-06	60.77	89.68	Tetratricopeptide repeat (TPR)-like superfamily protein
4	AT5G20250	DIN10	FALSE	1	0.622	6.4e-05	8.72	14.6	-0.04	1	63.78	61.87	Raffinose synthase family protein
4	AT5G20270	HHP1	FALSE	0	-0.181	0.00167	100	87.3	-0.56	2.19e-09	131.89	89.61	heptahelical transmembrane protein1
4	AT5G20630	GER3|GLP3A|ATGER3|GLP3|GLP3B	FALSE	1	-0.214	0.000622	183	157	1.39	2.86e-18	181.72	474.74	germin 3
4	AT5G20700	AT5G20700	FALSE	0	-0.145	0.0112	190	171	1.05	2.44e-15	141.82	293.65	Protein of unknown function (DUF581)
2	AT5G20710	BGAL7	FALSE	1	-0.347	0.0238	67.1	52.4	-2.53	1.63e-48	58.98	10.23	beta-galactosidase 7
4	AT5G20840	AT5G20840	FALSE	4	0.151	0.0349	13.4	15.1	0.07	0.603	15.22	15.95	Phosphoinositide phosphatase family protein
2	AT5G21080	AT5G21080	NA	5	-0.305	0.0306	5.93	5.03	-5.49	2.12e-158	4.42	0.1	Uncharacterized protein
4	AT5G21100	AT5G21100	FALSE	0	-0.165	0.0341	26.9	24.1	1.24	1.36e-20	37.92	89.61	Plant L-ascorbate oxidase
8	AT5G21100	AT5G21100	FALSE	0	-0.228	0.0146	19.3	16.4	1.24	1.36e-20	37.92	89.61	Plant L-ascorbate oxidase
2	AT5G21482	CKX7|ATCKX5	NA	1	0.309	0.0149	14	17	0.13	0.208	16.73	18.26	cytokinin oxidase 7
8	AT5G21482	CKX7|ATCKX5	NA	1	0.317	0.00423	13.7	17	0.13	0.208	16.73	18.26	cytokinin oxidase 7
2	AT5G21940	AT5G21940	NA	0	0.764	1.38e-05	36.7	61.4	0.4	0.288	110.84	146.2	unknown protein; BEST Arabidopsis thaliana protein match is: unknown protein (TAIR:AT3G43850.1); Has 30201 Blast hits to 17322 proteins in 780 species: Archae - 12; Bacteria - 1396; Metazoa - 17338; Fungi - 3422; Plants - 5037; Viruses - 0; Other Eukaryotes - 2996 (source: NCBI BLink).
4	AT5G21940	AT5G21940	NA	0	1.51	1.41e-13	13.6	43.2	0.4	0.288	110.84	146.2	unknown protein; BEST Arabidopsis thaliana protein match is: unknown protein (TAIR:AT3G43850.1); Has 30201 Blast hits to 17322 proteins in 780 species: Archae - 12; Bacteria - 1396; Metazoa - 17338; Fungi - 3422; Plants - 5037; Viruses - 0; Other Eukaryotes - 2996 (source: NCBI BLink).
8	AT5G21940	AT5G21940	NA	0	0.863	0.000697	12.8	24.8	0.4	0.288	110.84	146.2	unknown protein; BEST Arabidopsis thaliana protein match is: unknown protein (TAIR:AT3G43850.1); Has 30201 Blast hits to 17322 proteins in 780 species: Archae - 12; Bacteria - 1396; Metazoa - 17338; Fungi - 3422; Plants - 5037; Viruses - 0; Other Eukaryotes - 2996 (source: NCBI BLink).
4	AT5G22090	AT5G22090	NA	2	-0.189	0.00848	29.5	25	0.61	1.87e-11	21.4	32.65	Protein of unknown function (DUF3049)
8	AT5G22090	AT5G22090	NA	2	-0.372	0.000643	25.7	18.8	0.61	1.87e-11	21.4	32.65	Protein of unknown function (DUF3049)
8	AT5G22310	AT5G22310	FALSE	0	0.663	0.000549	3.09	4.79	-0.04	0.895	2.38	2.32	unknown protein; BEST Arabidopsis thaliana protein match is: unknown protein (TAIR:AT3G11590.1); Has 30201 Blast hits to 17322 proteins in 780 species: Archae - 12; Bacteria - 1396; Metazoa - 17338; Fungi - 3422; Plants - 5037; Viruses - 0; Other Eukaryotes - 2996 (source: NCBI BLink).
4	AT5G22500	FAR1	FALSE	0	-0.177	0.00253	48.3	42.3	0.13	0.251	44.15	48.39	fatty acid reductase 1
4	AT5G22580	AT5G22580	FALSE	4	-0.189	0.00129	198	169	-0.14	0.202	133.23	121.15	Stress responsive A/B Barrel Domain
4	AT5G22630	ADT5	FALSE	1	-0.177	0.0463	25.9	22.2	0.27	0.0544	15.98	19.22	arogenate dehydratase 5
4	AT5G22740	ATCSLA2|CSLA2|CSLA02|ATCSLA02	FALSE	1	-0.154	0.00703	99.9	90.1	0.22	0.0593	69.38	80.71	cellulose synthase-like A02
8	AT5G22880	HTB2|H2B	FALSE	2	-0.169	0.049	152	133	1.78	1.64e-58	107.25	368.65	histone B2
4	AT5G22920	AT5G22920	FALSE	0	0.388	0.00162	11.2	15.5	-0.99	0.0463	78.17	39.35	CHY-type/CTCHY-type/RING-type Zinc finger protein
4	AT5G23810	AAP7	FALSE	1	-0.442	0.00146	7.8	5.61	1.89	2.41e-74	3.93	14.6	amino acid permease 7
4	AT5G23970	AT5G23970	FALSE	1	-0.238	0.00802	21.8	18.9	0.23	0.0415	11.74	13.75	HXXXD-type acyl-transferase family protein
8	AT5G24150	SQP1|SQE5	FALSE	1	-0.846	0.0181	1.68	0.943	3.08	3.3e-48	29.22	246.24	FAD/NAD(P)-binding oxidoreductase family protein
8	AT5G24420	PGL5	FALSE	0	-0.475	2.15e-05	200	143	-2.34	5.84e-107	142.83	28.25	6-phosphogluconolactonase 5
4	AT5G24490	AT5G24490	FALSE	1	0.224	0.00273	78.1	95.8	0.29	0.263	118.06	144.14	30S ribosomal protein, putative
4	AT5G24530	DMR6	FALSE	1	-0.396	0.00597	8.5	5.98	2.38	7.24e-63	9.37	48.75	2-oxoglutarate (2OG) and Fe(II)-dependent oxygenase superfamily protein
4	AT5G24770	ATVSP2|VSP2	FALSE	1	-0.239	0.00447	55.4	43.6	2.46	1.79e-82	78.75	433.52	vegetative storage protein 2
8	AT5G24770	ATVSP2|VSP2	FALSE	1	-0.569	0.000146	78.3	55.3	2.46	1.79e-82	78.75	433.52	vegetative storage protein 2
8	AT5G24780	VSP1|ATVSP1	FALSE	3	-0.329	0.00962	1540	1200	2.04	2.89e-73	582.92	2393.94	vegetative storage protein 1
4	AT5G24890	AT5G24890	FALSE	2	0.328	8.72e-05	29.6	37.4	0.32	0.0351	44.16	55.19	unknown protein; FUNCTIONS IN: molecular_function unknown; INVOLVED IN: biological_process unknown; LOCATED IN: cellular_component unknown; EXPRESSED IN: 24 plant structures; EXPRESSED DURING: 13 growth stages; BEST Arabidopsis thaliana protein match is: unknown protein (TAIR:AT2G24550.1); Has 1807 Blast hits to 1807 proteins in 277 species: Archae - 0; Bacteria - 0; Metazoa - 736; Fungi - 347; P…
8	AT5G24910	CYP714A1	FALSE	1	-0.507	0.0357	4.04	2.8	0.93	7e-05	3.82	7.28	cytochrome P450, family 714, subfamily A, polypeptide 1
2	AT5G25280	AT5G25280	FALSE	2	0.265	0.00627	29.7	35.1	0.97	8.96e-20	38.08	74.59	serine-rich protein-related
4	AT5G25280	AT5G25280	FALSE	2	0.219	0.00121	28.1	32.9	0.97	8.96e-20	38.08	74.59	serine-rich protein-related
8	AT5G25280	AT5G25280	FALSE	2	0.225	0.00786	32.2	38.1	0.97	8.96e-20	38.08	74.59	serine-rich protein-related
4	AT5G25460	AT5G25460	FALSE	3	-0.181	0.00202	136	117	-0.51	8.47e-09	240.2	168.73	Protein of unknown function, DUF642
4	AT5G25490	AT5G25490	FALSE	1	0.6	0.000155	7.71	11.3	-0.31	0.0404	6.91	5.6	Ran BP2/NZF zinc finger-like superfamily protein
8	AT5G25490	AT5G25490	FALSE	1	0.589	0.00128	8.7	13.4	-0.31	0.0404	6.91	5.6	Ran BP2/NZF zinc finger-like superfamily protein
4	AT5G26600	AT5G26600	FALSE	1	0.177	0.0189	26.9	29.5	0.53	1.48e-08	17.95	25.92	Pyridoxal phosphate (PLP)-dependent transferases superfamily protein
2	AT5G26700	AT5G26700	FALSE	2	-0.298	0.0173	44	37.9	-4.65	8.79e-255	38.75	1.54	RmlC-like cupins superfamily protein
4	AT5G26751	ATSK11|SK 11	FALSE	0	0.121	0.0454	69.1	75	-0.14	0.181	57.03	51.93	shaggy-related kinase 11
4	AT5G26770	AT5G26770	FALSE	1	0.31	0.027	8.95	11.2	-0.65	7e-05	12.76	8.12	unknown protein; BEST Arabidopsis thaliana protein match is: unknown protein (TAIR:AT3G05830.1); Has 30201 Blast hits to 17322 proteins in 780 species: Archae - 12; Bacteria - 1396; Metazoa - 17338; Fungi - 3422; Plants - 5037; Viruses - 0; Other Eukaryotes - 2996 (source: NCBI BLink).
4	AT5G26790	AT5G26790	FALSE	2	0.539	0.0384	4.6	6.74	-0.53	0.0862	3.46	2.37	unknown protein; BEST Arabidopsis thaliana protein match is: unknown protein (TAIR:AT1G06475.1); Has 30201 Blast hits to 17322 proteins in 780 species: Archae - 12; Bacteria - 1396; Metazoa - 17338; Fungi - 3422; Plants - 5037; Viruses - 0; Other Eukaryotes - 2996 (source: NCBI BLink).
8	AT5G26790	AT5G26790	FALSE	2	0.725	0.0297	3.76	6.48	-0.53	0.0862	3.46	2.37	unknown protein; BEST Arabidopsis thaliana protein match is: unknown protein (TAIR:AT1G06475.1); Has 30201 Blast hits to 17322 proteins in 780 species: Archae - 12; Bacteria - 1396; Metazoa - 17338; Fungi - 3422; Plants - 5037; Viruses - 0; Other Eukaryotes - 2996 (source: NCBI BLink).
8	AT5G27930	AT5G27930	FALSE	1	0.18	0.0249	39.2	43.6	0.37	4.6e-05	15.12	19.56	Protein phosphatase 2C family protein
8	AT5G27950	AT5G27950	FALSE	2	0.209	0.0104	20.4	22.9	0.29	0.000519	19.18	23.38	P-loop containing nucleoside triphosphate hydrolases superfamily protein
8	AT5G28020	CYSD2|ATCYSD2	FALSE	1	0.272	0.039	9.88	11.4	0.36	0.000251	12.47	16.04	cysteine synthase D2
8	AT5G28237	AT5G28237	NA	1	-0.567	0.0028	5.2	3.59	-3.32	2.06e-38	2.21	0.22	Pyridoxal-5'-phosphate-dependent enzyme family protein
2	AT5G28300	AT5G28300	FALSE	0	-0.214	0.0338	35.3	30.7	0.8	5.55e-12	26.87	46.64	Duplicated homeodomain-like superfamily protein
4	AT5G28300	AT5G28300	FALSE	0	-0.234	0.00138	34.6	29.8	0.8	5.55e-12	26.87	46.64	Duplicated homeodomain-like superfamily protein
8	AT5G28300	AT5G28300	FALSE	0	-0.25	0.00986	34.3	28	0.8	5.55e-12	26.87	46.64	Duplicated homeodomain-like superfamily protein
2	AT5G28640	GIF|GIF1|ATGIF1|AN3	FALSE	1	0.244	0.0168	72.7	83.1	-0.29	0.00513	65.02	53.25	SSXT family protein
4	AT5G28640	GIF|GIF1|ATGIF1|AN3	FALSE	1	0.25	0.000763	72.8	86.8	-0.29	0.00513	65.02	53.25	SSXT family protein
8	AT5G28640	GIF|GIF1|ATGIF1|AN3	FALSE	1	0.403	0.000376	59.1	76.5	-0.29	0.00513	65.02	53.25	SSXT family protein
2	AT5G28840	GME	FALSE	0	0.2	0.0393	206	231	0.45	9.87e-08	180.24	246.23	GDP-D-mannose 3',5'-epimerase
4	AT5G28840	GME	FALSE	0	0.153	0.00485	154	172	0.45	9.87e-08	180.24	246.23	GDP-D-mannose 3',5'-epimerase
8	AT5G33382	AT5G33382	NA	2	-1.03	0.0119	0.461	0.236	2.41	4.5e-21	0.06	0.35	copia-like retrotransposon family, has a 2.3e-126 P-value blast match to GB:AAB82754 retrofit (TY1_Copia-element) (Oryza longistaminata)
4	AT5G37300	WSD1	FALSE	0	-0.195	0.00227	42.8	38	0.76	5.54e-07	60.88	103.19	O-acyltransferase (WSD1-like) family protein
2	AT5G37600	ATGSR1|ATGLN1;1|GLN1;1|GSR 1	FALSE	3	-0.244	0.0329	104	86.1	0.63	1.54e-13	27.23	42.06	glutamine synthase clone R1
4	AT5G37600	ATGSR1|ATGLN1;1|GLN1;1|GSR 1	FALSE	3	-0.525	1.92e-08	77	54.2	0.63	1.54e-13	27.23	42.06	glutamine synthase clone R1
8	AT5G37600	ATGSR1|ATGLN1;1|GLN1;1|GSR 1	FALSE	3	-0.662	1.26e-06	69.8	43	0.63	1.54e-13	27.23	42.06	glutamine synthase clone R1
8	AT5G37790	AT5G37790	FALSE	1	0.458	0.00132	6.09	8.5	0.43	5.05e-05	4.7	6.33	Protein kinase superfamily protein
8	AT5G38120	4CL8	FALSE	0	-0.337	0.000658	29.4	22.8	-0.23	0.0836	9.64	8.21	AMP-dependent synthetase and ligase family protein
8	AT5G38430	AT5G38430	FALSE	6	-0.172	0.0246	336	292	1	2.06e-19	295.62	592.89	Ribulose bisphosphate carboxylase (small chain) family protein
4	AT5G39760	AtHB23|HB23	FALSE	0	-0.2	0.0062	43.3	38.5	-1.1	3.09e-20	22.95	10.71	homeobox protein 23
8	AT5G39760	AtHB23|HB23	FALSE	0	-0.262	0.0161	47.7	38.7	-1.1	3.09e-20	22.95	10.71	homeobox protein 23
8	AT5G40140	AT5G40140	FALSE	1	-0.253	0.0357	12.7	10.2	-0.3	0.00597	7.41	6.02	RING/U-box superfamily protein with ARM repeat domain
8	AT5G40348	AT5G40348	NA	2	-0.76	0.000205	21.9	12.7	-7.04	3.33e-260	26.55	0.2	other RNA
2	AT5G40450	AT5G40450	FALSE	1	-0.341	0.0321	13.4	11.7	-0.26	0.0719	9.64	8.04	unknown protein; FUNCTIONS IN: molecular_function unknown; INVOLVED IN: biological_process unknown; LOCATED IN: chloroplast, plasma membrane; EXPRESSED IN: 24 plant structures; EXPRESSED DURING: 13 growth stages; Has 30201 Blast hits to 17322 proteins in 780 species: Archae - 12; Bacteria - 1396; Metazoa - 17338; Fungi - 3422; Plants - 5037; Viruses - 0; Other Eukaryotes - 2996 (source: NCBI BLin…
8	AT5G40450	AT5G40450	FALSE	1	-0.322	0.00093	6.88	5.43	-0.26	0.0719	9.64	8.04	unknown protein; FUNCTIONS IN: molecular_function unknown; INVOLVED IN: biological_process unknown; LOCATED IN: chloroplast, plasma membrane; EXPRESSED IN: 24 plant structures; EXPRESSED DURING: 13 growth stages; Has 30201 Blast hits to 17322 proteins in 780 species: Archae - 12; Bacteria - 1396; Metazoa - 17338; Fungi - 3422; Plants - 5037; Viruses - 0; Other Eukaryotes - 2996 (source: NCBI BLin…
4	AT5G41080	AT5G41080	FALSE	3	0.351	0.000867	15.7	20.4	-0.3	0.275	33.17	26.88	PLC-like phosphodiesterases superfamily protein
8	AT5G41080	AT5G41080	FALSE	3	0.48	0.000251	18.6	26.6	-0.3	0.275	33.17	26.88	PLC-like phosphodiesterases superfamily protein
4	AT5G41880	POLA3|POLA4	FALSE	0	-0.206	0.0342	16.6	14.1	-0.31	0.00185	15.28	12.36	DNA primases;DNA primases
2	AT5G42340	PUB15	FALSE	0	-0.483	0.0401	2.34	1.8	-5.91	8.24e-102	2.24	0.04	Plant U-Box 15
8	AT5G42500	AT5G42500	FALSE	0	-0.746	0.000697	9.67	5.67	-1.79	0.022	0.19	0.05	Disease resistance-responsive (dirigent-like protein) family protein
8	AT5G42650	CYP74A|AOS|DDE2	FALSE	0	-0.328	0.006	12.1	9.34	0.22	0.144	10.02	11.63	allene oxide synthase
4	AT5G43810	PNH|AGO10|ZLL	FALSE	1	0.144	0.0163	48.1	53.7	0.04	0.756	29.2	30.07	Stabilizer of iron transporter SufD / Polynucleotidyl transferase
4	AT5G43830	AT5G43830	FALSE	1	0.166	0.00378	157	176	-0.44	0.0057	163.03	119.83	Aluminium induced protein with YGL and LRDR motifs
8	AT5G43830	AT5G43830	FALSE	1	0.187	0.0137	153	173	-0.44	0.0057	163.03	119.83	Aluminium induced protein with YGL and LRDR motifs
4	AT5G43935	FLS6|ATFLS6	NA	0	0.605	0.0028	3.67	5.02	-0.49	0.083	2.51	1.78	flavonol synthase 6
8	AT5G43935	FLS6|ATFLS6	NA	0	1.23	3.59e-05	2.92	6.68	-0.49	0.083	2.51	1.78	flavonol synthase 6
8	AT5G43940	ADH2|HOT5|ATGSNOR1|PAR2|GSNOR	FALSE	1	0.151	0.0414	231	256	0.49	6.9e-09	181.11	254.17	GroES-like zinc-binding dehydrogenase family protein
4	AT5G44620	CYP706A3	FALSE	3	-0.159	0.00574	101	89.8	-0.16	0.145	80.96	72.24	cytochrome P450, family 706, subfamily A, polypeptide 3
4	AT5G44730	AT5G44730	FALSE	0	0.231	0.0106	25.9	29.9	0.17	0.075	17.53	19.74	Haloacid dehalogenase-like hydrolase (HAD) superfamily protein
8	AT5G44730	AT5G44730	FALSE	0	0.278	0.00373	30.7	37.7	0.17	0.075	17.53	19.74	Haloacid dehalogenase-like hydrolase (HAD) superfamily protein
2	AT5G45210	AT5G45210	FALSE	1	-1.14	0.0407	0.632	0.293	-3.13	2.07e-11	0.24	0.03	Disease resistance protein (TIR-NBS-LRR class) family
4	AT5G45780	AT5G45780	FALSE	0	0.269	0.0383	6.69	8.03	-0.19	0.106	5.79	5.09	Leucine-rich repeat protein kinase family protein
4	AT5G45960	AT5G45960	FALSE	1	-0.194	0.00281	53.4	46.5	-0.74	5.72e-15	42.13	25.28	GDSL-like Lipase/Acylhydrolase superfamily protein
8	AT5G45960	AT5G45960	FALSE	1	-0.243	0.0137	48.7	41.7	-0.74	5.72e-15	42.13	25.28	GDSL-like Lipase/Acylhydrolase superfamily protein
8	AT5G46180	DELTA-OAT	FALSE	1	0.241	0.00571	24.4	29	0.02	0.956	21.46	21.7	ornithine-delta-aminotransferase
4	AT5G46280	MCM3	FALSE	1	-0.146	0.0332	30.1	27.7	-0.39	7.34e-06	30.5	23.29	Minichromosome maintenance (MCM2/3/5) family protein
2	AT5G46330	FLS2	FALSE	1	-0.197	0.0458	20.4	18.2	0.97	1.62e-06	2.78	5.46	Leucine-rich receptor-like protein kinase family protein
2	AT5G46380	AT5G46380	NA	0	-0.664	0.00936	2.72	1.77	-2.36	1.28e-18	1.39	0.27	Kinase-related protein of unknown function (DUF1296)
4	AT5G46710	AT5G46710	FALSE	0	0.484	0.000327	11.8	16.4	0.18	0.406	10.11	11.49	PLATZ transcription factor family protein
8	AT5G46760	AT5G46760	FALSE	0	-0.163	0.0418	41.7	36.9	1.44	1.53e-52	44.74	121.34	Basic helix-loop-helix (bHLH) DNA-binding family protein
4	AT5G46830	ATNIG1|NIG1	FALSE	3	0.678	0.03	1.1	1.6	-0.15	0.706	0.87	0.78	NACL-inducible gene 1
8	AT5G46830	ATNIG1|NIG1	FALSE	3	0.751	0.0282	1.05	1.57	-0.15	0.706	0.87	0.78	NACL-inducible gene 1
2	AT5G47000	AT5G47000	FALSE	1	-0.23	0.0445	29.4	25.4	-6.83	4.15e-277	22.19	0.19	Peroxidase superfamily protein
8	AT5G47640	NF-YB2	FALSE	1	0.291	0.00959	23.4	29.2	0.89	3.21e-23	31.88	59.25	nuclear factor Y, subunit B2
8	AT5G47720	AT5G47720	FALSE	1	0.322	0.00374	12.2	15.5	0.15	0.149	13.01	14.41	Thiolase family protein
8	AT5G47800	AT5G47800	FALSE	0	-0.294	0.0412	7.33	5.92	-0.58	1.19e-07	6.08	4.06	Phototropic-responsive NPH3 family protein
4	AT5G47910	ATRBOHD|RBOHD	FALSE	2	-0.148	0.016	28.2	25.2	0.56	1.7e-06	21.25	31.28	respiratory burst oxidase homologue D
8	AT5G47910	ATRBOHD|RBOHD	FALSE	2	-0.273	0.00101	26.1	21.1	0.56	1.7e-06	21.25	31.28	respiratory burst oxidase homologue D
4	AT5G48360	AT5G48360	TRUE	1	0.162	0.0053	70	77.5	-0.17	0.0829	53.09	47.24	Actin-binding FH2 (formin homology 2) family protein
8	AT5G48500	AT5G48500	FALSE	2	0.273	0.0126	32.2	38.7	-0.28	0.00311	25.82	21.21	unknown protein; BEST Arabidopsis thaliana protein match is: unknown protein (TAIR:AT2G10930.1); Has 30201 Blast hits to 17322 proteins in 780 species: Archae - 12; Bacteria - 1396; Metazoa - 17338; Fungi - 3422; Plants - 5037; Viruses - 0; Other Eukaryotes - 2996 (source: NCBI BLink).
8	AT5G48850	ATSDI1	FALSE	5	-1.57	0.031	0.981	0.246	2.05	1.38e-05	1.38	5.7	Tetratricopeptide repeat (TPR)-like superfamily protein
4	AT5G49448	CPuORF4	FALSE	0	0.529	0.0409	2.89	4.55	-0.21	0.442	11.91	10.27	conserved peptide upstream open reading frame 4
4	AT5G49450	bZIP1|AtbZIP1	FALSE	0	0.529	0.0409	2.89	4.55	-0.21	0.442	11.91	10.27	basic leucine-zipper 1
4	AT5G49480	CP1|ATCP1	FALSE	1	-0.306	0.0107	21.2	16.3	0.72	0.000151	20.46	33.82	Ca2+-binding protein 1
4	AT5G49630	AAP6	FALSE	1	-0.181	0.00775	43.8	36.8	1.21	8.16e-26	18.98	43.79	amino acid permease 6
4	AT5G50010	AT5G50010	FALSE	2	-0.272	0.00336	13.4	11.1	-0.26	0.0602	7.43	6.21	sequence-specific DNA binding transcription factors;transcription regulators
4	AT5G50011	CPuORF37	FALSE	2	-0.272	0.00336	13.4	11.1	-0.26	0.0602	7.43	6.21	conserved peptide upstream open reading frame 37
4	AT5G50012	CPuORF36	FALSE	2	-0.272	0.00336	13.4	11.1	-0.26	0.0602	7.43	6.21	conserved peptide upstream open reading frame 36
4	AT5G50740	AT5G50740	FALSE	1	-0.209	0.0379	30.9	27.1	0.47	6.45e-05	33.08	45.92	Heavy metal transport/detoxification superfamily protein
4	AT5G50800	AT5G50800	FALSE	1	-0.526	0.0234	12.9	8.42	-0.21	0.491	12.32	10.64	Nodulin MtN3 family protein
2	AT5G50810	TIM8	FALSE	1	0.222	0.026	73.8	79.1	-0.1	0.294	76.98	71.66	translocase inner membrane subunit 8
2	AT5G50915	AT5G50915	FALSE	0	-0.459	0.0244	8.76	6.32	1.49	5.31e-11	20.89	58.56	basic helix-loop-helix (bHLH) DNA-binding superfamily protein
4	AT5G50915	AT5G50915	FALSE	0	-0.363	0.00479	9.59	7.7	1.49	5.31e-11	20.89	58.56	basic helix-loop-helix (bHLH) DNA-binding superfamily protein
8	AT5G50915	AT5G50915	FALSE	0	-0.408	0.00941	9.96	7.31	1.49	5.31e-11	20.89	58.56	basic helix-loop-helix (bHLH) DNA-binding superfamily protein
4	AT5G51190	AT5G51190	FALSE	0	1.42	0.0425	0.319	0.892	2.57	4.8e-12	0.8	4.77	Integrase-type DNA-binding superfamily protein
8	AT5G51850	AT5G51850	FALSE	1	0.296	0.0228	9.28	11.4	-1.3	1.58e-44	10.42	4.22	unknown protein; BEST Arabidopsis thaliana protein match is: unknown protein (TAIR:AT5G62170.1); Has 384 Blast hits to 375 proteins in 79 species: Archae - 0; Bacteria - 14; Metazoa - 135; Fungi - 31; Plants - 92; Viruses - 0; Other Eukaryotes - 112 (source: NCBI BLink).
8	AT5G52310	COR78|LTI140|RD29A|LTI78	FALSE	1	-0.387	0.00101	111	80.6	0.23	0.368	1.95	2.28	low-temperature-responsive protein 78 (LTI78) / desiccation-responsive protein 29A (RD29A)
2	AT5G52320	CYP96A4	FALSE	0	-0.303	0.041	16.7	13	2.13	9.83e-32	3.48	15.21	cytochrome P450, family 96, subfamily A, polypeptide 4
4	AT5G52320	CYP96A4	FALSE	0	-0.287	0.00714	12.5	10.3	2.13	9.83e-32	3.48	15.21	cytochrome P450, family 96, subfamily A, polypeptide 4
8	AT5G52320	CYP96A4	FALSE	0	-0.325	0.0076	13.2	10.8	2.13	9.83e-32	3.48	15.21	cytochrome P450, family 96, subfamily A, polypeptide 4
4	AT5G52390	AT5G52390	FALSE	2	-0.245	0.015	44.8	38.5	0.74	2.02e-07	12.47	20.88	PAR1 protein
2	AT5G52860	AT5G52860	TRUE	1	-0.232	0.041	16.5	13.9	0.15	0.244	7.18	7.96	ABC-2 type transporter family protein
4	AT5G53200	TRY	FALSE	3	-0.321	0.0174	18.9	15.1	0.69	2.98e-06	17.99	28.92	Homeodomain-like superfamily protein
4	AT5G53370	ATPMEPCRF|PMEPCRF	FALSE	2	-0.269	0.00496	12.6	10.4	1.66	8.67e-52	23.42	73.95	pectin methylesterase PCR fragment F
8	AT5G53486	AT5G53486	NA	2	-0.437	0.0351	12.1	8.26	0.63	5.27e-07	13.54	21	unknown protein; LOCATED IN: endomembrane system; Has 30201 Blast hits to 17322 proteins in 780 species: Archae - 12; Bacteria - 1396; Metazoa - 17338; Fungi - 3422; Plants - 5037; Viruses - 0; Other Eukaryotes - 2996 (source: NCBI BLink).
2	AT5G53902	U3B	NA	2	2.15	0.0197	0.39	0.685	3.08	2.01e-17	0.15	1.37	U3B; snoRNA
2	AT5G53905	AT5G53905	NA	3	1.98	0.0285	0.624	1.07	3	3.92e-17	0.23	1.89	unknown protein; CONTAINS InterPro DOMAIN/s: Protein of unknown function DUF1278 (InterPro:IPR010701); BEST Arabidopsis thaliana protein match is: unknown protein (TAIR:AT5G54062.1); Has 30201 Blast hits to 17322 proteins in 780 species: Archae - 12; Bacteria - 1396; Metazoa - 17338; Fungi - 3422; Plants - 5037; Viruses - 0; Other Eukaryotes - 2996 (source: NCBI BLink).
4	AT5G54160	ATOMT1|OMT1	FALSE	2	-0.149	0.0147	409	364	-0.34	0.000326	281.57	222.21	O-methyltransferase 1
4	AT5G54250	DND2|HLM1|ATCNGC4|CNGC4	FALSE	0	-0.188	0.0123	21.2	18.2	0.68	2.66e-08	20.72	33.13	cyclic nucleotide-gated cation channel 4
4	AT5G54510	DFL1|GH3.6	FALSE	0	-0.159	0.0185	30.1	27.3	-0.01	1	35.35	35.21	Auxin-responsive GH3 family protein
4	AT5G54770	THI1|TZ|THI4	FALSE	0	0.177	0.000167	1360	1520	0.95	5.14e-31	533.73	1032.55	thiazole biosynthetic enzyme, chloroplast (ARA6) (THI1) (THI4)
8	AT5G54770	THI1|TZ|THI4	FALSE	0	0.217	0.00196	1640	1910	0.95	5.14e-31	533.73	1032.55	thiazole biosynthetic enzyme, chloroplast (ARA6) (THI1) (THI4)
8	AT5G54940	AT5G54940	FALSE	0	-0.198	0.0261	79.8	69.6	0.01	1	139.49	140.18	Translation initiation factor SUI1 family protein
2	AT5G55360	AT5G55360	FALSE	0	0.807	0.0313	1.25	2	-1.2	1.11e-10	2.09	0.91	MBOAT (membrane bound O-acyl transferase) family protein
8	AT5G55620	AT5G55620	FALSE	0	0.371	0.026	11.6	15.1	1.55	1.07e-25	22.57	66.16	unknown protein; BEST Arabidopsis thaliana protein match is: unknown protein (TAIR:AT3G09950.1); Has 30201 Blast hits to 17322 proteins in 780 species: Archae - 12; Bacteria - 1396; Metazoa - 17338; Fungi - 3422; Plants - 5037; Viruses - 0; Other Eukaryotes - 2996 (source: NCBI BLink).
4	AT5G56040	AT5G56040	FALSE	2	-0.127	0.0383	25.1	22.7	-0.33	0.00167	24.88	19.77	Leucine-rich receptor-like protein kinase family protein
4	AT5G56260	AT5G56260	FALSE	4	-0.214	0.0384	20.3	17.8	-0.4	4.48e-05	23.17	17.51	Ribonuclease E inhibitor RraA/Dimethylmenaquinone methyltransferase
8	AT5G56530	AT5G56530	NA	1	0.314	0.000712	20.4	25.5	0.06	0.532	19.6	20.49	Protein of Unknown Function (DUF239)
2	AT5G56550	OXS3|ATOXS3	NA	2	0.551	0.00263	8.39	12.2	0.35	0.419	21.18	27	oxidative stress 3
4	AT5G56550	OXS3|ATOXS3	NA	2	0.496	0.00891	4.98	7.31	0.35	0.419	21.18	27	oxidative stress 3
8	AT5G56550	OXS3|ATOXS3	NA	2	0.535	0.024	4.51	6.73	0.35	0.419	21.18	27	oxidative stress 3
4	AT5G56630	PFK7	FALSE	2	0.179	0.00734	27.6	30.8	0.14	0.198	15.92	17.5	phosphofructokinase 7
4	AT5G57070	AT5G57070	FALSE	1	-0.33	0.00882	5.96	4.58	0.06	0.7	3.85	4.01	hydroxyproline-rich glycoprotein family protein
4	AT5G57130	AT5G57130	TRUE	1	0.188	0.00424	17.2	19.7	0.73	1.98e-18	13.85	23.05	Clp amino terminal domain-containing protein
8	AT5G57130	AT5G57130	TRUE	1	0.225	0.00798	17.8	20.9	0.73	1.98e-18	13.85	23.05	Clp amino terminal domain-containing protein
8	AT5G57180	CIA2	FALSE	1	-0.255	0.00627	22	18.2	0.82	6.09e-16	29.55	52.07	chloroplast import apparatus 2
2	AT5G57320	AT5G57320	FALSE	0	-0.409	0.0172	7.76	6.14	-3.92	1.29e-116	6.47	0.43	villin, putative
4	AT5G57720	AT5G57720	FALSE	2	-0.385	0.0123	8.58	6.51	-0.2	0.233	4.08	3.56	AP2/B3-like transcriptional factor family protein
4	AT5G57810	TET15	FALSE	3	-0.221	0.0445	20.8	17.3	-4.18	4.26e-47	14.6	0.81	tetraspanin15
4	AT5G58070	TIL|ATTIL	FALSE	1	0.127	0.0474	110	117	0.39	6.56e-06	74.6	97.86	temperature-induced lipocalin
2	AT5G59130	AT5G59130	FALSE	1	0.766	1.81e-06	10.5	17.2	1.17	1.11e-13	2.43	5.45	Subtilase family protein
4	AT5G59130	AT5G59130	FALSE	1	0.877	2.43e-12	18.3	32.2	1.17	1.11e-13	2.43	5.45	Subtilase family protein
8	AT5G59130	AT5G59130	FALSE	1	1.05	1.64e-08	16.4	33.1	1.17	1.11e-13	2.43	5.45	Subtilase family protein
2	AT5G59370	ACT4	FALSE	3	-0.244	0.0173	24.7	21.9	-5.5	3.34e-152	19.48	0.43	actin 4
2	AT5G59580	UGT76E1	FALSE	1	-0.658	0.0131	4.43	2.73	1.3	5.46e-14	1.07	2.63	UDP-glucosyl transferase 76E1
4	AT5G59580	UGT76E1	FALSE	1	-0.506	0.037	2.45	1.61	1.3	5.46e-14	1.07	2.63	UDP-glucosyl transferase 76E1
8	AT5G59580	UGT76E1	FALSE	1	-0.632	0.038	2.55	1.65	1.3	5.46e-14	1.07	2.63	UDP-glucosyl transferase 76E1
4	AT5G59780	ATMYB59-1|MYB59|ATMYB59|ATMYB59-3|ATMYB59-2	FALSE	0	-0.79	0.00203	2.88	1.63	2.41	3.05e-47	1.67	8.92	myb domain protein 59
8	AT5G59780	ATMYB59-1|MYB59|ATMYB59|ATMYB59-3|ATMYB59-2	FALSE	0	-1.21	0.027	1.06	0.503	2.41	3.05e-47	1.67	8.92	myb domain protein 59
4	AT5G60200	TMO6	FALSE	1	0.253	0.00891	17.2	20.6	-0.15	0.188	12.36	11.16	TARGET OF MONOPTEROS 6
8	AT5G60200	TMO6	FALSE	1	0.247	0.0249	15.9	19.1	-0.15	0.188	12.36	11.16	TARGET OF MONOPTEROS 6
2	AT5G60400	AT5G60400	FALSE	-2147483648	0.2	0.0493	79.8	88	0.36	0.0982	89.17	114.39	unknown protein; Has 35333 Blast hits to 34131 proteins in 2444 species: Archae - 798; Bacteria - 22429; Metazoa - 974; Fungi - 991; Plants - 531; Viruses - 0; Other Eukaryotes - 9610 (source: NCBI BLink).
2	AT5G60680	AT5G60680	FALSE	1	0.433	9.32e-05	47.8	62.8	-0.27	0.122	52.71	43.72	Protein of unknown function, DUF584
4	AT5G60680	AT5G60680	FALSE	1	0.686	1.25e-09	41.8	70.4	-0.27	0.122	52.71	43.72	Protein of unknown function, DUF584
8	AT5G60680	AT5G60680	FALSE	1	0.504	0.000985	38.8	57.1	-0.27	0.122	52.71	43.72	Protein of unknown function, DUF584
2	AT5G60930	AT5G60930	TRUE	1	-0.228	0.0466	14.9	13.5	-0.05	0.668	12.2	11.76	P-loop containing nucleoside triphosphate hydrolases superfamily protein
2	AT5G61420	HAG1|MYB28|AtMYB28|PMG1	FALSE	2	-0.257	0.0241	30.3	24.4	0.78	1.49e-05	22.54	38.62	myb domain protein 28
2	AT5G61440	ACHT5	FALSE	3	0.363	0.00685	40.4	52.7	-0.01	1	55.12	54.92	atypical CYS HIS rich thioredoxin 5
4	AT5G61440	ACHT5	FALSE	3	0.788	3.12e-09	17.6	31.8	-0.01	1	55.12	54.92	atypical CYS HIS rich thioredoxin 5
8	AT5G61440	ACHT5	FALSE	3	0.454	0.000203	32.8	46.2	-0.01	1	55.12	54.92	atypical CYS HIS rich thioredoxin 5
4	AT5G61570	AT5G61570	FALSE	1	-0.321	0.02	6.46	5.2	-0.18	0.279	6.17	5.44	Protein kinase superfamily protein
2	AT5G61590	AT5G61590	FALSE	1	0.446	0.0123	19.8	26.5	0.13	0.781	21.54	23.64	Integrase-type DNA-binding superfamily protein
4	AT5G61590	AT5G61590	FALSE	1	0.555	7.48e-05	9.17	13.9	0.13	0.781	21.54	23.64	Integrase-type DNA-binding superfamily protein
4	AT5G61600	ERF104	FALSE	1	1.03	0.00741	0.839	1.83	1.7	1.22e-08	3.71	12.12	ethylene response factor 104
8	AT5G61600	ERF104	FALSE	1	0.933	0.0419	1.05	1.97	1.7	1.22e-08	3.71	12.12	ethylene response factor 104
8	AT5G61660	AT5G61660	FALSE	0	-0.56	0.00228	12.8	8.36	0.2	0.229	9.13	10.53	glycine-rich protein
8	AT5G61930	APO3	FALSE	1	0.316	0.0259	5.64	6.88	-0.08	0.511	6.39	6.03	Arabidopsis thaliana protein of unknown function (DUF794)
2	AT5G61950	AT5G61950	NA	1	-0.333	0.049	3.72	3.06	-0.78	7.67e-07	2.97	1.74	Ubiquitin carboxyl-terminal hydrolase-related protein
8	AT5G62210	AT5G62210	FALSE	0	-0.24	0.0316	262	216	0.09	0.489	135.65	144.62	Embryo-specific protein 3, (ATS3)
2	AT5G62310	IRE	FALSE	0	-0.32	0.041	4.47	3.63	-3.77	2.45e-118	3.14	0.23	AGC (cAMP-dependent, cGMP-dependent and protein kinase C) kinase family protein
8	AT5G62390	ATBAG7|BAG7	FALSE	0	0.152	0.035	132	147	0.22	0.0145	153.94	178.8	BCL-2-associated athanogene 7
4	AT5G62730	AT5G62730	FALSE	1	-0.466	8.72e-05	33.7	22.8	0.19	0.35	26.84	30.71	Major facilitator superfamily protein
2	AT5G63160	BT1	NA	2	-0.552	0.0321	6.21	3.94	0.58	0.000954	11.35	17.01	BTB and TAZ domain protein 1
4	AT5G63160	BT1	NA	2	-0.284	0.0456	8.89	7.19	0.58	0.000954	11.35	17.01	BTB and TAZ domain protein 1
2	AT5G63390	AT5G63390	FALSE	0	-0.665	0.0338	1.91	1.33	-1.55	3.82e-09	1.03	0.36	O-fucosyltransferase family protein
2	AT5G63410	AT5G63410	FALSE	2	0.197	0.0434	29.7	33.1	-0.45	1.46e-07	24.71	18.06	Leucine-rich repeat protein kinase family protein
4	AT5G63410	AT5G63410	FALSE	2	0.137	0.044	26.2	28.9	-0.45	1.46e-07	24.71	18.06	Leucine-rich repeat protein kinase family protein
8	AT5G63410	AT5G63410	FALSE	2	0.237	0.0173	25.9	30.3	-0.45	1.46e-07	24.71	18.06	Leucine-rich repeat protein kinase family protein
4	AT5G63520	AT5G63520	FALSE	3	0.253	0.0163	9.37	11.3	0.11	0.354	8.97	9.72	CONTAINS InterPro DOMAIN/s: F-box domain, Skp2-like (InterPro:IPR022364), FIST C domain (InterPro:IPR019494), FIST domain, N-terminal (InterPro:IPR013702); Has 137 Blast hits to 137 proteins in 56 species: Archae - 0; Bacteria - 88; Metazoa - 6; Fungi - 0; Plants - 32; Viruses - 0; Other Eukaryotes - 11 (source: NCBI BLink).
4	AT5G63530	ATFP3|FP3	FALSE	0	0.324	2.02e-06	93.3	118	0.07	0.537	111.76	117.59	farnesylated protein 3
8	AT5G63530	ATFP3|FP3	FALSE	0	0.342	0.000247	111	136	0.07	0.537	111.76	117.59	farnesylated protein 3
8	AT5G63650	SNRK2.5|SRK2H|SNRK2-5	FALSE	1	0.24	0.0134	20.5	24.2	-0.29	0.00224	17	13.89	SNF1-related protein kinase 2.5
2	AT5G63710	AT5G63710	FALSE	1	-0.331	0.0382	8.13	6.45	0.66	1.24e-12	6.53	10.28	Leucine-rich repeat protein kinase family protein
4	AT5G63710	AT5G63710	FALSE	1	-0.269	0.0263	7.58	6.23	0.66	1.24e-12	6.53	10.28	Leucine-rich repeat protein kinase family protein
8	AT5G63790	NAC102|ANAC102	FALSE	2	0.328	0.0289	7.79	9.79	0.83	1.01e-11	5.84	10.43	NAC domain containing protein 102
4	AT5G63850	AAP4	FALSE	2	-0.238	0.00178	27.1	22.5	0.52	8.24e-10	21.38	30.68	amino acid permease 4
4	AT5G64260	EXL2	FALSE	2	0.238	0.00236	88.9	106	0.39	0.00438	111.01	145.28	EXORDIUM like 2
4	AT5G64550	AT5G64550	FALSE	0	0.139	0.0283	31.6	34.6	0.61	6.02e-07	23.06	35.23	loricrin-related
8	AT5G64550	AT5G64550	FALSE	0	0.172	0.0465	26.1	29.2	0.61	6.02e-07	23.06	35.23	loricrin-related
4	AT5G64552	CPuORF22	FALSE	0	0.139	0.0283	31.6	34.6	0.61	6.03e-07	23.06	35.23	conserved peptide upstream open reading frame 22
8	AT5G64552	CPuORF22	FALSE	0	0.172	0.0465	26.1	29.2	0.61	6.03e-07	23.06	35.23	conserved peptide upstream open reading frame 22
4	AT5G64620	ATC/VIF2|C/VIF2	FALSE	-2147483648	0.14	0.0476	80.8	85.6	0.06	0.708	58.45	60.89	cell wall / vacuolar inhibitor of fructosidase 2
4	AT5G64850	AT5G64850	FALSE	1	-0.201	0.0144	48.4	41.3	0.12	0.328	53.55	57.99	FUNCTIONS IN: molecular_function unknown; INVOLVED IN: biological_process unknown; LOCATED IN: plasma membrane; EXPRESSED IN: 22 plant structures; EXPRESSED DURING: 13 growth stages; CONTAINS InterPro DOMAIN/s: RPM1-interacting protein 4, defence response (InterPro:IPR008700); BEST Arabidopsis thaliana protein match is: unknown protein (TAIR:AT5G09960.1); Has 30201 Blast hits to 17322 proteins in…
8	AT5G64910	AT5G64910	NA	0	-0.209	0.049	16.8	14.1	2.04	1.02e-122	15.24	62.82	unknown protein; FUNCTIONS IN: molecular_function unknown; INVOLVED IN: biological_process unknown; LOCATED IN: cellular_component unknown; BEST Arabidopsis thaliana protein match is: unknown protein (TAIR:AT5G10010.1).
8	AT5G65020	ANNAT2	FALSE	0	0.227	0.00423	50.8	58.7	-0.2	0.024	39.47	34.33	annexin 2
4	AT5G65110	ATACX2|ACX2	FALSE	0	0.235	0.000987	21.9	26.1	-0.83	2.06e-13	27.71	15.6	acyl-CoA oxidase 2
8	AT5G65110	ATACX2|ACX2	FALSE	0	0.359	0.000134	24.6	31	-0.83	2.06e-13	27.71	15.6	acyl-CoA oxidase 2
4	AT5G65170	AT5G65170	FALSE	0	-0.579	0.00995	3.92	2.5	0.94	4.4e-11	3.56	6.83	VQ motif-containing protein
8	AT5G65280	GCL1	FALSE	1	-0.263	0.0197	15.7	13.2	0.45	0.000856	15.45	21.06	GCR2-like 1
4	AT5G65310	HB5|ATHB-5|ATHB5	FALSE	1	0.264	4.12e-05	48.4	57.4	0.02	0.999	33.42	33.78	homeobox protein 5
8	AT5G65310	HB5|ATHB-5|ATHB5	FALSE	1	0.399	2.32e-05	49.2	63.8	0.02	0.999	33.42	33.78	homeobox protein 5
4	AT5G65360	AT5G65360	FALSE	1	-0.131	0.0362	256	227	0.01	0.965	167.92	169.68	Histone superfamily protein
4	AT5G65590	AT5G65590	FALSE	3	0.675	0.000298	3.11	5.12	-0.25	0.0975	3.76	3.17	Dof-type zinc finger DNA-binding family protein
8	AT5G65590	AT5G65590	FALSE	3	0.652	0.00133	3.4	5.26	-0.25	0.0975	3.76	3.17	Dof-type zinc finger DNA-binding family protein
4	AT5G65640	bHLH093	FALSE	1	0.168	0.0119	44.3	49.4	0.35	0.000848	31.78	40.42	beta HLH protein 93
2	AT5G65690	PCK2|PEPCK	NA	0	-0.289	0.0393	24.3	20.4	-5.39	3.89e-125	20.54	0.49	phosphoenolpyruvate carboxykinase 2
8	AT5G66558	AT5G66558	NA	0	0.189	0.049	16.9	19.3	-0.25	0.0025	18.42	15.47	other RNA
4	AT5G66590	AT5G66590	FALSE	1	-0.233	0.0321	27.9	23.5	0.02	0.891	24.34	24.75	CAP (Cysteine-rich secretory proteins, Antigen 5, and Pathogenesis-related 1 protein) superfamily protein
8	AT5G66600	AT5G66600	NA	4	0.421	0.00568	4.17	5.61	-0.03	0.86	4.37	4.27	Protein of unknown function, DUF547
8	AT5G66780	AT5G66780	FALSE	0	3.15	0.0128	0.0672	0.641	-4.99	0.000286	0.14	0	unknown protein; Has 1807 Blast hits to 1807 proteins in 277 species: Archae - 0; Bacteria - 0; Metazoa - 736; Fungi - 347; Plants - 385; Viruses - 0; Other Eukaryotes - 339 (source: NCBI BLink).
8	AT5G66920	sks17	FALSE	3	0.223	0.0389	12.6	14.7	-0.29	0.0587	18.8	15.36	SKU5 similar 17
2	AT5G67070	RALFL34	FALSE	3	0.214	0.0291	195	209	0.05	0.689	170.52	176.18	ralf-like 34
4	AT5G67070	RALFL34	FALSE	3	0.187	0.00198	222	245	0.05	0.689	170.52	176.18	ralf-like 34
8	AT5G67070	RALFL34	FALSE	3	0.168	0.0403	237	268	0.05	0.689	170.52	176.18	ralf-like 34
4	AT5G67200	AT5G67200	TRUE	2	-0.17	0.0101	28.4	24.9	0.12	0.447	26.49	28.88	Leucine-rich repeat protein kinase family protein
4	AT5G67280	RLK	FALSE	3	-0.163	0.00582	50.4	44.3	0.08	0.481	31.37	33.11	receptor-like kinase
4	AT5G67360	ARA12	FALSE	0	0.263	2.67e-05	93.7	111	0.61	4.65e-11	63.76	97.17	Subtilase family protein
8	AT5G67360	ARA12	FALSE	0	0.295	0.000296	88	108	0.61	4.65e-11	63.76	97.17	Subtilase family protein
4	AT5G67600	AT5G67600	FALSE	-2147483648	0.201	0.0492	45.4	49.5	-0.23	0.0165	56.21	47.92	unknown protein; LOCATED IN: plasma membrane; EXPRESSED IN: 22 plant structures; EXPRESSED DURING: 13 growth stages; BEST Arabidopsis thaliana protein match is: unknown protein (TAIR:AT3G49845.1); Has 30201 Blast hits to 17322 proteins in 780 species: Archae - 12; Bacteria - 1396; Metazoa - 17338; Fungi - 3422; Plants - 5037; Viruses - 0; Other Eukaryotes - 2996 (source: NCBI BLink).
8	AT5G67600	AT5G67600	FALSE	-2147483648	0.372	0.00162	46.6	59.1	-0.23	0.0165	56.21	47.92	unknown protein; LOCATED IN: plasma membrane; EXPRESSED IN: 22 plant structures; EXPRESSED DURING: 13 growth stages; BEST Arabidopsis thaliana protein match is: unknown protein (TAIR:AT3G49845.1); Has 30201 Blast hits to 17322 proteins in 780 species: Archae - 12; Bacteria - 1396; Metazoa - 17338; Fungi - 3422; Plants - 5037; Viruses - 0; Other Eukaryotes - 2996 (source: NCBI BLink).
