# Supplementary material for: The Arabidopsis transcription factor AINTEGUMENTA orchestrates patterning genes and auxin signaling in the establishment of floral growth and form
Source: Plant J. 2020 May 5;103(2):752–68. doi: 10.1111/tpj.14769 (PMC7369219; doi:10.1111/tpj.14769)
Supplement: Supplementary file 4 — Appendix S2. Over‐represented gene ontology (GO) terms for 35S:ANT‐GR DE genes. [file TPJ-103-752-s004.xlsx]

## Sheet: GO biological process
Data S2. Overrepresented Gene Ontology (GO) terms for 35S:ANT-GR DE genes
Analysis Type:	PANTHER Overrepresentation Test (Released 20171205)
Annotation Version and Release Date:	GO Ontology database Released 2018-04-04
Analyzed List:	upload_1 (Arabidopsis thaliana)
Reference List:	Arabidopsis thaliana (all genes in database)
Test Type:	FISHER
GO biological process complete	Arabidopsis thaliana - REFLIST (27502)	#	expected	over/under	fold Enrichment	raw P-value	FDR
negative regulation of cytokinin-activated signaling pathway (GO:0080037)	5	4	0.21	+	19.02	0.000283	0.00706
leaf formation (GO:0010338)	4	3	0.17	+	17.83	0.00203	0.0364
auxin efflux (GO:0010315)	13	7	0.55	+	12.8	8.38e-06	0.000365
tryptophan catabolic process (GO:0006569)	8	4	0.34	+	11.89	0.00101	0.0212
indolalkylamine catabolic process (GO:0046218)	8	4	0.34	+	11.89	0.00101	0.0211
sulfate transmembrane transport (GO:1902358)	12	5	0.5	+	9.9	0.000438	0.0104
flavonol biosynthetic process (GO:0051555)	10	4	0.42	+	9.51	0.00191	0.0352
flavone biosynthetic process (GO:0051553)	10	4	0.42	+	9.51	0.00191	0.0351
water homeostasis (GO:0030104)	10	4	0.42	+	9.51	0.00191	0.035
sulfate transport (GO:0008272)	18	7	0.76	+	9.24	4.35e-05	0.0014
indoleacetic acid metabolic process (GO:0009683)	18	7	0.76	+	9.24	4.35e-05	0.0014
aromatic amino acid family catabolic process (GO:0009074)	21	8	0.88	+	9.06	1.39e-05	0.000539
borate transport (GO:0046713)	11	4	0.46	+	8.64	0.00252	0.0436
flavonol metabolic process (GO:0051554)	11	4	0.46	+	8.64	0.00252	0.0435
flavone metabolic process (GO:0051552)	11	4	0.46	+	8.64	0.00252	0.0433
response to herbivore (GO:0080027)	14	5	0.59	+	8.49	0.00077	0.0166
indoleacetic acid biosynthetic process (GO:0009684)	17	6	0.72	+	8.39	0.000239	0.00611
wax metabolic process (GO:0010166)	23	8	0.97	+	8.27	2.37e-05	0.000865
S-glycoside biosynthetic process (GO:0016144)	43	14	1.81	+	7.74	4.28e-08	4.63e-06
glucosinolate biosynthetic process (GO:0019761)	43	14	1.81	+	7.74	4.28e-08	4.55e-06
glycosinolate biosynthetic process (GO:0019758)	43	14	1.81	+	7.74	4.28e-08	4.47e-06
wax biosynthetic process (GO:0010025)	22	7	0.93	+	7.56	0.000123	0.00343
polarity specification of adaxial/abaxial axis (GO:0009944)	22	7	0.93	+	7.56	0.000123	0.00341
syncytium formation (GO:0006949)	16	5	0.67	+	7.43	0.00126	0.0253
regulation of jasmonic acid mediated signaling pathway (GO:2000022)	29	9	1.22	+	7.38	1.56e-05	0.000596
water transport (GO:0006833)	20	6	0.84	+	7.13	0.000491	0.0114
fluid transport (GO:0042044)	20	6	0.84	+	7.13	0.000491	0.0114
fatty acid derivative metabolic process (GO:1901568)	37	11	1.56	+	7.07	2.53e-06	0.000136
cotyledon vascular tissue pattern formation (GO:0010588)	17	5	0.72	+	6.99	0.00158	0.0301
anthocyanin-containing compound biosynthetic process (GO:0009718)	17	5	0.72	+	6.99	0.00158	0.03
jasmonic acid biosynthetic process (GO:0009695)	24	7	1.01	+	6.93	0.000193	0.00511
response to insect (GO:0009625)	28	8	1.18	+	6.79	7.6e-05	0.00228
sulfur compound transport (GO:0072348)	28	8	1.18	+	6.79	7.6e-05	0.00226
cotyledon morphogenesis (GO:0048826)	21	6	0.88	+	6.79	0.00061	0.0134
adaxial/abaxial axis specification (GO:0009943)	25	7	1.05	+	6.66	0.000238	0.00618
fatty acid derivative biosynthetic process (GO:1901570)	25	7	1.05	+	6.66	0.000238	0.00615
oxylipin metabolic process (GO:0031407)	25	7	1.05	+	6.66	0.000238	0.00612
defense response by callose deposition (GO:0052542)	18	5	0.76	+	6.6	0.00195	0.0354
phloem transport (GO:0010233)	18	5	0.76	+	6.6	0.00195	0.0353
vascular transport (GO:0010232)	18	5	0.76	+	6.6	0.00195	0.0352
specification of axis polarity (GO:0065001)	26	7	1.09	+	6.4	0.000292	0.00722
export across plasma membrane (GO:0140115)	19	5	0.8	+	6.26	0.00238	0.0416
regulation of response to water deprivation (GO:2000070)	23	6	0.97	+	6.2	0.000913	0.0194
adaxial/abaxial pattern specification (GO:0009955)	32	8	1.35	+	5.94	0.000167	0.00452
oxylipin biosynthetic process (GO:0031408)	24	6	1.01	+	5.94	0.0011	0.0227
regulation of auxin mediated signaling pathway (GO:0010928)	29	7	1.22	+	5.74	0.000513	0.0117
response to karrikin (GO:0080167)	129	31	5.43	+	5.71	3.2e-13	1.17e-10
jasmonic acid metabolic process (GO:0009694)	44	10	1.85	+	5.4	5.24e-05	0.00164
hyperosmotic salinity response (GO:0042538)	62	14	2.61	+	5.37	1.87e-06	0.000107
flavonoid biosynthetic process (GO:0009813)	67	15	2.82	+	5.32	8.88e-07	5.7e-05
amino acid transmembrane transport (GO:0003333)	65	14	2.73	+	5.12	3.03e-06	0.000156
carbohydrate homeostasis (GO:0033500)	28	6	1.18	+	5.09	0.00218	0.0384
embryonic morphogenesis (GO:0048598)	33	7	1.39	+	5.04	0.000995	0.021
response to wounding (GO:0009611)	213	45	8.96	+	5.02	9.88e-17	5.77e-14
flavonoid metabolic process (GO:0009812)	77	16	3.24	+	4.94	9.17e-07	5.76e-05
cell wall modification involved in multidimensional cell growth (GO:0042547)	29	6	1.22	+	4.92	0.00254	0.0435
dehiscence (GO:0009900)	29	6	1.22	+	4.92	0.00254	0.0434
indolalkylamine metabolic process (GO:0006586)	34	7	1.43	+	4.89	0.00116	0.0236
tryptophan metabolic process (GO:0006568)	34	7	1.43	+	4.89	0.00116	0.0235
axis specification (GO:0009798)	44	9	1.85	+	4.86	0.000247	0.00626
response to jasmonic acid (GO:0009753)	214	43	9	+	4.78	2.24e-15	1.19e-12
cell fate specification (GO:0001708)	30	6	1.26	+	4.75	0.00295	0.0489
regulation of secondary metabolic process (GO:0043455)	50	10	2.1	+	4.75	0.000133	0.00366
jasmonic acid mediated signaling pathway (GO:0009867)	66	13	2.78	+	4.68	1.57e-05	0.000595
polysaccharide localization (GO:0033037)	36	7	1.51	+	4.62	0.00155	0.0299
hyperosmotic response (GO:0006972)	73	14	3.07	+	4.56	9.75e-06	0.000407
cellular response to phosphate starvation (GO:0016036)	63	12	2.65	+	4.53	4.41e-05	0.00141
carboxylic acid transmembrane transport (GO:1905039)	100	19	4.21	+	4.52	3.02e-07	2.45e-05
organic acid transmembrane transport (GO:1903825)	100	19	4.21	+	4.52	3.02e-07	2.42e-05
sporulation (GO:0043934)	37	7	1.56	+	4.5	0.00178	0.0336
sexual sporulation (GO:0034293)	37	7	1.56	+	4.5	0.00178	0.0335
plant-type sporogenesis (GO:0048236)	37	7	1.56	+	4.5	0.00178	0.0334
auxin biosynthetic process (GO:0009851)	48	9	2.02	+	4.46	0.000434	0.0103
cellular response to jasmonic acid stimulus (GO:0071395)	70	13	2.94	+	4.41	2.71e-05	0.000942
glycosyl compound biosynthetic process (GO:1901659)	94	17	3.95	+	4.3	2.27e-06	0.000125
amino acid transport (GO:0006865)	83	15	3.49	+	4.3	8.91e-06	0.000382
auxin metabolic process (GO:0009850)	72	13	3.03	+	4.29	3.51e-05	0.00117
anion homeostasis (GO:0055081)	47	8	1.98	+	4.05	0.00155	0.0299
benzene-containing compound metabolic process (GO:0042537)	47	8	1.98	+	4.05	0.00155	0.0298
glucan catabolic process (GO:0009251)	53	9	2.23	+	4.04	0.000817	0.0175
indole-containing compound biosynthetic process (GO:0042435)	59	10	2.48	+	4.03	0.000431	0.0103
aromatic amino acid family metabolic process (GO:0009072)	78	13	3.28	+	3.96	7.29e-05	0.00221
response to red light (GO:0010114)	67	11	2.82	+	3.9	0.000289	0.00717
cellular hormone metabolic process (GO:0034754)	61	10	2.57	+	3.9	0.000545	0.0122
indole-containing compound metabolic process (GO:0042430)	100	16	4.21	+	3.8	1.76e-05	0.000653
regionalization (GO:0003002)	145	23	6.1	+	3.77	3.19e-07	2.49e-05
anion transmembrane transport (GO:0098656)	164	26	6.9	+	3.77	5.6e-08	5.74e-06
S-glycoside metabolic process (GO:0016143)	123	19	5.17	+	3.67	4.67e-06	0.000225
glucosinolate metabolic process (GO:0019760)	123	19	5.17	+	3.67	4.67e-06	0.000224
glycosinolate metabolic process (GO:0019757)	123	19	5.17	+	3.67	4.67e-06	0.000222
transmembrane receptor protein tyrosine kinase signaling pathway (GO:0007169)	119	18	5.01	+	3.6	1.07e-05	0.000442
enzyme linked receptor protein signaling pathway (GO:0007167)	119	18	5.01	+	3.6	1.07e-05	0.000438
hormone transport (GO:0009914)	93	14	3.91	+	3.58	0.000104	0.00297
organic acid transport (GO:0015849)	140	21	5.89	+	3.57	2.28e-06	0.000124
carboxylic acid transport (GO:0046942)	140	21	5.89	+	3.57	2.28e-06	0.000123
response to sucrose (GO:0009744)	60	9	2.52	+	3.57	0.00178	0.0337
inorganic anion transport (GO:0015698)	115	17	4.84	+	3.51	2.42e-05	0.000867
response to disaccharide (GO:0034285)	61	9	2.57	+	3.51	0.00197	0.0354
alpha-amino acid catabolic process (GO:1901606)	75	11	3.16	+	3.49	0.000678	0.0148
cellular amino acid catabolic process (GO:0009063)	83	12	3.49	+	3.44	0.000441	0.0104
phenylpropanoid biosynthetic process (GO:0009699)	133	19	5.6	+	3.4	1.27e-05	0.000504
pattern specification process (GO:0007389)	176	25	7.4	+	3.38	6.36e-07	4.37e-05
sulfur compound biosynthetic process (GO:0044272)	156	22	6.56	+	3.35	3.26e-06	0.000167
cellular response to nutrient levels (GO:0031669)	156	22	6.56	+	3.35	3.26e-06	0.000166
oligopeptide transport (GO:0006857)	71	10	2.99	+	3.35	0.00154	0.0299
cellular response to starvation (GO:0009267)	135	19	5.68	+	3.35	1.53e-05	0.000592
cellular biogenic amine metabolic process (GO:0006576)	64	9	2.69	+	3.34	0.00264	0.0447
cellular amine metabolic process (GO:0044106)	64	9	2.69	+	3.34	0.00264	0.0446
tropism (GO:0009606)	86	12	3.62	+	3.32	0.000587	0.0131
gibberellic acid mediated signaling pathway (GO:0009740)	73	10	3.07	+	3.26	0.00186	0.0347
gravitropism (GO:0009630)	73	10	3.07	+	3.26	0.00186	0.0346
response to nematode (GO:0009624)	73	10	3.07	+	3.26	0.00186	0.0345
auxin transport (GO:0060918)	88	12	3.7	+	3.24	0.000705	0.0153
cellular response to extracellular stimulus (GO:0031668)	191	26	8.04	+	3.24	7.91e-07	5.31e-05
polysaccharide catabolic process (GO:0000272)	184	25	7.74	+	3.23	1.32e-06	7.79e-05
response to gravity (GO:0009629)	81	11	3.41	+	3.23	0.0012	0.0242
meristem maintenance (GO:0010073)	119	16	5.01	+	3.2	0.000114	0.00323
regulation of meristem development (GO:0048509)	113	15	4.75	+	3.16	0.000209	0.00548
cellular response to external stimulus (GO:0071496)	196	26	8.25	+	3.15	1.22e-06	7.29e-05
response to starvation (GO:0042594)	153	20	6.44	+	3.11	2.43e-05	0.000864
gibberellin mediated signaling pathway (GO:0010476)	77	10	3.24	+	3.09	0.00265	0.0447
response to gibberellin (GO:0009739)	154	20	6.48	+	3.09	2.64e-05	0.000929
auxin-activated signaling pathway (GO:0009734)	186	24	7.82	+	3.07	4.76e-06	0.000224
auxin polar transport (GO:0009926)	78	10	3.28	+	3.05	0.00288	0.048
drug transport (GO:0015893)	117	15	4.92	+	3.05	0.000294	0.00723
anion transport (GO:0006820)	329	42	13.84	+	3.03	2.04e-09	3.21e-07
cellular response to auxin stimulus (GO:0071365)	205	26	8.62	+	3.01	2.59e-06	0.000137
response to water deprivation (GO:0009414)	332	42	13.97	+	3.01	2.59e-09	3.98e-07
androecium development (GO:0048466)	95	12	4	+	3	0.00129	0.0257
stamen development (GO:0048443)	95	12	4	+	3	0.00129	0.0257
response to nutrient levels (GO:0031667)	193	24	8.12	+	2.96	8.37e-06	0.000367
response to water (GO:0009415)	339	42	14.26	+	2.94	4.5e-09	6.42e-07
phenylpropanoid metabolic process (GO:0009698)	170	21	7.15	+	2.94	3.28e-05	0.00109
cell wall modification (GO:0042545)	162	20	6.82	+	2.93	5.04e-05	0.00158
organic acid catabolic process (GO:0016054)	146	18	6.14	+	2.93	0.000119	0.00337
carboxylic acid catabolic process (GO:0046395)	146	18	6.14	+	2.93	0.000119	0.00335
hormone metabolic process (GO:0042445)	260	32	10.94	+	2.93	3.47e-07	2.53e-05
response to extracellular stimulus (GO:0009991)	229	28	9.63	+	2.91	2.06e-06	0.000116
organic anion transport (GO:0015711)	197	24	8.29	+	2.9	1.14e-05	0.00046
floral whorl development (GO:0048438)	181	22	7.61	+	2.89	2.69e-05	0.00094
response to red or far red light (GO:0009639)	214	26	9	+	2.89	5.23e-06	0.000245
response to carbohydrate (GO:0009743)	134	16	5.64	+	2.84	0.000386	0.00931
pigment biosynthetic process (GO:0046148)	118	14	4.96	+	2.82	0.000922	0.0195
secondary metabolite biosynthetic process (GO:0044550)	333	39	14.01	+	2.78	6.22e-08	6.26e-06
negative regulation of post-embryonic development (GO:0048581)	103	12	4.33	+	2.77	0.00239	0.0417
glucan metabolic process (GO:0044042)	215	25	9.04	+	2.76	1.56e-05	0.000598
cellular glucan metabolic process (GO:0006073)	207	24	8.71	+	2.76	2.39e-05	0.00086
circadian rhythm (GO:0007623)	104	12	4.38	+	2.74	0.00257	0.0437
regulation of hormone levels (GO:0010817)	404	46	17	+	2.71	9.14e-09	1.16e-06
rhythmic process (GO:0048511)	123	14	5.17	+	2.71	0.00132	0.0263
response to toxic substance (GO:0009636)	186	21	7.82	+	2.68	0.000106	0.00301
floral organ development (GO:0048437)	223	25	9.38	+	2.66	2.72e-05	0.000939
ion transmembrane transport (GO:0034220)	420	47	17.67	+	2.66	1.4e-08	1.75e-06
response to chitin (GO:0010200)	135	15	5.68	+	2.64	0.00113	0.0232
fatty acid biosynthetic process (GO:0006633)	154	17	6.48	+	2.62	0.000586	0.0131
monocarboxylic acid biosynthetic process (GO:0072330)	302	33	12.71	+	2.6	3.45e-06	0.000173
glycosyl compound metabolic process (GO:1901657)	259	28	10.9	+	2.57	2.38e-05	0.000862
carbohydrate catabolic process (GO:0016052)	287	31	12.07	+	2.57	8.09e-06	0.000363
response to cold (GO:0009409)	389	42	16.37	+	2.57	1.69e-07	1.45e-05
regulation of signal transduction (GO:0009966)	289	31	12.16	+	2.55	8.78e-06	0.00038
pigment metabolic process (GO:0042440)	140	15	5.89	+	2.55	0.00157	0.0301
meristem development (GO:0048507)	188	20	7.91	+	2.53	0.000496	0.0114
antibiotic metabolic process (GO:0016999)	188	20	7.91	+	2.53	0.000496	0.0114
hormone biosynthetic process (GO:0042446)	189	20	7.95	+	2.52	0.000509	0.0117
response to auxin (GO:0009733)	407	43	17.12	+	2.51	1.95e-07	1.65e-05
alpha-amino acid metabolic process (GO:1901605)	303	32	12.75	+	2.51	7.68e-06	0.00035
regulation of signaling (GO:0023051)	294	31	12.37	+	2.51	1.1e-05	0.000447
response to drug (GO:0042493)	572	60	24.06	+	2.49	1.04e-09	1.89e-07
response to acid chemical (GO:0001101)	1175	123	49.43	+	2.49	9.56e-19	6.98e-16
cell wall organization (GO:0071555)	516	54	21.71	+	2.49	8.25e-09	1.07e-06
monocarboxylic acid metabolic process (GO:0032787)	478	50	20.11	+	2.49	3.24e-08	3.64e-06
response to salicylic acid (GO:0009751)	201	21	8.46	+	2.48	0.000383	0.00927
regulation of cell communication (GO:0010646)	297	31	12.49	+	2.48	1.28e-05	0.000505
drug catabolic process (GO:0042737)	251	26	10.56	+	2.46	7.43e-05	0.00224
alpha-amino acid biosynthetic process (GO:1901607)	194	20	8.16	+	2.45	0.000595	0.0132
response to salt stress (GO:0009651)	555	56	23.35	+	2.4	1.51e-08	1.84e-06
response to oxygen-containing compound (GO:1901700)	1556	157	65.46	+	2.4	2.88e-22	2.4e-19
lipid catabolic process (GO:0016042)	239	24	10.05	+	2.39	0.000203	0.00535
response to osmotic stress (GO:0006970)	629	63	26.46	+	2.38	2.01e-09	3.26e-07
fatty acid metabolic process (GO:0006631)	250	25	10.52	+	2.38	0.000157	0.00428
secondary metabolic process (GO:0019748)	503	50	21.16	+	2.36	1.4e-07	1.26e-05
response to antibiotic (GO:0046677)	293	29	12.33	+	2.35	7.63e-05	0.00226
external encapsulating structure organization (GO:0045229)	552	54	23.22	+	2.33	9.1e-08	8.71e-06
defense response to bacterium (GO:0042742)	341	33	14.35	+	2.3	2.83e-05	0.000965
cellular carbohydrate metabolic process (GO:0044262)	393	38	16.53	+	2.3	9.62e-06	0.000404
cellular amino acid biosynthetic process (GO:0008652)	218	21	9.17	+	2.29	0.000795	0.0171
response to abiotic stimulus (GO:0009628)	2027	193	85.28	+	2.26	8.56e-25	2.5e-21
response to hormone (GO:0009725)	1862	177	78.33	+	2.26	1.98e-22	2.31e-19
small molecule catabolic process (GO:0044282)	211	20	8.88	+	2.25	0.00194	0.0354
phyllome development (GO:0048827)	454	43	19.1	+	2.25	2.91e-06	0.000153
response to endogenous stimulus (GO:0009719)	1870	177	78.67	+	2.25	2.39e-22	2.33e-19
polysaccharide metabolic process (GO:0005976)	445	42	18.72	+	2.24	4.12e-06	0.000201
response to bacterium (GO:0009617)	436	41	18.34	+	2.24	5.84e-06	0.000268
anatomical structure formation involved in morphogenesis (GO:0048646)	192	18	8.08	+	2.23	0.00243	0.0421
cellular polysaccharide metabolic process (GO:0044264)	268	25	11.27	+	2.22	0.000455	0.0107
transmembrane transport (GO:0055085)	922	86	38.79	+	2.22	8.66e-11	2.3e-08
organic acid biosynthetic process (GO:0016053)	580	54	24.4	+	2.21	3.27e-07	2.48e-05
regulation of growth (GO:0040008)	290	27	12.2	+	2.21	0.000264	0.00664
carboxylic acid biosynthetic process (GO:0046394)	580	54	24.4	+	2.21	3.27e-07	2.45e-05
response to organic substance (GO:0010033)	2179	201	91.67	+	2.19	2.81e-24	5.47e-21
oxoacid metabolic process (GO:0043436)	1128	104	47.45	+	2.19	1.27e-12	4.37e-10
organic acid metabolic process (GO:0006082)	1131	104	47.58	+	2.19	1.38e-12	4.48e-10
cell wall organization or biogenesis (GO:0071554)	697	64	29.32	+	2.18	3.52e-08	3.88e-06
response to light stimulus (GO:0009416)	730	67	30.71	+	2.18	2.34e-08	2.74e-06
chemical homeostasis (GO:0048878)	459	42	19.31	+	2.18	9.22e-06	0.00039
sulfur compound metabolic process (GO:0006790)	396	36	16.66	+	2.16	5.71e-05	0.00177
carboxylic acid metabolic process (GO:0019752)	993	89	41.78	+	2.13	2.37e-10	5.32e-08
cellular amino acid metabolic process (GO:0006520)	425	38	17.88	+	2.13	3.86e-05	0.00127
regulation of response to stimulus (GO:0048583)	663	59	27.89	+	2.12	3.95e-07	2.81e-05
carbohydrate metabolic process (GO:0005975)	1033	91	43.46	+	2.09	3.16e-10	6.83e-08
response to radiation (GO:0009314)	761	67	32.02	+	2.09	7.74e-08	7.53e-06
ion transport (GO:0006811)	819	72	34.46	+	2.09	2.98e-08	3.42e-06
response to lipid (GO:0033993)	775	68	32.6	+	2.09	6.45e-08	6.38e-06
flower development (GO:0009908)	423	37	17.8	+	2.08	9.98e-05	0.00287
hormone-mediated signaling pathway (GO:0009755)	939	82	39.5	+	2.08	3.3e-09	4.82e-07
unidimensional cell growth (GO:0009826)	265	23	11.15	+	2.06	0.00214	0.0381
response to oxidative stress (GO:0006979)	462	40	19.44	+	2.06	4.82e-05	0.00152
reproductive shoot system development (GO:0090567)	439	38	18.47	+	2.06	8.21e-05	0.00241
response to temperature stimulus (GO:0009266)	581	50	24.44	+	2.05	7.77e-06	0.000352
small molecule biosynthetic process (GO:0044283)	756	65	31.8	+	2.04	3.06e-07	2.41e-05
response to ethylene (GO:0009723)	303	26	12.75	+	2.04	0.00107	0.0221
growth (GO:0040007)	423	36	17.8	+	2.02	0.000167	0.00454
response to organic cyclic compound (GO:0014070)	377	32	15.86	+	2.02	0.000513	0.0117
developmental growth (GO:0048589)	355	30	14.93	+	2.01	0.000602	0.0133
cellular response to hormone stimulus (GO:0032870)	1033	87	43.46	+	2	6.07e-09	8.44e-07
cellular response to endogenous stimulus (GO:0071495)	1041	87	43.79	+	1.99	7.43e-09	1.01e-06
response to chemical (GO:0042221)	3037	251	127.77	+	1.96	3.66e-24	5.34e-21
regulation of biological quality (GO:0065008)	1320	109	55.53	+	1.96	1.99e-10	4.66e-08
cell morphogenesis (GO:0000902)	352	29	14.81	+	1.96	0.00139	0.0276
cellular response to organic substance (GO:0071310)	1166	96	49.05	+	1.96	2.99e-09	4.48e-07
regulation of response to stress (GO:0080134)	341	28	14.35	+	1.95	0.00187	0.0346
homeostatic process (GO:0042592)	658	54	27.68	+	1.95	1.09e-05	0.000446
developmental growth involved in morphogenesis (GO:0060560)	306	25	12.87	+	1.94	0.00279	0.0466
response to abscisic acid (GO:0009737)	566	46	23.81	+	1.93	6.38e-05	0.00196
cell growth (GO:0016049)	346	28	14.56	+	1.92	0.00201	0.0362
response to alcohol (GO:0097305)	570	46	23.98	+	1.92	6.92e-05	0.00211
cellular response to chemical stimulus (GO:0070887)	1347	107	56.67	+	1.89	1.8e-09	3.1e-07
regulation of multicellular organismal process (GO:0051239)	542	43	22.8	+	1.89	0.000172	0.00464
response to external stimulus (GO:0009605)	1595	125	67.1	+	1.86	1.65e-10	4.18e-08
response to inorganic substance (GO:0010035)	912	71	38.37	+	1.85	3.02e-06	0.000158
drug metabolic process (GO:0017144)	711	55	29.91	+	1.84	3.74e-05	0.00123
response to external biotic stimulus (GO:0043207)	1206	92	50.74	+	1.81	1.58e-07	1.38e-05
regulation of multicellular organismal development (GO:2000026)	487	37	20.49	+	1.81	0.00104	0.0217
small molecule metabolic process (GO:0044281)	1712	130	72.02	+	1.8	4.32e-10	8.71e-08
response to other organism (GO:0051707)	1203	91	50.61	+	1.8	3.22e-07	2.47e-05
cellular response to acid chemical (GO:0071229)	452	34	19.02	+	1.79	0.00224	0.0394
cellular response to oxygen-containing compound (GO:1901701)	613	46	25.79	+	1.78	0.000398	0.00952
response to biotic stimulus (GO:0009607)	1244	93	52.33	+	1.78	3.42e-07	2.53e-05
shoot system development (GO:0048367)	767	57	32.27	+	1.77	9.64e-05	0.0028
regulation of developmental process (GO:0050793)	703	52	29.57	+	1.76	0.000224	0.00584
plant organ development (GO:0099402)	921	68	38.75	+	1.76	2.32e-05	0.000851
cellular developmental process (GO:0048869)	962	71	40.47	+	1.75	1.66e-05	0.000625
response to stress (GO:0006950)	3564	259	149.94	+	1.73	8.11e-18	5.26e-15
anatomical structure morphogenesis (GO:0009653)	834	60	35.09	+	1.71	0.00013	0.0036
defense response (GO:0006952)	1539	110	64.75	+	1.7	2.09e-07	1.74e-05
cell differentiation (GO:0030154)	761	54	32.02	+	1.69	0.000392	0.00942
multi-organism process (GO:0051704)	1718	121	72.28	+	1.67	1.12e-07	1.04e-05
response to stimulus (GO:0050896)	6413	451	269.79	+	1.67	4.2e-31	2.45e-27
lipid metabolic process (GO:0006629)	1039	73	43.71	+	1.67	4.77e-05	0.00151
aromatic compound biosynthetic process (GO:0019438)	2521	171	106.06	+	1.61	1.93e-09	3.23e-07
oxidation-reduction process (GO:0055114)	1439	97	60.54	+	1.6	1.32e-05	0.000518
RNA biosynthetic process (GO:0032774)	1892	127	79.6	+	1.6	5.49e-07	3.86e-05
nucleic acid-templated transcription (GO:0097659)	1888	126	79.43	+	1.59	9.5e-07	5.84e-05
transcription, DNA-templated (GO:0006351)	1888	126	79.43	+	1.59	9.5e-07	5.78e-05
catabolic process (GO:0009056)	1904	127	80.1	+	1.59	7.89e-07	5.35e-05
developmental process involved in reproduction (GO:0003006)	1444	96	60.75	+	1.58	2.49e-05	0.000881
defense response to other organism (GO:0098542)	903	60	37.99	+	1.58	0.00108	0.0223
organic cyclic compound biosynthetic process (GO:1901362)	2650	175	111.48	+	1.57	7.91e-09	1.05e-06
cell communication (GO:0007154)	2275	148	95.71	+	1.55	3.48e-07	2.51e-05
post-embryonic development (GO:0009791)	1470	95	61.84	+	1.54	6.99e-05	0.00213
reproductive system development (GO:0061458)	1225	78	51.54	+	1.51	0.000521	0.0118
reproductive structure development (GO:0048608)	1225	78	51.54	+	1.51	0.000521	0.0117
heterocycle biosynthetic process (GO:0018130)	2417	153	101.68	+	1.5	9.44e-07	5.87e-05
system development (GO:0048731)	1833	116	77.11	+	1.5	2.77e-05	0.000952
regulation of transcription, DNA-templated (GO:0006355)	2498	158	105.09	+	1.5	6.18e-07	4.3e-05
regulation of RNA biosynthetic process (GO:2001141)	2500	158	105.17	+	1.5	7.91e-07	5.25e-05
regulation of nucleic acid-templated transcription (GO:1903506)	2500	158	105.17	+	1.5	7.91e-07	5.19e-05
organic substance catabolic process (GO:1901575)	1669	105	70.21	+	1.5	8.21e-05	0.0024
organic substance biosynthetic process (GO:1901576)	4562	287	191.92	+	1.5	3.45e-12	1.06e-09
developmental process (GO:0032502)	3272	205	137.65	+	1.49	1.78e-08	2.12e-06
signal transduction (GO:0007165)	2013	126	84.69	+	1.49	1.73e-05	0.000647
regulation of RNA metabolic process (GO:0051252)	2560	160	107.7	+	1.49	1.05e-06	6.34e-05
nucleobase-containing compound biosynthetic process (GO:0034654)	2198	137	92.47	+	1.48	8.3e-06	0.00037
anatomical structure development (GO:0048856)	3032	188	127.56	+	1.47	1.56e-07	1.38e-05
signaling (GO:0023052)	2042	126	85.91	+	1.47	3.24e-05	0.00109
regulation of cellular biosynthetic process (GO:0031326)	2772	171	116.62	+	1.47	9.07e-07	5.76e-05
biosynthetic process (GO:0009058)	4811	296	202.4	+	1.46	1.64e-11	4.55e-09
reproductive process (GO:0022414)	1740	107	73.2	+	1.46	0.000182	0.00487
regulation of biosynthetic process (GO:0009889)	2794	171	117.54	+	1.45	1.6e-06	9.35e-05
reproduction (GO:0000003)	1750	107	73.62	+	1.45	0.000193	0.0051
regulation of nucleobase-containing compound metabolic process (GO:0019219)	2636	161	110.9	+	1.45	3.86e-06	0.000191
cellular biosynthetic process (GO:0044249)	4454	272	187.38	+	1.45	3.97e-10	8.27e-08
regulation of cellular macromolecule biosynthetic process (GO:2000112)	2690	164	113.17	+	1.45	3.69e-06	0.000184
regulation of macromolecule biosynthetic process (GO:0010556)	2700	164	113.59	+	1.44	3.88e-06	0.000191
multicellular organismal process (GO:0032501)	2952	178	124.19	+	1.43	2.23e-06	0.000124
cellular response to stimulus (GO:0051716)	2992	180	125.87	+	1.43	2.04e-06	0.000116
regulation of cellular metabolic process (GO:0031323)	3211	193	135.09	+	1.43	8.18e-07	5.31e-05
multicellular organism development (GO:0007275)	2716	163	114.26	+	1.43	8.32e-06	0.000368
biological regulation (GO:0065007)	6551	390	275.6	+	1.42	1.14e-13	4.43e-11
cellular catabolic process (GO:0044248)	1633	97	68.7	+	1.41	0.00102	0.0214
regulation of nitrogen compound metabolic process (GO:0051171)	3081	182	129.62	+	1.4	5.41e-06	0.000251
regulation of cellular process (GO:0050794)	5204	307	218.93	+	1.4	6e-10	1.17e-07
localization (GO:0051179)	2664	156	112.07	+	1.39	5.28e-05	0.00164
transport (GO:0006810)	2501	146	105.22	+	1.39	9.79e-05	0.00283
regulation of primary metabolic process (GO:0080090)	3139	183	132.06	+	1.39	1.23e-05	0.000491
regulation of biological process (GO:0050789)	5777	334	243.04	+	1.37	6.6e-10	1.24e-07
establishment of localization (GO:0051234)	2548	146	107.19	+	1.36	0.000252	0.00636
regulation of gene expression (GO:0010468)	2890	164	121.58	+	1.35	0.000143	0.00393
regulation of metabolic process (GO:0019222)	3466	195	145.81	+	1.34	4.16e-05	0.00136
cellular nitrogen compound biosynthetic process (GO:0044271)	3031	169	127.51	+	1.33	0.000239	0.00609
regulation of macromolecule metabolic process (GO:0060255)	3240	178	136.31	+	1.31	0.000354	0.00865
metabolic process (GO:0008152)	11388	610	479.09	+	1.27	3.69e-14	1.79e-11
organic substance metabolic process (GO:0071704)	10160	536	427.43	+	1.25	1.8e-10	4.39e-08
cellular metabolic process (GO:0044237)	9731	499	409.38	+	1.22	1.14e-07	1.04e-05
primary metabolic process (GO:0044238)	9477	479	398.69	+	1.2	1.61e-06	9.33e-05
cellular process (GO:0009987)	12839	645	540.13	+	1.19	1.67e-09	2.96e-07
biological_process (GO:0008150)	23073	1060	970.67	+	1.09	4.71e-14	1.96e-11
macromolecule modification (GO:0043412)	3115	97	131.05	-	0.74	0.00142	0.0281
cellular component biogenesis (GO:0044085)	1275	31	53.64	-	0.58	0.00115	0.0235
cellular localization (GO:0051641)	855	19	35.97	-	0.53	0.00289	0.0481
Unclassified (UNCLASSIFIED)	4429	97	186.33	-	0.52	4.71e-14	2.11e-11
cellular component assembly (GO:0022607)	763	16	32.1	-	0.5	0.00297	0.0491
protein localization (GO:0008104)	811	16	34.12	-	0.47	0.000863	0.0185
organelle organization (GO:0006996)	1621	30	68.19	-	0.44	2.94e-07	2.42e-05
translation (GO:0006412)	620	11	26.08	-	0.42	0.00145	0.0285
peptide biosynthetic process (GO:0043043)	624	11	26.25	-	0.42	0.00146	0.0284
protein transport (GO:0015031)	738	13	31.05	-	0.42	0.000464	0.0108
establishment of protein localization (GO:0045184)	749	13	31.51	-	0.41	0.000355	0.00864
cellular protein-containing complex assembly (GO:0034622)	490	8	20.61	-	0.39	0.00271	0.0456
DNA metabolic process (GO:0006259)	541	8	22.76	-	0.35	0.000897	0.0191
cellular protein localization (GO:0034613)	613	9	25.79	-	0.35	0.000277	0.00694
intracellular protein transport (GO:0006886)	531	7	22.34	-	0.31	0.000348	0.00854
mRNA metabolic process (GO:0016071)	477	6	20.07	-	0.3	0.000615	0.0134
intracellular transport (GO:0046907)	648	8	27.26	-	0.29	3.2e-05	0.00108
establishment of localization in cell (GO:0051649)	687	8	28.9	-	0.28	9.14e-06	0.000389
cellular response to DNA damage stimulus (GO:0006974)	351	4	14.77	-	0.27	0.00247	0.0428
mRNA processing (GO:0006397)	361	4	15.19	-	0.26	0.0018	0.0336
vesicle-mediated transport (GO:0016192)	495	5	20.82	-	0.24	7.97e-05	0.00235
modification of morphology or physiology of other organism (GO:0035821)	311	3	13.08	-	0.23	0.00215	0.0382
ribonucleoprotein complex biogenesis (GO:0022613)	520	5	21.88	-	0.23	4.25e-05	0.00138
DNA repair (GO:0006281)	319	3	13.42	-	0.22	0.00153	0.0298
ribosome biogenesis (GO:0042254)	434	4	18.26	-	0.22	0.000189	0.00504
RNA processing (GO:0006396)	783	7	32.94	-	0.21	1.11e-07	1.05e-05
ncRNA metabolic process (GO:0034660)	406	2	17.08	-	0.12	1.85e-05	0.000683
rRNA processing (GO:0006364)	219	1	9.21	-	0.11	0.00274	0.0459
rRNA metabolic process (GO:0016072)	230	1	9.68	-	0.1	0.00124	0.025
plastid organization (GO:0009657)	254	1	10.69	-	0.09	0.000603	0.0133
ncRNA processing (GO:0034470)	331	1	13.93	-	0.07	3.06e-05	0.00104
RNA modification (GO:0009451)	633	0	26.63	-	< 0.01	5.7e-12	1.67e-09
histone modification (GO:0016570)	164	0	6.9	-	< 0.01	0.00216	0.0383
covalent chromatin modification (GO:0016569)	169	0	7.11	-	< 0.01	0.00233	0.0409
tRNA metabolic process (GO:0006399)	173	0	7.28	-	< 0.01	0.00145	0.0285
macromolecule methylation (GO:0043414)	162	0	6.82	-	< 0.01	0.00214	0.0381

## Sheet: GO molecular function
Analysis Type:	PANTHER Overrepresentation Test (Released 20171205)
Annotation Version and Release Date:	GO Ontology database Released 2018-04-04
Analyzed List:	upload_1 (Arabidopsis thaliana)
Reference List:	Arabidopsis thaliana (all genes in database)
Test Type:	FISHER
GO molecular function complete	Arabidopsis thaliana - REFLIST (27502)	#	expected	over/under	fold Enrichment	raw P-value	FDR
phosphoenolpyruvate carboxykinase activity (GO:0004611)	7	4	0.29	+	13.58	0.000694	0.0356
secondary active sulfate transmembrane transporter activity (GO:0008271)	12	5	0.5	+	9.9	0.000438	0.0245
sulfate transmembrane transporter activity (GO:0015116)	17	6	0.72	+	8.39	0.000239	0.0153
water transmembrane transporter activity (GO:0005372)	39	13	1.64	+	7.92	1.04e-07	2.32e-05
water channel activity (GO:0015250)	39	13	1.64	+	7.92	1.04e-07	2.16e-05
mannan synthase activity (GO:0051753)	21	6	0.88	+	6.79	0.00061	0.0329
beta-1,4-mannosyltransferase activity (GO:0019187)	21	6	0.88	+	6.79	0.00061	0.0324
efflux transmembrane transporter activity (GO:0015562)	36	8	1.51	+	5.28	0.000334	0.0194
amino acid transmembrane transporter activity (GO:0015171)	88	16	3.7	+	4.32	4.22e-06	0.000489
quercetin 7-O-glucosyltransferase activity (GO:0080044)	115	20	4.84	+	4.13	5.16e-07	7.69e-05
quercetin 3-O-glucosyltransferase activity (GO:0080043)	115	20	4.84	+	4.13	5.16e-07	7.35e-05
UDP-glucosyltransferase activity (GO:0035251)	179	28	7.53	+	3.72	2.26e-08	5.89e-06
carboxylic acid transmembrane transporter activity (GO:0046943)	142	22	5.97	+	3.68	8.15e-07	0.000111
organic acid transmembrane transporter activity (GO:0005342)	142	22	5.97	+	3.68	8.15e-07	0.000106
glucosyltransferase activity (GO:0046527)	237	36	9.97	+	3.61	4.71e-10	2.11e-07
symporter activity (GO:0015293)	210	29	8.83	+	3.28	1.42e-07	2.62e-05
passive transmembrane transporter activity (GO:0022803)	159	21	6.69	+	3.14	1.33e-05	0.00135
channel activity (GO:0015267)	159	21	6.69	+	3.14	1.33e-05	0.0013
drug transmembrane transporter activity (GO:0015238)	144	19	6.06	+	3.14	3.42e-05	0.0029
inorganic anion transmembrane transporter activity (GO:0015103)	116	15	4.88	+	3.07	0.00027	0.0166
anion transmembrane transporter activity (GO:0008509)	311	39	13.08	+	2.98	1.18e-08	3.71e-06
organic anion transmembrane transporter activity (GO:0008514)	204	25	8.58	+	2.91	6.89e-06	0.00077
carbon-oxygen lyase activity (GO:0016835)	148	18	6.23	+	2.89	0.000139	0.0097
substrate-specific channel activity (GO:0022838)	145	17	6.1	+	2.79	0.000312	0.0188
lyase activity (GO:0016829)	418	47	17.59	+	2.67	1.31e-08	3.72e-06
secondary active transmembrane transporter activity (GO:0015291)	396	43	16.66	+	2.58	1.06e-07	2.07e-05
UDP-glycosyltransferase activity (GO:0008194)	290	31	12.2	+	2.54	9.17e-06	0.000989
active transmembrane transporter activity (GO:0022804)	658	67	27.68	+	2.42	3.41e-10	1.78e-07
transferase activity, transferring hexosyl groups (GO:0016758)	435	44	18.3	+	2.4	4.55e-07	7.13e-05
inorganic molecular entity transmembrane transporter activity (GO:0015318)	755	74	31.76	+	2.33	2.39e-10	1.5e-07
hydrolase activity, hydrolyzing O-glycosyl compounds (GO:0004553)	398	39	16.74	+	2.33	3.93e-06	0.000473
carboxylic ester hydrolase activity (GO:0052689)	344	32	14.47	+	2.21	9.07e-05	0.00693
transcription factor activity, transcription factor binding (GO:0000989)	317	29	13.34	+	2.17	0.000258	0.0162
hydrolase activity, acting on glycosyl bonds (GO:0016798)	438	40	18.43	+	2.17	1.67e-05	0.00158
transmembrane transporter activity (GO:0022857)	1232	111	51.83	+	2.14	7.91e-13	2.48e-09
tetrapyrrole binding (GO:0046906)	380	34	15.99	+	2.13	0.000118	0.00859
transcription factor activity, protein binding (GO:0000988)	333	29	14.01	+	2.07	0.000617	0.0322
ion transmembrane transporter activity (GO:0015075)	795	68	33.45	+	2.03	1.56e-07	2.71e-05
transporter activity (GO:0005215)	1438	118	60.5	+	1.95	4.74e-11	3.71e-08
transferase activity, transferring glycosyl groups (GO:0016757)	667	51	28.06	+	1.82	0.000105	0.00783
protein dimerization activity (GO:0046983)	553	41	23.26	+	1.76	0.000973	0.0484
transcription regulator activity (GO:0140110)	1900	133	79.93	+	1.66	3.14e-08	7.56e-06
DNA binding transcription factor activity (GO:0003700)	1747	121	73.5	+	1.65	2.71e-07	4.46e-05
cofactor binding (GO:0048037)	996	67	41.9	+	1.6	0.000329	0.0194
oxidoreductase activity (GO:0016491)	1644	100	69.16	+	1.45	0.000419	0.0238
protein binding (GO:0005515)	4374	245	184.01	+	1.33	3.82e-06	0.000478
metal ion binding (GO:0046872)	3392	188	142.7	+	1.32	0.000134	0.00954
cation binding (GO:0043169)	3410	188	143.46	+	1.31	0.000198	0.0129
catalytic activity (GO:0003824)	9614	507	404.46	+	1.25	1.24e-09	4.31e-07
ion binding (GO:0043167)	5772	292	242.83	+	1.2	0.000715	0.0361
binding (GO:0005488)	11592	561	487.67	+	1.15	2.1e-05	0.00193
molecular_function (GO:0003674)	23021	1048	968.49	+	1.08	3.65e-11	5.72e-08
Unclassified (UNCLASSIFIED)	4481	109	188.51	-	0.58	3.65e-11	3.81e-08
RNA binding (GO:0003723)	1698	26	71.43	-	0.36	9.24e-10	3.61e-07
catalytic activity, acting on RNA (GO:0140098)	459	3	19.31	-	0.16	1.26e-05	0.00132
endonuclease activity (GO:0004519)	253	1	10.64	-	0.09	0.000598	0.0329
guanyl ribonucleotide binding (GO:0032561)	280	1	11.78	-	0.08	0.000195	0.0133
guanyl nucleotide binding (GO:0019001)	280	1	11.78	-	0.08	0.000195	0.013
purine ribonucleoside binding (GO:0032550)	260	0	10.94	-	< 0.01	4.29e-05	0.00353
ribonucleoside binding (GO:0032549)	264	0	11.11	-	< 0.01	2.8e-05	0.00244
purine nucleoside binding (GO:0001883)	260	0	10.94	-	< 0.01	4.29e-05	0.00344
nucleoside binding (GO:0001882)	265	0	11.15	-	< 0.01	2.8e-05	0.00251
GTP binding (GO:0005525)	260	0	10.94	-	< 0.01	4.29e-05	0.00336

## Sheet: GO cellular component
Analysis Type:	PANTHER Overrepresentation Test (Released 20171205)
Annotation Version and Release Date:	GO Ontology database Released 2018-04-04
Analyzed List:	upload_1 (Arabidopsis thaliana)
Reference List:	Arabidopsis thaliana (all genes in database)
Test Type:	FISHER
GO cellular component complete	Arabidopsis thaliana - REFLIST (27502)	#	expected	over/under	fold Enrichment	raw P-value	FDR
central vacuole (GO:0042807)	10	4	0.42	+	9.51	0.00191	0.05
integral component of plasma membrane (GO:0005887)	262	38	11.02	+	3.45	5.05e-10	4.8e-08
plant-type cell wall (GO:0009505)	404	49	17	+	2.88	4.51e-10	4.71e-08
intrinsic component of plasma membrane (GO:0031226)	443	53	18.64	+	2.84	1.37e-10	1.6e-08
apoplast (GO:0048046)	492	57	20.7	+	2.75	8.48e-11	1.27e-08
external encapsulating structure (GO:0030312)	796	83	33.49	+	2.48	7.67e-13	4.01e-10
cell wall (GO:0005618)	796	83	33.49	+	2.48	7.67e-13	2.67e-10
plasma membrane part (GO:0044459)	590	61	24.82	+	2.46	1.81e-09	1.58e-07
plasmodesma (GO:0009506)	1079	90	45.39	+	1.98	4.99e-09	4.02e-07
symplast (GO:0055044)	1079	90	45.39	+	1.98	4.99e-09	3.73e-07
cell-cell junction (GO:0005911)	1081	90	45.48	+	1.98	5.22e-09	3.64e-07
cell junction (GO:0030054)	1081	90	45.48	+	1.98	5.22e-09	3.41e-07
vacuole (GO:0005773)	1106	89	46.53	+	1.91	2.9e-08	1.79e-06
extracellular region (GO:0005576)	2920	203	122.84	+	1.65	5.53e-12	1.45e-09
cell periphery (GO:0071944)	4559	314	191.8	+	1.64	1.14e-18	1.19e-15
plasma membrane (GO:0005886)	3906	247	164.32	+	1.5	1.32e-10	1.72e-08
intrinsic component of membrane (GO:0031224)	5244	292	220.61	+	1.32	4.9e-07	2.7e-05
integral component of membrane (GO:0016021)	4993	274	210.05	+	1.3	3.86e-06	0.000168
membrane part (GO:0044425)	5732	300	241.14	+	1.24	5.01e-05	0.00169
membrane (GO:0016020)	8485	433	356.96	+	1.21	3.45e-06	0.000157
cell part (GO:0044464)	22037	986	927.09	+	1.06	1.16e-05	0.000466
cell (GO:0005623)	22039	986	927.17	+	1.06	1.36e-05	0.000526
cellular_component (GO:0005575)	25053	1098	1053.97	+	1.04	2.07e-06	0.000103
organelle part (GO:0044422)	5352	181	225.16	-	0.8	0.00107	0.0294
intracellular organelle part (GO:0044446)	5345	180	224.86	-	0.8	0.000924	0.0261
intracellular non-membrane-bounded organelle (GO:0043232)	1694	41	71.27	-	0.58	0.000117	0.00372
non-membrane-bounded organelle (GO:0043228)	1694	41	71.27	-	0.58	0.000117	0.00361
Unclassified (UNCLASSIFIED)	2449	59	103.03	-	0.57	2.07e-06	9.86e-05
mitochondrion (GO:0005739)	3421	74	143.92	-	0.51	4.13e-11	7.21e-09
intracellular organelle lumen (GO:0070013)	1250	25	52.59	-	0.48	3.09e-05	0.00116
membrane-enclosed lumen (GO:0031974)	1250	25	52.59	-	0.48	3.09e-05	0.00112
organelle lumen (GO:0043233)	1250	25	52.59	-	0.48	3.09e-05	0.00108
protein-containing complex (GO:0032991)	3023	60	127.18	-	0.47	1.2e-11	2.52e-09
transferase complex (GO:1990234)	596	10	25.07	-	0.4	0.00114	0.0305
nuclear lumen (GO:0031981)	1031	17	43.37	-	0.39	9.23e-06	0.000386
ribonucleoprotein complex (GO:1990904)	851	14	35.8	-	0.39	6.81e-05	0.00223
nuclear part (GO:0044428)	1368	22	57.55	-	0.38	1.27e-07	7.37e-06
catalytic complex (GO:1902494)	1087	16	45.73	-	0.35	7e-07	3.66e-05
nucleoplasm part (GO:0044451)	375	3	15.78	-	0.19	0.000297	0.00887
cytoplasmic vesicle part (GO:0044433)	244	1	10.26	-	0.1	0.000869	0.0253
