# Supplementary material for: The Arabidopsis transcription factor AINTEGUMENTA orchestrates patterning genes and auxin signaling in the establishment of floral growth and form
Source: Plant J. 2020 May 5;103(2):752–68. doi: 10.1111/tpj.14769 (PMC7369219; doi:10.1111/tpj.14769)
Supplement: Supplementary file 5 — Appendix S3. Genes associated with ANT ChIP‐Seq peaks. [file TPJ-103-752-s005.xlsx]

## Sheet: ChIP-Seq peaks
Data S3. Genes associated with ANT ChIP-Seq peaks
seqnames	start	end	width	strand	peak	feature	start_position	end_position	feature_strand	insideFeature	distancetoFeature	shortestDistance	fromOverlappingOrNearest	entrezgene_id	tair_symbol	description
chr1	52526	52752	227	*	1	AT1G01110	52239	54692	+	inside	287	287	NearestLocation	839394	IQD18	IQ-domain 18 [Source:UniProtKB/TrEMBL;Acc:Q9MAM4]
chr1	54881	55113	233	*	2	AT1G01115	56624	56740	+	upstream	-1743	1511	NearestLocation	NA	NA	NA
chr1	75884	76417	534	*	3	AT1G01180	75583	76758	+	inside	301	301	NearestLocation	839239		S-adenosyl-L-methionine-dependent methyltransferases superfamily protein [Source:UniProtKB/TrEMBL;Acc:F4HS78]
chr1	180757	181240	484	*	4	AT1G01490	180059	182358	-	inside	1601	698	NearestLocation	839440		Heavy metal transport/detoxification superfamily protein [Source:TAIR;Acc:AT1G01490]
chr1	227415	228056	642	*	5	AT1G01620	225665	227302	-	upstream	-113	113	NearestLocation	839235	PIP1C	TMP-B [Source:UniProtKB/TrEMBL;Acc:A0A178WIA6]
chr1	237852	237970	119	*	6	AT1G01650	232841	237817	-	upstream	-35	35	NearestLocation	839499	SPPL4	Signal peptide peptidase-like 4 [Source:UniProtKB/Swiss-Prot;Acc:Q0WMJ8]
chr1	292796	293103	308	*	7	AT1G01800	293342	295040	+	upstream	-546	239	NearestLocation	839259		AT1G01800 protein [Source:UniProtKB/TrEMBL;Acc:Q94K30]
chr1	364960	365869	910	*	8	AT1G02065	365209	367340	+	overlapStart	-249	249	NearestLocation	839275	SPL8	Squamosa promoter-binding-like protein 8 [Source:UniProtKB/Swiss-Prot;Acc:Q8GXL3]
chr1	426490	426849	360	*	9	AT1G02210	427548	427811	-	downstream	1321	699	NearestLocation	839482		At1g02210 [Source:UniProtKB/TrEMBL;Acc:Q3E7L2]
chr1	469145	469408	264	*	10	AT1G02350	469818	470693	+	upstream	-673	410	NearestLocation	839490		Protoporphyrinogen oxidase-like protein [Source:UniProtKB/TrEMBL;Acc:F4HVZ8]
chr1	564540	564735	196	*	11	AT1G02640	564205	567769	+	inside	335	335	NearestLocation	837940	BXL2	Probable beta-D-xylosidase 2 [Source:UniProtKB/Swiss-Prot;Acc:Q94KD8]
chr1	564965	565696	732	*	12	AT1G02640	564205	567769	+	inside	760	760	NearestLocation	837940	BXL2	Probable beta-D-xylosidase 2 [Source:UniProtKB/Swiss-Prot;Acc:Q94KD8]
chr1	1021388	1021942	555	*	13	AT1G03980	1018570	1022108	-	inside	720	166	NearestLocation	839354	ATPCS2	phytochelatin synthase 2 [Source:TAIR;Acc:AT1G03980]
chr1	1028534	1028764	231	*	14	AT1G04000	1028106	1029119	-	inside	585	355	NearestLocation	839339		F21M11.6 protein [Source:UniProtKB/TrEMBL;Acc:Q9ZWC0]
chr1	1084398	1084896	499	*	15	AT1G04150	1081208	1084246	-	upstream	-152	152	NearestLocation	839249		C2 calcium/lipid-binding plant phosphoribosyltransferase family protein [Source:UniProtKB/TrEMBL;Acc:O64492]
chr1	1129431	1129695	265	*	16	AT1G04240	1128188	1129551	-	overlapStart	120	120	NearestLocation	839570	SHY2	AUX/IAA transcriptional regulator family protein [Source:TAIR;Acc:AT1G04240]
chr1	1469068	1469448	381	*	17	AT1G05100	1469610	1470881	+	upstream	-542	162	NearestLocation	839324	MAPKKK18	Mitogen-activated protein kinase kinase kinase 18 [Source:UniProtKB/Swiss-Prot;Acc:Q9ZVP5]
chr1	1588278	1588437	160	*	18	AT1G05410	1585371	1587778	-	upstream	-500	500	NearestLocation	837042		At1g05410/T25N20_5 [Source:UniProtKB/TrEMBL;Acc:Q8VZE5]
chr1	1713497	1713665	169	*	19	AT1G05710	1714950	1717276	+	upstream	-1453	1285	NearestLocation	837078
chr1	1713858	1714278	421	*	20	AT1G05710	1714950	1717276	+	upstream	-1092	672	NearestLocation	837078
chr1	1714969	1715407	439	*	21	AT1G05710	1714950	1717276	+	inside	19	19	NearestLocation	837078
chr1	1739098	1739693	596	*	22	AT1G05800	1741204	1742619	+	upstream	-2106	1511	NearestLocation	837089	DGL	Galactolipase DONGLE	chloroplastic [Source:UniProtKB/Swiss-Prot;Acc:Q9MA46]
chr1	1845151	1845656	506	*	23	AT1G06080	1843568	1846302	+	inside	1583	646	NearestLocation	837117	ADS1	Delta-9 acyl-lipid desaturase 1 [Source:UniProtKB/Swiss-Prot;Acc:O65797]
chr1	1850369	1850826	458	*	24	AT1G06100	1851530	1853019	+	upstream	-1161	704	NearestLocation	837119		Delta-9 desaturase-like 2 protein [Source:UniProtKB/Swiss-Prot;Acc:Q9LND8]
chr1	2124051	2124231	181	*	25	AT1G06920	2124854	2125801	-	downstream	1750	623	NearestLocation	837202	ATOFP4	Transcription repressor OFP4 [Source:UniProtKB/Swiss-Prot;Acc:F4HNU8]
chr1	2176210	2176519	310	*	26	AT1G07090	2173952	2174894	-	upstream	-1316	1316	NearestLocation	837220	LSH6	LSH6 [Source:UniProtKB/TrEMBL;Acc:A0A178WE41]
chr1	2224846	2225001	156	*	27	AT1G07240	2223691	2225452	+	inside	1155	451	Overlapping	837235	UGT71C5	UDP-glycosyltransferase 71C5 [Source:UniProtKB/Swiss-Prot;Acc:Q9FE68]
chr1	2224846	2225001	156	*	27	AT1G07250	2225900	2227566	+	upstream	-1054	899	NearestLocation	837236	UGT71C4	Flavonol 3-O-glucosyltransferase UGT71C4 [Source:UniProtKB/Swiss-Prot;Acc:Q9LML6]
chr1	2348011	2348279	269	*	28	AT1G07630	2349097	2351692	+	upstream	-1086	818	NearestLocation	837276	PLL5	PLL5 [Source:UniProtKB/TrEMBL;Acc:A0A178WGF5]
chr1	2353193	2353808	616	*	29	AT1G07640	2354354	2356227	-	downstream	3034	546	NearestLocation	837277	OBP2	Dof-type zinc finger DNA-binding family protein [Source:UniProtKB/TrEMBL;Acc:Q2V4Q1]
chr1	2390078	2390306	229	*	30	AT1G07710	2386275	2387986	-	upstream	-2092	2092	NearestLocation	837285		Ankyrin repeat family protein [Source:UniProtKB/TrEMBL;Acc:Q9LQP7]
chr1	2625093	2625493	401	*	31	AT1G08320	2621904	2627848	-	inside	2755	2355	NearestLocation	837353	TGA9	Transcription factor TGA9 [Source:UniProtKB/Swiss-Prot;Acc:Q93XM6]
chr1	2746941	2747085	145	*	32	AT1G08630	2743761	2747967	-	inside	1026	882	NearestLocation	837385	THA1	Probable low-specificity L-threonine aldolase 1 [Source:UniProtKB/Swiss-Prot;Acc:Q8RXU4]
chr1	2747957	2748235	279	*	33	AT1G08630	2743761	2747967	-	overlapStart	10	10	NearestLocation	837385	THA1	Probable low-specificity L-threonine aldolase 1 [Source:UniProtKB/Swiss-Prot;Acc:Q8RXU4]
chr1	2955916	2956376	461	*	34	AT1G09160	2952771	2955689	-	upstream	-227	227	NearestLocation	837436		Probable protein phosphatase 2C 5 [Source:UniProtKB/Swiss-Prot;Acc:O80492]
chr1	2990679	2991002	324	*	35	AT1G09250	2989378	2990357	+	downstream	1301	322	NearestLocation	837446		Transcription factor bHLH149 [Source:UniProtKB/Swiss-Prot;Acc:O80482]
chr1	3030745	3031312	568	*	36	AT1G09390	3031203	3033582	+	overlapStart	-458	109	NearestLocation	837461		GDSL esterase/lipase At1g09390 [Source:UniProtKB/Swiss-Prot;Acc:O80522]
chr1	3057284	3057853	570	*	37	AT1G09470	3055231	3057443	-	overlapStart	159	159	NearestLocation	837470		Nuclear envelope-associated protein 3 [Source:UniProtKB/Swiss-Prot;Acc:Q4PT37]
chr1	3100230	3101003	774	*	38	AT1G09570	3095256	3100357	-	overlapStart	127	127	NearestLocation	837483	PHYA	phytochrome A [Source:TAIR;Acc:AT1G09570]
chr1	3119557	3119649	93	*	39	AT1G09630	3118203	3119708	-	inside	151	59	NearestLocation	837490	ATRAB11C	Ras-related protein RABA2a [Source:UniProtKB/Swiss-Prot;Acc:O04486]
chr1	3243904	3244250	347	*	40	AT1G09960	3244213	3247200	+	overlapStart	-309	37	NearestLocation	837530	SUT4	Sucrose transport protein SUC4 [Source:UniProtKB/Swiss-Prot;Acc:Q9FE59]
chr1	3527484	3527837	354	*	41	AT1G10652	3527709	3527831	+	includeFeature	-225	6	NearestLocation	NA	NA	NA
chr1	3549054	3549404	351	*	42	AT1G10690	3549992	3550632	-	downstream	1578	588	NearestLocation	837612		Cyclin-dependent protein kinase inhibitor SMR8 [Source:UniProtKB/Swiss-Prot;Acc:Q9SAD3]
chr1	3590489	3590833	345	*	43	AT1G10760	3581034	3590928	-	inside	439	95	NearestLocation	837619	SEX1	Alpha-glucan water dikinase 1	chloroplastic [Source:UniProtKB/Swiss-Prot;Acc:Q9SAC6]
chr1	3713459	3713825	367	*	44	AT1G11112	3712999	3713735	-	overlapStart	276	90	NearestLocation	6240255		Putative uncharacterized protein [Source:UniProtKB/TrEMBL;Acc:Q1G3V5]
chr1	3722701	3723006	306	*	45	AT1G11130	3722857	3727450	+	overlapStart	-156	149	NearestLocation	837654	SUB	Leucine-rich repeat receptor-like protein kinase (Fragment) [Source:UniProtKB/TrEMBL;Acc:C0LGE3]
chr1	3932839	3932918	80	*	46	AT1G11670	3928162	3931576	-	upstream	-1263	1263	NearestLocation	837711		Protein DETOXIFICATION 36 [Source:UniProtKB/Swiss-Prot;Acc:Q9SAB0]
chr1	4117980	4118334	355	*	47	AT1G12130	4118594	4120871	+	upstream	-614	260	NearestLocation	837765		Flavin-containing monooxygenase FMO GS-OX-like 6 [Source:UniProtKB/Swiss-Prot;Acc:Q9FWW3]
chr1	4188391	4188562	172	*	48	AT1G12310	4187165	4188056	-	upstream	-335	335	NearestLocation	837785		Probable calcium-binding protein CML13 [Source:UniProtKB/Swiss-Prot;Acc:Q94AZ4]
chr1	4289337	4289609	273	*	49	AT1G12600	4286204	4288878	-	upstream	-459	459	NearestLocation	837816		UDP-galactose/UDP-glucose transporter 4 [Source:UniProtKB/Swiss-Prot;Acc:Q9LDX3]
chr1	4520148	4520607	460	*	50	AT1G13220	4515606	4520284	+	overlapEnd	4542	136	Overlapping	837882	LINC2	nuclear matrix constituent protein-related [Source:TAIR;Acc:AT1G13220]
chr1	4520148	4520607	460	*	50	AT1G13230	4520631	4522544	+	upstream	-483	24	NearestLocation	837883		Piriformospora indica-insensitive protein 2 [Source:UniProtKB/Swiss-Prot;Acc:Q5PP26]
chr1	4523936	4524261	326	*	51	AT1G13240	4522709	4522782	-	upstream	-1154	1154	NearestLocation	NA		pre-tRNA [Source:TAIR;Acc:AT1G13240]
chr1	4578647	4578855	209	*	52	AT1G13360	4576873	4577967	-	upstream	-680	680	NearestLocation	837896		T6J4.11 protein [Source:UniProtKB/TrEMBL;Acc:Q9FX61]
chr1	4600515	4600756	242	*	53	AT1G13410	4601261	4603298	+	upstream	-746	505	NearestLocation	837901		Tetratricopeptide repeat (TPR)-like superfamily protein [Source:UniProtKB/TrEMBL;Acc:Q0WVP2]
chr1	4706145	4706466	322	*	54	AT1G13710	4702725	4704657	-	upstream	-1488	1488	NearestLocation	837932	CYP78A5	Cytochrome P450 78A5 [Source:UniProtKB/Swiss-Prot;Acc:Q9LMX7]
chr1	4708359	4708618	260	*	55	AT1G13720	4709635	4709706	+	upstream	-1276	1017	NearestLocation	NA		pre-tRNA [Source:TAIR;Acc:AT1G13720]
chr1	4748778	4748970	193	*	56	AT1G13880	4748873	4751212	+	overlapStart	-95	95	NearestLocation	837947		ELM2 domain-containing protein [Source:TAIR;Acc:AT1G13880]
chr1	4991064	4991407	344	*	57	AT1G14580	4989562	4992732	+	inside	1502	1325	NearestLocation	838020		C2H2-like zinc finger protein [Source:TAIR;Acc:AT1G14580]
chr1	5002276	5002417	142	*	58	AT1G14600	5001011	5003370	-	inside	1094	953	NearestLocation	838022		Putative Myb family transcription factor At1g14600 [Source:UniProtKB/Swiss-Prot;Acc:Q700D9]
chr1	5070603	5071151	549	*	59	AT1G14730	5073105	5074779	+	upstream	-2502	1954	NearestLocation	838038		Probable transmembrane ascorbate ferrireductase 3 [Source:UniProtKB/Swiss-Prot;Acc:Q67ZF6]
chr1	5082490	5082581	92	*	60	AT1G14750	5079407	5082520	-	overlapStart	30	30	NearestLocation	838040	SDS	Cyclin family protein [Source:TAIR;Acc:AT1G14750]
chr1	5086030	5086275	246	*	61	AT1G14760	5084352	5085213	-	upstream	-817	817	NearestLocation	838041	KNATM	Protein KNATM [Source:UniProtKB/Swiss-Prot;Acc:F4HXU3]
chr1	5146655	5146957	303	*	62	AT1G14920	5149226	5151354	+	upstream	-2571	2269	NearestLocation	838057	GAI	DELLA protein GAI [Source:UniProtKB/Swiss-Prot;Acc:Q9LQT8]
chr1	5148914	5149387	474	*	63	AT1G14920	5149226	5151354	+	overlapStart	-312	161	NearestLocation	838057	GAI	DELLA protein GAI [Source:UniProtKB/Swiss-Prot;Acc:Q9LQT8]
chr1	5274051	5274548	498	*	64	AT1G15320	5272256	5274074	-	overlapStart	23	23	NearestLocation	838101		Seed dormancy control protein [Source:UniProtKB/TrEMBL;Acc:Q1PFW1]
chr1	5274051	5274548	498	*	64	AT1G15330	5274346	5275602	+	overlapStart	-295	202	NearestLocation	838102		SNF1-related protein kinase regulatory subunit gamma-like PV42a [Source:UniProtKB/Swiss-Prot;Acc:Q9XI37]
chr1	5283396	5283734	339	*	65	AT1G15360	5283538	5284673	+	overlapStart	-142	142	NearestLocation	838105	SHN1	Ethylene-responsive transcription factor WIN1 [Source:UniProtKB/Swiss-Prot;Acc:Q9XI33]
chr1	5286440	5286789	350	*	66	AT1G15370	5287047	5288577	+	upstream	-607	258	NearestLocation	838106		F9L1.32 protein [Source:UniProtKB/TrEMBL;Acc:Q9XI32]
chr1	5325224	5325607	384	*	67	AT1G15500	5326290	5328874	+	upstream	-1066	683	NearestLocation	838120	ATNTT2	ADP	ATP carrier protein [Source:UniProtKB/TrEMBL;Acc:A0A178WDN7]
chr1	5397677	5397828	152	*	68	AT1G15690	5398990	5402733	+	upstream	-1313	1162	NearestLocation	838138	AVP1	VHP1 [Source:UniProtKB/TrEMBL;Acc:A0A178WA14]
chr1	5421143	5421505	363	*	69	AT1G15750	5414817	5421033	-	upstream	-110	110	NearestLocation	838144	WSIP1	Protein TOPLESS [Source:UniProtKB/Swiss-Prot;Acc:Q94AI7]
chr1	5423298	5423703	406	*	70	AT1G15757	5424242	5424576	-	downstream	1278	539	NearestLocation	3766735		Putative defensin-like protein 110 [Source:UniProtKB/Swiss-Prot;Acc:Q2V4N0]
chr1	5513805	5514195	391	*	71	AT1G16070	5511873	5513896	-	overlapStart	91	91	NearestLocation	838177	AtTLP8	TLP8 [Source:UniProtKB/TrEMBL;Acc:A0A178WHW0]
chr1	5647780	5648151	372	*	72	AT1G16515	5647549	5647813	-	overlapStart	33	33	NearestLocation	28717243		unknown protein; Ha. [Source:TAIR;Acc:AT1G16515]
chr1	5851649	5851925	277	*	73	AT1G17120	5851953	5853955	+	upstream	-304	28	NearestLocation	838282	CAT8	Cationic amino acid transporter 8	vacuolar [Source:UniProtKB/Swiss-Prot;Acc:Q9SHH0]
chr1	5878215	5878416	202	*	74	AT1G17200	5878400	5880041	+	overlapStart	-185	16	NearestLocation	838291		CASP-like protein [Source:UniProtKB/TrEMBL;Acc:A0A178W560]
chr1	6008412	6008691	280	*	75	AT1G17490	6008589	6009420	+	overlapStart	-177	102	NearestLocation	838322		At1g17490/F1L3_4 [Source:UniProtKB/TrEMBL;Acc:Q9LNQ6]
chr1	6219332	6219729	398	*	76	AT1G18075	6220648	6220833	+	upstream	-1316	919	NearestLocation	NA	MIR159B	MIR159/MIR159B; miRNA [Source:TAIR;Acc:AT1G18075]
chr1	6463501	6463717	217	*	77	AT1G18740	6463922	6465476	+	upstream	-421	205	NearestLocation	838456		At1g18740/F6A14_15 [Source:UniProtKB/TrEMBL;Acc:Q9M9U5]
chr1	6601740	6601949	210	*	78	AT1G19110	6602126	6605908	+	upstream	-386	177	NearestLocation	838494		Inter-alpha-trypsin inhibitor heavy chain-like protein [Source:UniProtKB/TrEMBL;Acc:Q8L798]
chr1	6684257	6684547	291	*	79	AT1G19340	6684751	6687116	+	upstream	-494	204	NearestLocation	838516		Methyltransferase-like protein 2 [Source:UniProtKB/Swiss-Prot;Acc:Q8LFA9]
chr1	6737894	6738036	143	*	80	AT1G19460	6738484	6739734	+	upstream	-590	448	NearestLocation	838530		Kelch repeat-containing protein At1g19460 [Source:UniProtKB/Swiss-Prot;Acc:Q3ED93]
chr1	6754144	6754461	318	*	81	AT1G19490	6751673	6753999	-	upstream	-145	145	NearestLocation	838535		Basic-leucine zipper (BZIP) transcription factor family protein [Source:UniProtKB/TrEMBL;Acc:Q8L5Y2]
chr1	6850873	6851018	146	*	82	AT1G19810	6848382	6849988	-	upstream	-885	885	NearestLocation	NA	NA	NA
chr1	6861452	6861676	225	*	83	AT1G19835	6855952	6860443	-	upstream	-1009	1009	NearestLocation	838571		Filament-like plant protein 4 [Source:UniProtKB/Swiss-Prot;Acc:Q0WSY2]
chr1	6865701	6865830	130	*	84	AT1G19835	6855952	6860443	-	upstream	-5258	5258	NearestLocation	838571		Filament-like plant protein 4 [Source:UniProtKB/Swiss-Prot;Acc:Q0WSY2]
chr1	6883019	6883536	518	*	85	AT1G19850	6886879	6891374	+	upstream	-3860	3343	NearestLocation	838573	MP	Auxin response factor [Source:UniProtKB/TrEMBL;Acc:A0A178W993]
chr1	7121622	7121873	252	*	86	AT1G20560	7119676	7121817	-	overlapStart	195	56	NearestLocation	838644	AAE1	Probable acyl-activating enzyme 1	peroxisomal [Source:UniProtKB/Swiss-Prot;Acc:F4HUK6]
chr1	7142264	7142849	586	*	87	AT1G20620	7143067	7146540	+	upstream	-803	218	NearestLocation	838651	CAT3	catalase 3 [Source:TAIR;Acc:AT1G20620]
chr1	7370454	7370685	232	*	88	AT1G21060	7371666	7374110	+	upstream	-1212	981	NearestLocation	838700		Protein of unknown function	DUF547 [Source:TAIR;Acc:AT1G21060]
chr1	7384524	7384805	282	*	89	AT1G21090	7384629	7386558	+	overlapStart	-105	105	NearestLocation	838705		At1g21090 [Source:UniProtKB/TrEMBL;Acc:Q0V805]
chr1	7461725	7461959	235	*	90	AT1G21320	7462834	7466164	-	downstream	4439	875	NearestLocation	838729		Nuclear speckle RNA-binding protein B [Source:UniProtKB/Swiss-Prot;Acc:F4HWF9]
chr1	7478713	7479006	294	*	91	AT1G21350	7476942	7479042	-	inside	329	36	NearestLocation	838734		Thioredoxin superfamily protein [Source:TAIR;Acc:AT1G21350]
chr1	7488938	7489183	246	*	92	AT1G21380	7485636	7488713	-	upstream	-225	225	NearestLocation	838737		TOM1-like protein 3 [Source:UniProtKB/Swiss-Prot;Acc:Q9LPL6]
chr1	7488938	7489183	246	*	92	AT1G21390	7489151	7490737	-	overlapEnd	1799	32	Overlapping	838738	emb2170	Emb2170 [Source:UniProtKB/TrEMBL;Acc:A0A178W1S8]
chr1	7513806	7513988	183	*	93	AT1G21460	7511850	7513361	-	upstream	-445	445	NearestLocation	838744	SWEET1	Bidirectional sugar transporter SWEET1 [Source:UniProtKB/Swiss-Prot;Acc:Q8L9J7]
chr1	7551830	7552254	425	*	94	AT1G21540	7548614	7550565	-	upstream	-1265	1265	NearestLocation	838755		Probable acyl-activating enzyme 9 [Source:UniProtKB/Swiss-Prot;Acc:Q9LPK6]
chr1	7633245	7634011	767	*	95	AT1G21730	7630107	7636594	+	inside	3138	2583	NearestLocation	838777		Kinesin-like protein KIN-7C	mitochondrial [Source:UniProtKB/Swiss-Prot;Acc:Q8W5R6]
chr1	7639941	7640394	454	*	96	AT1G21738	7641002	7641094	-	downstream	1153	608	NearestLocation	28717259		unknown protein; Ha. [Source:TAIR;Acc:AT1G21738]
chr1	7640918	7641311	394	*	97	AT1G21738	7641002	7641094	-	includeFeature	176	84	NearestLocation	28717259		unknown protein; Ha. [Source:TAIR;Acc:AT1G21738]
chr1	7800688	7800938	251	*	98	AT1G22100	7798023	7800228	-	upstream	-460	460	NearestLocation	838815		Inositol-pentakisphosphate 2-kinase [Source:UniProtKB/TrEMBL;Acc:Q1PFT7]
chr1	7800688	7800938	251	*	98	AT1G22110	7800507	7802562	-	inside	1874	181	Overlapping	838816		F2E2.18 [Source:UniProtKB/TrEMBL;Acc:Q9LM48]
chr1	7944738	7945004	267	*	99	AT1G22490	7938251	7940592	-	upstream	-4146	4146	NearestLocation	838855		basic helix-loop-helix (bHLH) DNA-binding superfamily protein [Source:TAIR;Acc:AT1G22490]
chr1	8012179	8012370	192	*	100	AT1G22650	8013382	8015991	-	downstream	3812	1012	NearestLocation	838871		Probable alkaline/neutral invertase D [Source:UniProtKB/Swiss-Prot;Acc:F4I2X9]
chr1	8142993	8143565	573	*	101	AT1G23000	8143404	8145070	+	overlapStart	-411	161	NearestLocation	838908		Heavy metal transport/detoxification superfamily protein [Source:TAIR;Acc:AT1G23000]
chr1	8145010	8145493	484	*	102	AT1G23000	8143404	8145070	+	overlapEnd	1606	60	NearestLocation	838908		Heavy metal transport/detoxification superfamily protein [Source:TAIR;Acc:AT1G23000]
chr1	8298016	8298475	460	*	103	AT1G23360	8295185	8296923	-	upstream	-1093	1093	NearestLocation	838945	MENG	2-phytyl-1	4-beta-naphthoquinone methyltransferase	chloroplastic [Source:UniProtKB/Swiss-Prot;Acc:Q3ED65]
chr1	8298016	8298475	460	*	103	AT1G23380	8297291	8302651	-	inside	4635	725	Overlapping	838946	KNAT6	KNOTTED1-like homeobox gene 6 [Source:TAIR;Acc:AT1G23380]
chr1	8384865	8385063	199	*	104	AT1G23710	8385251	8386426	+	upstream	-386	188	NearestLocation	838981		At1g23710 [Source:UniProtKB/TrEMBL;Acc:Q9ZUC4]
chr1	8595692	8595956	265	*	105	AT1G24260	8593637	8596105	-	inside	413	149	NearestLocation	839040	2019-09-03	At1g24260 [Source:UniProtKB/TrEMBL;Acc:B4F7R9]
chr1	8598517	8599025	509	*	106	AT1G24265	8600465	8603801	+	upstream	-1948	1440	NearestLocation	839041		Protein of unknown function (DUF1664) [Source:TAIR;Acc:AT1G24265]
chr1	8852633	8853156	524	*	107	AT1G25260	8853959	8855872	-	downstream	3239	803	NearestLocation	839109		Ribosome assembly factor mrt4 [Source:UniProtKB/TrEMBL;Acc:Q94AK8]
chr1	8922027	8922406	380	*	108	AT1G25425	8922700	8923331	+	upstream	-673	294	NearestLocation	28717267	CLE43	CLAVATA3/ESR (CLE)-related protein 43 [Source:UniProtKB/Swiss-Prot;Acc:Q6IWB1]
chr1	8959209	8959273	65	*	109	AT1G25500	8955249	8957978	-	upstream	-1231	1231	NearestLocation	839136		Plasma-membrane choline transporter family protein [Source:UniProtKB/TrEMBL;Acc:Q9C6L9]
chr1	8959209	8959273	65	*	109	AT1G25510	8959186	8960848	-	inside	1639	23	Overlapping	839137		Eukaryotic aspartyl protease family protein [Source:UniProtKB/TrEMBL;Acc:Q9C6M0]
chr1	9061564	9061745	182	*	110	AT1G26190	9057096	9061086	-	upstream	-478	478	NearestLocation	839160		Inorganic pyrophosphatase TTM2 [Source:UniProtKB/Swiss-Prot;Acc:Q9C664]
chr1	9266993	9267430	438	*	111	AT1G26773	9264404	9264580	+	downstream	2589	2413	NearestLocation	6240553		unknown protein; Ha. [Source:TAIR;Acc:AT1G26773]
chr1	9275241	9275435	195	*	112	AT1G26790	9273857	9275312	-	overlapStart	71	71	NearestLocation	NA		Dof-type zinc finger DNA-binding family protein [Source:TAIR;Acc:AT1G26790]
chr1	9348842	9348977	136	*	113	AT1G26945	9351454	9352761	+	upstream	-2612	2477	NearestLocation	839585	KDR	Transcription factor PRE6 [Source:UniProtKB/Swiss-Prot;Acc:Q8GW32]
chr1	9357722	9357781	60	*	114	AT1G26960	9355920	9357460	+	downstream	1802	262	NearestLocation	839587	AtHB23	Homeobox-leucine zipper protein ATHB-23 [Source:UniProtKB/Swiss-Prot;Acc:Q8LFD3]
chr1	9393645	9393908	264	*	115	AT1G27050	9393690	9394592	+	overlapStart	-45	45	NearestLocation	839594	ATHB54	Uncharacterized protein At1g27050 [Source:UniProtKB/Swiss-Prot;Acc:P0CJ66]
chr1	9454747	9455406	660	*	116	AT1G27210	9455368	9458026	-	overlapEnd	3279	38	NearestLocation	839610		TORTIFOLIA1-like protein 4 [Source:UniProtKB/Swiss-Prot;Acc:Q93ZH1]
chr1	9499484	9499728	245	*	117	AT1G27350	9498151	9499425	-	upstream	-59	59	NearestLocation	839622;839624		At1g27330 [Source:UniProtKB/TrEMBL;Acc:Q84K46]
chr1	9732335	9732880	546	*	118	AT1G27930	9731260	9732719	-	overlapStart	384	161	NearestLocation	839686		Probable methyltransferase At1g27930 [Source:UniProtKB/Swiss-Prot;Acc:Q9C7F9]
chr1	9739910	9740205	296	*	119	AT1G27950	9740704	9742159	+	upstream	-794	499	NearestLocation	839688	LTPG1	Non-specific lipid transfer protein GPI-anchored 1 [Source:UniProtKB/Swiss-Prot;Acc:Q9C7F7]
chr1	9935437	9936023	587	*	120	AT1G28330	9933884	9935271	-	upstream	-166	166	NearestLocation	839729	DYL1;DRM1	Dormancy-associated protein 1 [Source:UniProtKB/Swiss-Prot;Acc:B9DGG8]
chr1	9950073	9950328	256	*	121	AT1G28360	9951848	9952740	+	upstream	-1775	1520	NearestLocation	839732	ERF12	Ethylene-responsive transcription factor 12 [Source:UniProtKB/Swiss-Prot;Acc:Q94ID6]
chr1	9950770	9951042	273	*	122	AT1G28360	9951848	9952740	+	upstream	-1078	806	NearestLocation	839732	ERF12	Ethylene-responsive transcription factor 12 [Source:UniProtKB/Swiss-Prot;Acc:Q94ID6]
chr1	9990487	9990896	410	*	123	AT1G28430	9992986	9994642	-	downstream	4155	2090	NearestLocation	839741	CYP705A24	Cytochrome P450	family 705	subfamily A	polypeptide 24 [Source:UniProtKB/TrEMBL;Acc:Q9SGP1]
chr1	10000260	10000803	544	*	124	AT1G28440	9996824	10000447	+	overlapEnd	3436	187	Overlapping	839742	HSL1	Receptor-like protein kinase HSL1 [Source:UniProtKB/Swiss-Prot;Acc:Q9SGP2]
chr1	10000260	10000803	544	*	124	AT1G28447	10003150	10003540	+	upstream	-2890	2347	NearestLocation	NA	NA	NA
chr1	10065477	10065625	149	*	125	AT1G28630	10058456	10063460	-	upstream	-2017	2017	NearestLocation	839763		unknown protein; Ha. [Source:TAIR;Acc:AT1G28630]
chr1	10228787	10228854	68	*	126	AT1G29270	10230087	10231142	+	upstream	-1300	1233	NearestLocation	839801		unknown protein; BEST Arabidopsis thaliana protein match is: unknown protein (TAIR:AT2G40435.1); Ha. [Source:TAIR;Acc:AT1G29270]
chr1	10328741	10329344	604	*	127	AT1G29550	10330514	10332326	+	upstream	-1773	1170	NearestLocation	839832		Eukaryotic translation initiation factor 4E-3 [Source:UniProtKB/Swiss-Prot;Acc:Q9C7P6]
chr1	10353828	10354206	379	*	128	AT1G29640	10355703	10356482	-	downstream	2654	1497	NearestLocation	839841		At1g29640 [Source:UniProtKB/TrEMBL;Acc:Q9C7N7]
chr1	10365054	10365342	289	*	129	AT1G29660	10371839	10373766	+	upstream	-6785	6497	NearestLocation	839843		GDSL esterase/lipase At1g29660 [Source:UniProtKB/Swiss-Prot;Acc:Q9C7N5]
chr1	10489742	10489808	67	*	130	AT1G29950	10491698	10494598	+	upstream	-1956	1890	NearestLocation	6240759		Transcription factor bHLH144 [Source:UniProtKB/Swiss-Prot;Acc:Q9ASX9]
chr1	10564579	10564898	320	*	131	AT1G30090	10559561	10561423	-	upstream	-3156	3156	NearestLocation	839888		F-box/kelch-repeat protein At1g30090 [Source:UniProtKB/Swiss-Prot;Acc:Q9C6Z0]
chr1	10565924	10566208	285	*	132	AT1G30090	10559561	10561423	-	upstream	-4501	4501	NearestLocation	839888		F-box/kelch-repeat protein At1g30090 [Source:UniProtKB/Swiss-Prot;Acc:Q9C6Z0]
chr1	10679044	10679290	247	*	133	AT1G30320	10680246	10682954	+	upstream	-1202	956	NearestLocation	839912		Remorin family protein [Source:UniProtKB/TrEMBL;Acc:Q9C8G3]
chr1	10692837	10693390	554	*	134	AT1G30330	10685822	10690838	-	upstream	-1999	1999	NearestLocation	839913	ARF6	Auxin response factor 6 [Source:UniProtKB/Swiss-Prot;Acc:Q9ZTX8]
chr1	10793023	10793379	357	*	135	AT1G30475	10788226	10790125	-	upstream	-2898	2898	NearestLocation	2745766		AT1G30475 protein [Source:UniProtKB/TrEMBL;Acc:A8MQH6]
chr1	10959608	10960004	397	*	136	AT1G30825	10960941	10963182	+	upstream	-1333	937	NearestLocation	839965	ARPC2A	Actin-related protein 2/3 complex subunit 2A [Source:UniProtKB/Swiss-Prot;Acc:Q8LGI3]
chr1	11033903	11034003	101	*	137	AT1G30950	11036180	11037508	+	upstream	-2277	2177	NearestLocation	839982	UFO	Uncharacterized protein At1g30950 (Fragment) [Source:UniProtKB/TrEMBL;Acc:C0SUY4]
chr1	11620271	11620344	74	*	138	AT1G32230	11612118	11616218	+	downstream	8153	4053	NearestLocation	840115	AtRCD1;RCD1	Poly [ADP-ribose] polymerase [Source:UniProtKB/TrEMBL;Acc:M5BF30]
chr1	11621089	11621410	322	*	139	AT1G32230	11612118	11616218	+	downstream	8971	4871	NearestLocation	840115	AtRCD1;RCD1	Poly [ADP-ribose] polymerase [Source:UniProtKB/TrEMBL;Acc:M5BF30]
chr1	11621842	11622379	538	*	140	AT1G32240	11625700	11630626	-	downstream	8784	3321	NearestLocation	840116	KAN2	Probable transcription factor KAN2 [Source:UniProtKB/Swiss-Prot;Acc:Q9C616]
chr1	11626623	11626680	58	*	141	AT1G32240	11625700	11630626	-	inside	4003	923	NearestLocation	840116	KAN2	Probable transcription factor KAN2 [Source:UniProtKB/Swiss-Prot;Acc:Q9C616]
chr1	11628096	11628748	653	*	142	AT1G32240	11625700	11630626	-	inside	2530	1878	NearestLocation	840116	KAN2	Probable transcription factor KAN2 [Source:UniProtKB/Swiss-Prot;Acc:Q9C616]
chr1	11628907	11629472	566	*	143	AT1G32240	11625700	11630626	-	inside	1719	1154	NearestLocation	840116	KAN2	Probable transcription factor KAN2 [Source:UniProtKB/Swiss-Prot;Acc:Q9C616]
chr1	12026780	12026882	103	*	144	AT1G33170	12027084	12030539	+	upstream	-304	202	NearestLocation	840213		Probable methyltransferase PMT18 [Source:UniProtKB/Swiss-Prot;Acc:Q9C884]
chr1	12059493	12059712	220	*	145	AT1G33250	12057250	12059485	-	upstream	-8	8	NearestLocation	840219		Beta-1	3-n-acetylglucosaminyltransferase radical fringe protein	putative (DUF604) [Source:UniProtKB/TrEMBL;Acc:Q9C881]
chr1	12074125	12074378	254	*	146	AT1G33290	12074099	12076104	+	inside	26	26	NearestLocation	840224		At1g33290 [Source:UniProtKB/TrEMBL;Acc:Q9C877]
chr1	12123578	12123725	148	*	147	AT1G33415	12118992	12126593	+	inside	4586	2868	Overlapping	NA		other RNA [Source:TAIR;Acc:AT1G33415]
chr1	12123578	12123725	148	*	147	AT1G33420	12120886	12123576	-	upstream	-2	2	NearestLocation	840235		PHD finger protein At1g33420 [Source:UniProtKB/Swiss-Prot;Acc:Q9C810]
chr1	12746249	12746670	422	*	148	AT1G34770	12746486	12748614	+	overlapStart	-237	184	NearestLocation	840381		CONTAINS InterPro DOMAIN/s: MAGE protein (InterPro:IPR002190); Ha. [Source:TAIR;Acc:AT1G34770]
chr1	13028379	13028433	55	*	149	AT1G35420	13026238	13027684	+	downstream	2141	695	NearestLocation	840434		Alpha/beta-Hydrolases superfamily protein [Source:UniProtKB/TrEMBL;Acc:F4HYC8]
chr1	13029839	13029960	122	*	150	AT1G35430	13030553	13031152	-	downstream	1313	593	NearestLocation	840435		Transmembrane protein [Source:UniProtKB/TrEMBL;Acc:Q93XY9]
chr1	13042751	13042823	73	*	151	AT1G35461	13043489	13043629	+	upstream	-738	666	NearestLocation	NA	NA	NA
chr1	13153409	13153570	162	*	152	AT1G35617	13153583	13153948	+	upstream	-174	13	NearestLocation	840460		unknown protein; Ha. [Source:TAIR;Acc:AT1G35617]
chr1	14011278	14011341	64	*	153	AT1G36950	14009673	14010822	-	upstream	-456	456	NearestLocation	840604		RING/U-box superfamily protein [Source:UniProtKB/TrEMBL;Acc:F4I3A0]
chr1	15906821	15906948	128	*	154	AT1G42450	15909367	15912626	+	upstream	-2546	2419	NearestLocation	NA	NA	NA
chr1	16777221	16777589	369	*	155	AT1G44110	16774865	16777247	-	overlapStart	26	26	NearestLocation	841014	CYCA1;1	CYCA1 [Source:UniProtKB/TrEMBL;Acc:A0A178W0H5]
chr1	16900895	16900973	79	*	156	AT1G44760	16896686	16898612	-	upstream	-2283	2283	NearestLocation	841040		Adenine nucleotide alpha hydrolases-like superfamily protein [Source:TAIR;Acc:AT1G44760]
chr1	16902505	16902689	185	*	157	AT1G44760	16896686	16898612	-	upstream	-3893	3893	NearestLocation	841040		Adenine nucleotide alpha hydrolases-like superfamily protein [Source:TAIR;Acc:AT1G44760]
chr1	16935060	16935290	231	*	158	AT1G44830	16933792	16934511	+	downstream	1268	549	NearestLocation	841047		Ethylene-responsive transcription factor ERF014 [Source:UniProtKB/Swiss-Prot;Acc:Q9LPE8]
chr1	17223042	17223374	333	*	159	AT1G46264	17224842	17226280	+	upstream	-1800	1468	NearestLocation	841110	AT-HSFB4	Heat stress transcription factor B-4 [Source:UniProtKB/Swiss-Prot;Acc:Q9C635]
chr1	17690197	17690790	594	*	160	AT1G47970	17687269	17688816	+	downstream	2928	1381	NearestLocation	841215		At1g47970 [Source:UniProtKB/TrEMBL;Acc:Q9C7Y9]
chr1	17862434	17862861	428	*	161	AT1G48330	17863837	17864386	+	upstream	-1403	976	NearestLocation	841253		At1g48330 [Source:UniProtKB/TrEMBL;Acc:Q9SX67]
chr1	17921580	17921743	164	*	162	AT1G48480	17918391	17920985	+	downstream	3189	595	NearestLocation	841269	RKL1	Probable inactive receptor kinase At1g48480 [Source:UniProtKB/Swiss-Prot;Acc:Q9LP77]
chr1	18533067	18533536	470	*	163	AT1G50030	18522441	18539995	-	inside	6928	6459	NearestLocation	841427	TOR	Serine/threonine-protein kinase TOR [Source:UniProtKB/TrEMBL;Acc:A0A178WN52]
chr1	18680854	18681290	437	*	164	AT1G50420	18677926	18680117	-	upstream	-737	737	NearestLocation	841464	SCL3	Scarecrow-like protein 3 [Source:UniProtKB/Swiss-Prot;Acc:Q9LPR8]
chr1	18807124	18807633	510	*	165	AT1G50735	18806508	18807394	-	overlapStart	270	239	NearestLocation	NA	NA	NA
chr1	19119421	19119609	189	*	166	AT1G51550	19117032	19119371	-	upstream	-50	50	NearestLocation	841580		F-box/kelch-repeat protein At1g51550 [Source:UniProtKB/Swiss-Prot;Acc:Q9C8K7]
chr1	19304356	19304745	390	*	167	AT1G51950	19305315	19307510	+	upstream	-959	570	NearestLocation	841623	IAA18	Auxin-responsive protein IAA18 [Source:UniProtKB/Swiss-Prot;Acc:O24408]
chr1	19459316	19459566	251	*	168	AT1G52240	19455766	19459586	-	inside	270	20	NearestLocation	841654	ATROPGEF11	ROPGEF11 [Source:UniProtKB/TrEMBL;Acc:A0A178W8V0]
chr1	19699142	19699569	428	*	169	AT1G52890	19697004	19698482	-	upstream	-660	660	NearestLocation	841722	ANAC019	NAC domain-containing protein 19 [Source:UniProtKB/Swiss-Prot;Acc:Q9C932]
chr1	19782704	19783053	350	*	170	AT1G53090	19783352	19786902	+	upstream	-648	299	NearestLocation	841743	SPA4	SPA4 [Source:UniProtKB/TrEMBL;Acc:A0A178WBA0]
chr1	19805097	19805410	314	*	171	AT1G53160	19806419	19807608	+	upstream	-1322	1009	NearestLocation	841749	SPL4	Squamosa promoter-binding-like protein 4 [Source:UniProtKB/Swiss-Prot;Acc:Q9S7A9]
chr1	19828673	19828773	101	*	172	AT1G53180	19831441	19832895	+	upstream	-2768	2668	NearestLocation	841752		unknown protein; FUNCTIONS IN: molecular_function unknown; INVOLVED IN: biological_process unknown; LOCATED IN: cellular_component unknown; EXPRESSED IN: 13 plant structures; EXPRESSED DURING: 6 growth stages; BEST Arabidopsis thaliana protein match /.../nknown protein (TAIR:AT3G15115.1); Ha. [Source:TAIR;Acc:AT1G53180]
chr1	19916477	19916897	421	*	173	AT1G53380	19913076	19916517	-	overlapStart	40	40	NearestLocation	841774		At1g53380 [Source:UniProtKB/TrEMBL;Acc:Q9MAG4]
chr1	20136779	20137363	585	*	174	AT1G53910	20135112	20136970	+	overlapEnd	1667	191	Overlapping	841829	RAP2.12	Ethylene-responsive transcription factor RAP2-12 [Source:UniProtKB/Swiss-Prot;Acc:Q9SSA8]
chr1	20136779	20137363	585	*	174	AT1G53920	20137712	20139637	+	upstream	-933	349	NearestLocation	841830	GLIP5	GLIP5 [Source:UniProtKB/TrEMBL;Acc:A0A178WKF5]
chr1	20476228	20476287	60	*	175	AT1G54923	20475757	20476568	-	inside	340	281	NearestLocation	NA	NA	NA
chr1	20563384	20563838	455	*	176	AT1G55110	20560284	20563171	-	upstream	-213	213	NearestLocation	841954	AtIDD7	Protein indeterminate-domain 7 [Source:UniProtKB/Swiss-Prot;Acc:Q8H1F5]
chr1	20565920	20566358	439	*	177	AT1G55120	20566030	20569286	+	overlapStart	-110	110	NearestLocation	841955	FRUCT5;ATFRUCT5	Beta-fructofuranosidase	insoluble isoenzyme CWINV3 [Source:UniProtKB/Swiss-Prot;Acc:Q67XZ3]
chr1	20593504	20593890	387	*	178	AT1G55205	20594559	20596034	+	upstream	-1055	669	NearestLocation	5007805		unknown protein; FUNCTIONS IN: molecular_function unknown; INVOLVED IN: biological_process unknown; LOCATED IN: chloroplast; BEST Arabidopsis thaliana protein match is: unknown protein (TAIR:AT3G13674.1); Ha. [Source:TAIR;Acc:AT1G55205]
chr1	20795005	20795557	553	*	179	AT1G55650	20796340	20798481	+	upstream	-1335	783	NearestLocation	842014		Putative high mobility group B protein 11 [Source:UniProtKB/Swiss-Prot;Acc:Q9LG02]
chr1	20812941	20813160	220	*	180	AT1G55690	20808261	20812840	-	upstream	-101	101	NearestLocation	842018		Phosphatidylinositol/phosphatidylcholine transfer protein SFH13 [Source:UniProtKB/Swiss-Prot;Acc:Q501H5]
chr1	20815036	20815515	480	*	181	AT1G55690	20808261	20812840	-	upstream	-2196	2196	NearestLocation	842018		Phosphatidylinositol/phosphatidylcholine transfer protein SFH13 [Source:UniProtKB/Swiss-Prot;Acc:Q501H5]
chr1	20956154	20956655	502	*	182	AT1G56030	20957098	20958550	-	downstream	2396	443	NearestLocation	842054		U-box domain-containing protein 57 [Source:UniProtKB/Swiss-Prot;Acc:Q9SGT1]
chr1	21255805	21256334	530	*	183	AT1G56690	21253817	21255931	+	overlapEnd	1988	126	Overlapping	842125		Pentatricopeptide repeat-containing protein At1g56690	mitochondrial [Source:UniProtKB/Swiss-Prot;Acc:Q9FXB9]
chr1	21255805	21256334	530	*	183	AT1G56700	21256176	21257973	+	overlapStart	-371	158	NearestLocation	842126		At1g56700 [Source:UniProtKB/TrEMBL;Acc:Q9FXC0]
chr1	22085737	22086023	287	*	184	AT1G59980	22080789	22083651	+	downstream	4948	2086	NearestLocation	842292	ATDJC39	Chaperone protein dnaJ 39 [Source:UniProtKB/Swiss-Prot;Acc:Q6XL73]
chr1	22136249	22136482	234	*	185	AT1G60060	22139184	22141790	+	upstream	-2935	2702	NearestLocation	842300		Serine/threonine-protein kinase WNK (With No Lysine)-like protein [Source:UniProtKB/TrEMBL;Acc:Q9ZUI7]
chr1	22185721	22185978	258	*	186	AT1G60150	22182519	22183143	-	upstream	-2578	2578	NearestLocation	NA	NA	NA
chr1	22936712	22936968	257	*	187	AT1G62045	22934688	22935343	-	upstream	-1369	1369	NearestLocation	842500		Ankyrin repeat protein [Source:UniProtKB/TrEMBL;Acc:Q8GYM5]
chr1	22936712	22936968	257	*	187	AT1G62050	22936127	22939024	-	inside	2312	585	Overlapping	842501		Ankyrin repeat family protein [Source:UniProtKB/TrEMBL;Acc:Q94CF4]
chr1	23131758	23132048	291	*	188	AT1G62500	23132045	23133502	+	overlapStart	-287	3	NearestLocation	842547		Bifunctional inhibitor/lipid-transfer protein/seed storage 2S albumin superfamily protein [Source:UniProtKB/TrEMBL;Acc:Q9SXE7]
chr1	23543252	23543742	491	*	189	AT1G63480	23539557	23542137	-	upstream	-1115	1115	NearestLocation	842654		AT-hook motif nuclear-localized protein 12 [Source:UniProtKB/Swiss-Prot;Acc:Q8LPN5]
chr1	23940963	23941360	398	*	190	AT1G64450	23941598	23942846	-	downstream	1883	238	NearestLocation	842753		At1g64450 [Source:UniProtKB/TrEMBL;Acc:Q9SGW9]
chr1	23942612	23943052	441	*	191	AT1G64450	23941598	23942846	-	overlapStart	234	206	NearestLocation	842753		At1g64450 [Source:UniProtKB/TrEMBL;Acc:Q9SGW9]
chr1	24011073	24011339	267	*	192	AT1G64620	24006992	24008694	+	downstream	4081	2379	NearestLocation	842770		Dof zinc finger protein DOF1.8 [Source:UniProtKB/Swiss-Prot;Acc:Q84JQ8]
chr1	24011577	24011917	341	*	193	AT1G64620	24006992	24008694	+	downstream	4585	2883	NearestLocation	842770		Dof zinc finger protein DOF1.8 [Source:UniProtKB/Swiss-Prot;Acc:Q84JQ8]
chr1	24034167	24034482	316	*	194	AT1G64670	24030820	24033556	-	upstream	-611	611	NearestLocation	842775	BDG1	alpha/beta-Hydrolases superfamily protein [Source:TAIR;Acc:AT1G64670]
chr1	24136052	24136339	288	*	195	AT1G64970	24134085	24136109	-	overlapStart	57	57	NearestLocation	842805	G-TMT	Tocopherol O-methyltransferase	chloroplastic [Source:UniProtKB/Swiss-Prot;Acc:Q9ZSK1]
chr1	24175918	24176247	330	*	196	AT1G65070	24172899	24176310	-	inside	392	63	NearestLocation	842815		DNA mismatch repair protein MutS	type 2 [Source:UniProtKB/TrEMBL;Acc:Q9SS53]
chr1	24744119	24744285	167	*	197	AT1G66350	24748195	24750043	+	upstream	-4076	3910	NearestLocation	842953	RGL1	DELLA protein RGL1 [Source:UniProtKB/Swiss-Prot;Acc:Q9C8Y3]
chr1	24747955	24748215	261	*	198	AT1G66350	24748195	24750043	+	overlapStart	-240	20	NearestLocation	842953	RGL1	DELLA protein RGL1 [Source:UniProtKB/Swiss-Prot;Acc:Q9C8Y3]
chr1	25022263	25022743	481	*	199	AT1G67040	25019105	25022542	-	overlapStart	279	201	NearestLocation	843024		unknown protein; FUNCTIONS IN: molecular_function unknown; INVOLVED IN: biological_process unknown; LOCATED IN: cellular_component unknown; EXPRESSED IN: 20 plant structures; EXPRESSED DURING: 11 growth stages; BEST Arabidopsis thaliana protein matc /.../unknown protein (TAIR:AT5G26910.3); Ha. [Source:TAIR;Acc:AT1G67040]
chr1	25238002	25238263	262	*	200	AT1G67360	25236811	25238216	-	overlapStart	214	47	NearestLocation	843057		REF/SRPP-like protein At1g67360 [Source:UniProtKB/Swiss-Prot;Acc:Q9FYF7]
chr1	25276105	25276477	373	*	201	AT1G67480	25276294	25278718	+	overlapStart	-189	183	NearestLocation	843069		F-box/kelch-repeat protein At1g67480 [Source:UniProtKB/Swiss-Prot;Acc:Q9CAG8]
chr1	25334880	25335204	325	*	202	AT1G67590	25333058	25334647	-	upstream	-233	233	NearestLocation	843080		F12A21.28 [Source:UniProtKB/TrEMBL;Acc:Q9SR48]
chr1	25391191	25391570	380	*	203	AT1G67730	25391460	25393610	+	overlapStart	-269	110	NearestLocation	843098	YBR159	Very-long-chain 3-oxoacyl-CoA reductase 1 [Source:UniProtKB/Swiss-Prot;Acc:Q8L9C4]
chr1	25432944	25433101	158	*	204	AT1G67830	25431586	25432990	-	overlapStart	46	46	NearestLocation	843109	ATFXG1	Alpha-L-fucosidase 3 [Source:UniProtKB/Swiss-Prot;Acc:Q9FXE5]
chr1	25505435	25505940	506	*	205	AT1G68040	25502876	25505232	+	downstream	2559	203	NearestLocation	843132		Putative S-adenosyl-L-methionine:salicylic acid carboxyl methyltransferase; 41514-39166 [Source:UniProtKB/TrEMBL;Acc:Q9C9W8]
chr1	25536894	25537559	666	*	206	AT1G68140	25538945	25541741	-	downstream	4847	1386	NearestLocation	843142		Zinc finger/BTB domain protein	putative (DUF1644) [Source:UniProtKB/TrEMBL;Acc:Q9C9X8]
chr1	25549142	25549330	189	*	207	AT1G68160	25545808	25548894	-	upstream	-248	248	NearestLocation	843144		At1g68160 [Source:UniProtKB/TrEMBL;Acc:Q8GZ67]
chr1	25622640	25622737	98	*	208	AT1G68360	25621678	25622412	-	upstream	-228	228	NearestLocation	843165		Zinc finger protein GIS3 [Source:UniProtKB/Swiss-Prot;Acc:Q9C9H1]
chr1	25655394	25655818	425	*	209	AT1G68430	25654905	25655444	-	overlapStart	50	50	NearestLocation	843172		At1g68430 [Source:UniProtKB/TrEMBL;Acc:Q9M9C8]
chr1	25680935	25681608	674	*	210	AT1G68470	25676395	25678288	-	upstream	-2647	2647	NearestLocation	843176		Probable xyloglucan galactosyltransferase GT17 [Source:UniProtKB/Swiss-Prot;Acc:Q9CA34]
chr1	25683902	25684243	342	*	211	AT1G68480	25684314	25686165	-	downstream	2263	71	NearestLocation	843177	JAG	Zinc finger protein JAGGED [Source:UniProtKB/Swiss-Prot;Acc:Q6S591]
chr1	25686886	25687090	205	*	212	AT1G68480	25684314	25686165	-	upstream	-721	721	NearestLocation	843177	JAG	Zinc finger protein JAGGED [Source:UniProtKB/Swiss-Prot;Acc:Q6S591]
chr1	25715657	25715898	242	*	213	AT1G68530	25712588	25714807	-	upstream	-850	850	NearestLocation	843182	CUT1	3-ketoacyl-CoA synthase [Source:UniProtKB/TrEMBL;Acc:A0A178WCX7]
chr1	25732204	25732761	558	*	214	AT1G68550	25725455	25727701	-	upstream	-4503	4503	NearestLocation	843184		Ethylene-responsive transcription factor ERF118 [Source:UniProtKB/Swiss-Prot;Acc:Q9CA27]
chr1	25732204	25732761	558	*	214	AT1G68552	25725455	25727701	-	upstream	-4503	4503	NearestLocation	NA	NA	NA
chr1	25833798	25834780	983	*	215	AT1G68780	25831803	25833844	-	overlapStart	46	46	NearestLocation	843209		At1g68780/F14K14_11 [Source:UniProtKB/TrEMBL;Acc:Q9CA41]
chr1	25833798	25834780	983	*	215	AT1G68790	25834709	25839319	-	overlapEnd	5521	71	Overlapping	843210	LINC3	Protein CROWDED NUCLEI 3 [Source:UniProtKB/Swiss-Prot;Acc:Q9CA42]
chr1	25888135	25888366	232	*	216	AT1G68862	25886804	25889024	-	inside	889	658	NearestLocation	5007841		unknown protein; FUNCTIONS IN: molecular_function unknown; INVOLVED IN: biological_process unknown; LOCATED IN: cellular_component unknown; Ha. [Source:TAIR;Acc:AT1G68862]
chr1	25912509	25912930	422	*	217	AT1G68910	25908131	25911108	-	upstream	-1401	1401	NearestLocation	843224	WIT2	WPP domain-interacting tail-anchored protein 2 [Source:UniProtKB/Swiss-Prot;Acc:A8MQR0]
chr1	25943237	25943501	265	*	218	AT1G69010	25941675	25943836	+	inside	1562	335	NearestLocation	843233	BIM2	Transcription factor BIM2 [Source:UniProtKB/Swiss-Prot;Acc:Q9CAA4]
chr1	25949836	25949989	154	*	219	AT1G69030	25947265	25949262	-	upstream	-574	574	NearestLocation	843235		BSD domain-containing protein [Source:UniProtKB/TrEMBL;Acc:F4I0I6]
chr1	25952019	25952131	113	*	220	AT1G69030	25947265	25949262	-	upstream	-2757	2757	NearestLocation	843235		BSD domain-containing protein [Source:UniProtKB/TrEMBL;Acc:F4I0I6]
chr1	25986122	25986935	814	*	221	AT1G69120	25982330	25986313	-	overlapStart	191	191	NearestLocation	843244	AP1	AP1 [Source:UniProtKB/TrEMBL;Acc:A0A178W846]
chr1	25987593	25988228	636	*	222	AT1G69120	25982330	25986313	-	upstream	-1280	1280	NearestLocation	843244	AP1	AP1 [Source:UniProtKB/TrEMBL;Acc:A0A178W846]
chr1	25988621	25989206	586	*	223	AT1G69130	25989730	25989803	+	upstream	-1109	524	NearestLocation	NA		pre-tRNA [Source:TAIR;Acc:AT1G69130]
chr1	25997450	25997752	303	*	224	AT1G69150	25993659	25995212	-	upstream	-2238	2238	NearestLocation	843246		Cysteine/Histidine-rich C1 domain family protein [Source:UniProtKB/TrEMBL;Acc:F4I0J7]
chr1	26042566	26043153	588	*	225	AT1G69270	26040689	26042702	-	overlapStart	136	136	NearestLocation	843258	RPK1	Probable LRR receptor-like serine/threonine-protein kinase RPK1 [Source:UniProtKB/Swiss-Prot;Acc:Q9ZRF9]
chr1	26100789	26100937	149	*	226	AT1G69430	26097787	26099388	+	downstream	3002	1401	NearestLocation	843275		Son of sevenless protein [Source:UniProtKB/TrEMBL;Acc:Q9C794]
chr1	26126192	26126512	321	*	227	AT1G69510	26126350	26127961	+	overlapStart	-158	158	NearestLocation	843284		cAMP-regulated phosphoprotein 19-related protein [Source:UniProtKB/TrEMBL;Acc:Q9C787]
chr1	26161253	26161370	118	*	228	AT1G69572	26161599	26162761	+	upstream	-346	229	NearestLocation	NA		other RNA [Source:TAIR;Acc:AT1G69572]
chr1	26210634	26210771	138	*	229	AT1G69690	26216224	26217851	+	upstream	-5590	5453	NearestLocation	843305		TCP15 [Source:UniProtKB/TrEMBL;Acc:A0A178WLV7]
chr1	26260804	26261096	293	*	230	AT1G69780	26258939	26260751	+	downstream	1865	53	NearestLocation	843314	ATHB13	Homeobox-leucine zipper protein ATHB-13 [Source:UniProtKB/Swiss-Prot;Acc:Q8LC03]
chr1	26363654	26363842	189	*	231	AT1G70000	26363093	26364759	-	inside	1105	561	NearestLocation	843337		At1g70000 [Source:UniProtKB/TrEMBL;Acc:O04544]
chr1	26442171	26442512	342	*	232	AT1G70210	26439864	26442829	+	inside	2307	317	NearestLocation	843357	CYCD1;1	Cyclin-D1-1 [Source:UniProtKB/Swiss-Prot;Acc:P42751]
chr1	26443361	26443422	62	*	233	AT1G70210	26439864	26442829	+	downstream	3497	532	NearestLocation	843357	CYCD1;1	Cyclin-D1-1 [Source:UniProtKB/Swiss-Prot;Acc:P42751]
chr1	26476656	26476699	44	*	234	AT1G70290	26471078	26474786	-	upstream	-1870	1870	NearestLocation	843365	ATTPS8	Probable alpha	alpha-trehalose-phosphate synthase [UDP-forming] 8 [Source:UniProtKB/Swiss-Prot;Acc:Q0WUI9]
chr1	26516931	26516985	55	*	235	AT1G70370	26512681	26515188	-	upstream	-1743	1743	NearestLocation	843373	PG2	Polygalacturonase 1 beta-like protein 3 [Source:UniProtKB/Swiss-Prot;Acc:P92990]
chr1	26561711	26562065	355	*	236	AT1G70480	26561824	26563809	+	overlapStart	-113	113	NearestLocation	843384		Domain of unknown function (DUF220) [Source:TAIR;Acc:AT1G70480]
chr1	26607149	26607357	209	*	237	AT1G70560	26604855	26607503	+	inside	2294	146	Overlapping	843393	WEI8	L-tryptophan--pyruvate aminotransferase 1 [Source:UniProtKB/Swiss-Prot;Acc:Q9S7N2]
chr1	26607149	26607357	209	*	237	AT1G70570	26608625	26612309	+	upstream	-1476	1268	NearestLocation	843394		Anthranilate phosphoribosyltransferase [Source:UniProtKB/TrEMBL;Acc:F4I5H7]
chr1	26661103	26661429	327	*	238	AT1G70710	26659132	26663010	-	inside	1907	1581	NearestLocation	843408	ATGH9B1	Endoglucanase 8 [Source:UniProtKB/Swiss-Prot;Acc:Q9CAC1]
chr1	26662877	26663323	447	*	239	AT1G70710	26659132	26663010	-	overlapStart	133	133	NearestLocation	843408	ATGH9B1	Endoglucanase 8 [Source:UniProtKB/Swiss-Prot;Acc:Q9CAC1]
chr1	26695040	26695113	74	*	240	AT1G70780	26695166	26696392	-	downstream	1352	53	NearestLocation	843415		At1g70780/F5A18_4 [Source:UniProtKB/TrEMBL;Acc:Q9S812]
chr1	26695040	26695113	74	*	240	AT1G70782	26695166	26696392	-	downstream	1352	53	NearestLocation	NA	NA	NA
chr1	26730514	26730865	352	*	241	AT1G70900	26731813	26733875	+	upstream	-1299	948	NearestLocation	843429		F15H11.13 protein [Source:UniProtKB/TrEMBL;Acc:Q9SSK4]
chr1	26793143	26793250	108	*	242	AT1G71020	26790597	26793175	-	overlapStart	32	32	NearestLocation	843442		RING-type E3 ubiquitin transferase [Source:UniProtKB/TrEMBL;Acc:A0A178WJE0]
chr1	26817803	26818211	409	*	243	AT1G71110	26818083	26821004	+	overlapStart	-280	128	NearestLocation	843451		unknown protein; FUNCTIONS IN: molecular_function unknown; INVOLVED IN: biological_process unknown; LOCATED IN: endomembrane system; BEST Arabidopsis thaliana protein match is: unknown protein (TAIR:AT2G12400.1); Ha. [Source:TAIR;Acc:AT1G71110]
chr1	27017804	27018079	276	*	244	AT1G71828	27017801	27018315	-	inside	511	3	Overlapping	NA		Potential natural antisense gene	locus overlaps with AT1G71830 [Source:TAIR;Acc:AT1G71828]
chr1	27017804	27018079	276	*	244	AT1G71830	27018158	27022117	+	upstream	-354	79	NearestLocation	843513	SERK1	SERK1 [Source:UniProtKB/TrEMBL;Acc:A0A178W829]
chr1	27034309	27034971	663	*	245	AT1G71870	27032456	27034895	-	overlapStart	586	76	NearestLocation	843518		Protein DETOXIFICATION 54 [Source:UniProtKB/Swiss-Prot;Acc:Q9LE20]
chr1	27036823	27036966	144	*	246	AT1G71870	27032456	27034895	-	upstream	-1928	1928	NearestLocation	843518		Protein DETOXIFICATION 54 [Source:UniProtKB/Swiss-Prot;Acc:Q9LE20]
chr1	27073177	27073672	496	*	247	AT1G71930	27076140	27077957	+	upstream	-2963	2468	NearestLocation	843524	VND7	NAC domain-containing protein 30 [Source:UniProtKB/Swiss-Prot;Acc:Q9C8W9]
chr1	27085417	27085882	466	*	248	AT1G71960	27082394	27088248	-	inside	2831	2366	NearestLocation	843527	ABCG25	ABC transporter G family member 25 [Source:UniProtKB/Swiss-Prot;Acc:Q84TH5]
chr1	27094087	27094488	402	*	249	AT1G71970	27093028	27094027	+	downstream	1059	60	NearestLocation	843528		At1g71970/F17M19_12 [Source:UniProtKB/TrEMBL;Acc:Q9C8W5]
chr1	27127051	27127132	82	*	250	AT1G72100	27127212	27128978	+	upstream	-161	80	NearestLocation	843541		Late embryogenesis abundant domain-containing protein / LEA domain-containing protein [Source:UniProtKB/TrEMBL;Acc:Q9C7H3]
chr1	27175548	27175663	116	*	251	AT1G72210	27179790	27182430	+	upstream	-4242	4127	NearestLocation	843553		Transcription factor bHLH96 [Source:UniProtKB/Swiss-Prot;Acc:Q9C7T4]
chr1	27181718	27182016	299	*	252	AT1G72210	27179790	27182430	+	inside	1928	414	NearestLocation	843553		Transcription factor bHLH96 [Source:UniProtKB/Swiss-Prot;Acc:Q9C7T4]
chr1	27330892	27331333	442	*	253	AT1G72570	27331381	27333698	+	upstream	-489	48	NearestLocation	843589		AP2-like ethylene-responsive transcription factor AIL1 [Source:UniProtKB/Swiss-Prot;Acc:Q1PFE1]
chr1	27338943	27339122	180	*	254	AT1G72600	27338125	27340328	+	inside	818	818	NearestLocation	843592		At1g72600 [Source:UniProtKB/TrEMBL;Acc:Q9CAH6]
chr1	27338943	27339122	180	*	254	AT1G72610	27339114	27340044	-	overlapEnd	1101	8	Overlapping	843593	GLP1	Germin-like protein subfamily 3 member 1 [Source:UniProtKB/Swiss-Prot;Acc:P94040]
chr1	27363644	27364049	406	*	255	AT1G72700	27365896	27371733	+	upstream	-2252	1847	NearestLocation	843602		Probable phospholipid-transporting ATPase 5 [Source:UniProtKB/Swiss-Prot;Acc:Q9SGG3]
chr1	27497729	27498427	699	*	256	AT1G73120	27497186	27497950	-	overlapStart	221	221	NearestLocation	843643		At1g73120 [Source:UniProtKB/TrEMBL;Acc:Q9CAS9]
chr1	27627789	27628050	262	*	257	AT1G73480	27628939	27632806	+	upstream	-1150	889	NearestLocation	843683		Alpha/beta-Hydrolases superfamily protein [Source:UniProtKB/TrEMBL;Acc:Q94AM5]
chr1	27713578	27714226	649	*	258	AT1G73687	27713234	27713415	-	upstream	-163	163	NearestLocation	NA	MIR159A	MIR159/MIR159A; miRNA [Source:TAIR;Acc:AT1G73687]
chr1	27929526	27929957	432	*	259	AT1G74280	27929662	27931364	+	overlapStart	-136	136	NearestLocation	843768		Alpha/beta-Hydrolases superfamily protein [Source:UniProtKB/TrEMBL;Acc:Q9C913]
chr1	27977200	27977490	291	*	260	AT1G74430	27975179	27977434	+	overlapEnd	2021	56	NearestLocation	843784	MYB95	At1g74430 [Source:UniProtKB/TrEMBL;Acc:Q9SG63]
chr1	27977200	27977490	291	*	260	AT1G74440	27976502	27980404	-	inside	3204	698	Overlapping	843785		ER membrane protein	putative (DUF962) [Source:UniProtKB/TrEMBL;Acc:Q9CA70]
chr1	28142537	28142723	187	*	261	AT1G74920	28139009	28142744	-	inside	207	21	NearestLocation	843831	ALDH10A8	ALDH10A8 [Source:UniProtKB/TrEMBL;Acc:A0A178W4Y2]
chr1	28296674	28297171	498	*	262	AT1G75400	28296919	28299686	+	overlapStart	-245	245	NearestLocation	843876		RING/U-box superfamily protein [Source:UniProtKB/TrEMBL;Acc:Q8L7K7]
chr1	28320361	28320542	182	*	263	AT1G75450	28314458	28318375	-	upstream	-1986	1986	NearestLocation	843881	CKX5	Cytokinin dehydrogenase 5 [Source:UniProtKB/Swiss-Prot;Acc:Q67YU0]
chr1	28336723	28336986	264	*	264	AT1G75490	28335502	28336706	+	downstream	1221	17	NearestLocation	843885		Dehydration-responsive element-binding protein 2D [Source:UniProtKB/Swiss-Prot;Acc:Q9LQZ2]
chr1	28375905	28375943	39	*	265	AT1G75580	28377461	28378178	+	upstream	-1556	1518	NearestLocation	843893		At1g75580 [Source:UniProtKB/TrEMBL;Acc:Q9LR00]
chr1	28376148	28376212	65	*	266	AT1G75580	28377461	28378178	+	upstream	-1313	1249	NearestLocation	843893		At1g75580 [Source:UniProtKB/TrEMBL;Acc:Q9LR00]
chr1	28376903	28377484	582	*	267	AT1G75580	28377461	28378178	+	overlapStart	-558	23	NearestLocation	843893		At1g75580 [Source:UniProtKB/TrEMBL;Acc:Q9LR00]
chr1	28378352	28378550	199	*	268	AT1G75580	28377461	28378178	+	downstream	891	174	NearestLocation	843893		At1g75580 [Source:UniProtKB/TrEMBL;Acc:Q9LR00]
chr1	28402963	28403070	108	*	269	AT1G75630	28400544	28402355	+	downstream	2419	608	NearestLocation	843898	AVA-P4	V-type proton ATPase proteolipid subunit [Source:UniProtKB/TrEMBL;Acc:F4HZ57]
chr1	28439498	28439750	253	*	270	AT1G75730	28435706	28439769	-	inside	271	19	NearestLocation	843907		At1g75730 [Source:UniProtKB/TrEMBL;Acc:A4FVS5]
chr1	28460048	28460347	300	*	271	AT1G75800	28458782	28460854	+	inside	1266	507	NearestLocation	843913		At1g75800/T4O12_2 [Source:UniProtKB/TrEMBL;Acc:Q9LQT4]
chr1	28701527	28701834	308	*	272	AT1G76500	28705527	28706562	+	upstream	-4000	3693	NearestLocation	843983	SOB3	AT-hook motif nuclear-localized protein 29 [Source:UniProtKB/Swiss-Prot;Acc:Q9C9K7]
chr1	28733107	28733303	197	*	273	AT1G76580	28734234	28738917	+	upstream	-1127	931	NearestLocation	843991		Squamosa promoter-binding protein-like (SBP domain) transcription factor family protein [Source:TAIR;Acc:AT1G76580]
chr1	28753978	28754345	368	*	274	AT1G76620	28756521	28759297	+	upstream	-2543	2176	NearestLocation	843995		At1g76620/F14G6_22 [Source:UniProtKB/TrEMBL;Acc:Q8W4R7]
chr1	28755061	28755303	243	*	275	AT1G76620	28756521	28759297	+	upstream	-1460	1218	NearestLocation	843995		At1g76620/F14G6_22 [Source:UniProtKB/TrEMBL;Acc:Q8W4R7]
chr1	28824548	28824660	113	*	276	AT1G76790	28822186	28823673	-	upstream	-875	875	NearestLocation	844013		Indole glucosinolate O-methyltransferase 5 [Source:UniProtKB/Swiss-Prot;Acc:Q9SRD4]
chr1	28860630	28860710	81	*	277	AT1G76870	28857250	28858407	+	downstream	3380	2223	NearestLocation	844022		Transcription factor [Source:UniProtKB/TrEMBL;Acc:Q9C6K4]
chr1	28917184	28917488	305	*	278	AT1G76954	28917866	28918537	-	downstream	1353	378	NearestLocation	3767712		Putative defensin-like protein 280 [Source:UniProtKB/Swiss-Prot;Acc:Q2V4C4]
chr1	29018009	29018430	422	*	279	AT1G77230	29016120	29019768	+	inside	1889	1338	Overlapping	844059		At1g77230 [Source:UniProtKB/TrEMBL;Acc:Q8VZL0]
chr1	29018009	29018430	422	*	279	AT1G77240	29017958	29019789	-	inside	1780	51	NearestLocation	844060		AAE2 [Source:UniProtKB/TrEMBL;Acc:A0A178WCK9]
chr1	29162341	29162402	62	*	280	AT1G77600	29152748	29162448	-	inside	107	46	NearestLocation	844095		ARM repeat superfamily protein [Source:UniProtKB/TrEMBL;Acc:F4I737]
chr1	29367115	29367291	177	*	281	AT1G78080	29364249	29366073	+	downstream	2866	1042	NearestLocation	844143	RAP2.4	Ethylene-responsive transcription factor RAP2-4 [Source:UniProtKB/Swiss-Prot;Acc:Q8H1E4]
chr1	29385660	29386111	452	*	282	AT1G78100	29387795	29389112	+	upstream	-2135	1684	NearestLocation	844146		AUF1 [Source:UniProtKB/TrEMBL;Acc:A0A178VZX8]
chr1	29399283	29399434	152	*	283	AT1G78130	29400140	29401902	+	upstream	-857	706	NearestLocation	844149	UNE2	At1g78130 [Source:UniProtKB/TrEMBL;Acc:Q9C9R9]
chr1	29438841	29439091	251	*	284	AT1G78240	29432829	29436571	-	upstream	-2270	2270	NearestLocation	844160	TSD2	Probable pectin methyltransferase QUA2 [Source:UniProtKB/Swiss-Prot;Acc:Q9C9Q8]
chr1	29440862	29441082	221	*	285	AT1G78250	29443973	29444010	-	downstream	3148	2891	NearestLocation	NA		pre-tRNA [Source:TAIR;Acc:AT1G78250]
chr1	29449690	29450113	424	*	286	AT1G78260	29446985	29450515	+	inside	2705	402	Overlapping	844161		At1g78260 [Source:UniProtKB/TrEMBL;Acc:Q8LF90]
chr1	29449690	29450113	424	*	286	AT1G78265	29450772	29452378	+	upstream	-1082	659	NearestLocation	NA		other RNA [Source:TAIR;Acc:AT1G78265]
chr1	29488307	29488731	425	*	287	AT1G78380	29486413	29487906	-	upstream	-401	401	NearestLocation	844174	ATGSTU19	GSTU19 [Source:UniProtKB/TrEMBL;Acc:A0A178W4K6]
chr1	29572531	29572900	370	*	288	AT1G78610	29569030	29572126	-	upstream	-405	405	NearestLocation	844197	MSL6	Mechanosensitive ion channel protein 6 [Source:UniProtKB/Swiss-Prot;Acc:Q9SYM1]
chr1	29572531	29572900	370	*	288	AT1G78620	29572871	29575794	-	overlapEnd	3263	29	Overlapping	844198		Uncharacterized transmembrane protein [Source:UniProtKB/TrEMBL;Acc:F4IBS8]
chr1	29600285	29600733	449	*	289	AT1G78700	29599349	29601682	+	inside	936	936	Overlapping	844206	BEH4	BES1/BZR1 homolog protein 4 [Source:UniProtKB/Swiss-Prot;Acc:Q9ZV88]
chr1	29600285	29600733	449	*	289	AT1G78710	29601253	29604557	+	upstream	-968	520	NearestLocation	844207	TBL42	Protein trichome birefringence-like 42 [Source:UniProtKB/Swiss-Prot;Acc:Q9ZV89]
chr1	29644125	29644491	367	*	290	AT1G78850	29641926	29643431	-	upstream	-694	694	NearestLocation	844222		EP1-like glycoprotein 3 [Source:UniProtKB/Swiss-Prot;Acc:Q9ZVA4]
chr1	29743520	29744504	985	*	291	AT1G79060	29741748	29743600	+	overlapEnd	1772	80	Overlapping	844247		At1g79060 [Source:UniProtKB/TrEMBL;Acc:O64545]
chr1	29743520	29744504	985	*	291	AT1G79070	29744670	29745815	-	downstream	2295	166	NearestLocation	844248		SNARE-associated protein-like protein [Source:UniProtKB/TrEMBL;Acc:Q8GXI5]
chr1	29755828	29756093	266	*	292	AT1G79100	29753648	29754388	+	downstream	2180	1440	NearestLocation	844251		arginine/serine-rich protein-related [Source:TAIR;Acc:AT1G79100]
chr1	29760991	29761255	265	*	293	AT1G79110	29759157	29760704	+	downstream	1834	287	NearestLocation	844252		Probable BOI-related E3 ubiquitin-protein ligase 2 [Source:UniProtKB/Swiss-Prot;Acc:F4IDI6]
chr1	29765343	29765934	592	*	294	AT1G79120	29764089	29768789	-	inside	3446	1254	NearestLocation	844253		Ubiquitin carboxyl-terminal hydrolase family protein [Source:UniProtKB/TrEMBL;Acc:O64539]
chr1	29870375	29870654	280	*	295	AT1G79410	29867880	29869633	-	upstream	-742	742	NearestLocation	844279	AtOCT5	Organic cation/carnitine transporter 5 [Source:UniProtKB/Swiss-Prot;Acc:Q9SAK7]
chr1	29873092	29873529	438	*	296	AT1G79420	29871458	29874315	+	inside	1634	786	NearestLocation	844280		At1g79420/T8K14_16 [Source:UniProtKB/TrEMBL;Acc:Q940T0]
chr1	30034542	30034905	364	*	297	AT1G79830	30027670	30033901	-	upstream	-641	641	NearestLocation	844322	GC5	Golgin Putative 5 [Source:UniProtKB/TrEMBL;Acc:F4HQB9]
chr1	30142815	30143002	188	*	298	AT1G80130	30140961	30142646	-	upstream	-169	169	NearestLocation	844353		F18B13.21 protein [Source:UniProtKB/TrEMBL;Acc:Q9SSC6]
chr1	30186709	30187883	1175	*	299	AT1G80280	30183541	30186586	-	upstream	-123	123	NearestLocation	844368		Alpha/beta-Hydrolases superfamily protein [Source:UniProtKB/TrEMBL;Acc:Q9C976]
chr1	30409857	30410309	453	*	300	AT1G80930	30405432	30409710	-	upstream	-147	147	NearestLocation	844433		At1g80930/F23A5_23 [Source:UniProtKB/TrEMBL;Acc:Q9SAG7]
chr2	1690	2117	428	*	301	AT2G01008	1025	2810	+	inside	665	665	NearestLocation	6241151		FUNCTIONS IN: molecular_function unknown; INVOLVED IN: biological_process unknown; LOCATED IN: cellular_component unknown; BEST Arabidopsis thaliana protein match is: maternal effect embryo arrest 38 (TAIR:AT3G43160.1). [Source:TAIR;Acc:AT2G01008]
chr2	2391	3011	621	*	302	AT2G01008	1025	2810	+	overlapEnd	1366	201	Overlapping	6241151		FUNCTIONS IN: molecular_function unknown; INVOLVED IN: biological_process unknown; LOCATED IN: cellular_component unknown; BEST Arabidopsis thaliana protein match is: maternal effect embryo arrest 38 (TAIR:AT3G43160.1). [Source:TAIR;Acc:AT2G01008]
chr2	2391	3011	621	*	302	AT2G01010	3706	5513	+	upstream	-1315	695	NearestLocation	NA		rRNA [Source:TAIR;Acc:AT2G01010]
chr2	9708	10379	672	*	303	AT2G01023	9648	9767	-	overlapStart	59	59	NearestLocation	6241139		unknown protein; Ha. [Source:TAIR;Acc:AT2G01023]
chr2	24239	24442	204	*	304	AT2G01026	17624	22540	-	upstream	-1699	1699	NearestLocation	NA	NA	NA
chr2	24239	24442	204	*	304	AT2G01028	23971	26923	-	inside	2684	268	Overlapping	NA	NA	NA
chr2	28584	28762	179	*	305	AT2G01029	28465	38652	+	inside	119	119	NearestLocation	NA	NA	NA
chr2	62160	62202	43	*	306	AT2G01037	58705	64872	-	inside	2712	2670	NearestLocation	NA	NA	NA
chr2	63444	63521	78	*	307	AT2G01037	58705	64872	-	inside	1428	1351	NearestLocation	NA	NA	NA
chr2	121895	121926	32	*	308	AT2G01210	119441	121846	-	upstream	-49	49	NearestLocation	814649		Receptor protein kinase-like protein ZAR1 [Source:UniProtKB/Swiss-Prot;Acc:Q9ZU46]
chr2	202813	203175	363	*	309	AT2G01450	199511	203126	-	overlapStart	313	49	NearestLocation	814673	ATMPK17	Mitogen-activated protein kinase 17 [Source:UniProtKB/Swiss-Prot;Acc:Q84M93]
chr2	257518	258013	496	*	310	AT2G01570	255249	257550	-	overlapStart	32	32	NearestLocation	814686	RGA1	DELLA protein RGA [Source:UniProtKB/Swiss-Prot;Acc:Q9SLH3]
chr2	259073	259191	119	*	311	AT2G01570	255249	257550	-	upstream	-1523	1523	NearestLocation	814686	RGA1	DELLA protein RGA [Source:UniProtKB/Swiss-Prot;Acc:Q9SLH3]
chr2	435511	435877	367	*	312	AT2G01940	432275	435077	+	downstream	3236	434	NearestLocation	814725	SGR5	C2H2-like zinc finger protein [Source:TAIR;Acc:AT2G01940]
chr2	436328	436971	644	*	313	AT2G01940	432275	435077	+	downstream	4053	1251	NearestLocation	814725	SGR5	C2H2-like zinc finger protein [Source:TAIR;Acc:AT2G01940]
chr2	506416	507067	652	*	314	AT2G02070	505487	509425	+	inside	929	929	NearestLocation	814738	AtIDD5	Protein indeterminate-domain 5	chloroplastic [Source:UniProtKB/Swiss-Prot;Acc:Q9ZUL3]
chr2	519419	520207	789	*	315	AT2G02080	518159	521707	-	inside	2288	1260	NearestLocation	814739	AtIDD4	Protein indeterminate-domain 4	chloroplastic [Source:UniProtKB/Swiss-Prot;Acc:Q8GYC1]
chr2	685329	685985	657	*	316	AT2G02550	687384	688764	+	upstream	-2055	1399	NearestLocation	814785		PIN domain-like family protein [Source:UniProtKB/TrEMBL;Acc:F4IR78]
chr2	742628	743012	385	*	317	AT2G02670	742358	743302	+	inside	270	270	NearestLocation	NA	NA	NA
chr2	761794	761959	166	*	318	AT2G02710	758693	761013	-	upstream	-781	781	NearestLocation	814800	PLP	Protein TWIN LOV 1 [Source:UniProtKB/Swiss-Prot;Acc:O64511]
chr2	832552	832649	98	*	319	AT2G02860	828352	832455	-	upstream	-97	97	NearestLocation	814817	SUT2	Sucrose transport protein SUC3 [Source:UniProtKB/Swiss-Prot;Acc:O80605]
chr2	908938	909293	356	*	320	AT2G03070	905619	909070	+	overlapEnd	3319	132	Overlapping	814836	MED8	Mediator of RNA polymerase II transcription subunit 8 [Source:UniProtKB/Swiss-Prot;Acc:Q4V3C1]
chr2	908938	909293	356	*	320	AT2G03080	911692	914049	+	upstream	-2754	2399	NearestLocation	NA	NA	NA
chr2	920357	920619	263	*	321	AT2G03090	916854	918643	-	upstream	-1714	1714	NearestLocation	814838	ATEXPA15	Expansin-A15 [Source:UniProtKB/Swiss-Prot;Acc:O80622]
chr2	1497762	1498342	581	*	322	AT2G04300	1493009	1497016	+	downstream	4753	746	NearestLocation	814968		Putative leucine-rich repeat receptor-like serine/threonine-protein kinase At2g04300 [Source:UniProtKB/Swiss-Prot;Acc:Q9SI06]
chr2	2141062	2141848	787	*	323	AT2G05710	2141399	2146678	+	overlapStart	-337	337	NearestLocation	815120	ACO3	Aconitate hydratase 3	mitochondrial [Source:UniProtKB/Swiss-Prot;Acc:Q9SIB9]
chr2	2198240	2198568	329	*	324	AT2G05786	2198271	2198405	-	includeFeature	165	31	NearestLocation	6241186		unknown protein; Ha. [Source:TAIR;Acc:AT2G05786]
chr2	2475325	2475715	391	*	325	AT2G06290	2475752	2484523	+	upstream	-427	37	NearestLocation	NA	NA	NA
chr2	2584991	2585430	440	*	326	AT2G06510	2585018	2587686	+	overlapStart	-27	27	NearestLocation	815209	ATRPA1A	Replication protein A 70 kDa DNA-binding subunit A [Source:UniProtKB/Swiss-Prot;Acc:Q9SKI4]
chr2	4077800	4078247	448	*	327	AT2G10535	4082851	4083168	+	upstream	-5051	4604	NearestLocation	3768681	LCR29	Putative defensin-like protein 131 [Source:UniProtKB/Swiss-Prot;Acc:P82744]
chr2	4142390	4142915	526	*	328	AT2G10606	4142323	4142473	-	overlapStart	83	67	NearestLocation	NA	MIR396A	MIR396A; miRNA [Source:TAIR;Acc:AT2G10606]
chr2	4305423	4305874	452	*	329	AT2G10931	4304947	4305887	-	inside	464	13	NearestLocation	6240675		Putative uncharacterized protein [Source:UniProtKB/TrEMBL;Acc:Q1PF83]
chr2	5708925	5709174	250	*	330	AT2G13690	5706507	5708957	-	overlapStart	32	32	NearestLocation	815853		BTB/POZ domain-containing protein At2g13690 [Source:UniProtKB/Swiss-Prot;Acc:Q9SKH2]
chr2	5834403	5834682	280	*	331	AT2G13900	5833044	5835209	+	inside	1359	527	NearestLocation	815874		Cysteine/Histidine-rich C1 domain family protein [Source:UniProtKB/TrEMBL;Acc:Q8S8J8]
chr2	6018218	6018499	282	*	332	AT2G14210	6018558	6023863	+	upstream	-340	59	NearestLocation	815907	ANR1	AGAMOUS-like 44 [Source:TAIR;Acc:AT2G14210]
chr2	6287296	6287997	702	*	333	AT2G14692	6287640	6287771	+	includeFeature	-344	226	NearestLocation	28718269		unknown protein; Ha. [Source:TAIR;Acc:AT2G14692]
chr2	6433324	6433456	133	*	334	AT2G14935	6431471	6431826	+	downstream	1853	1498	NearestLocation	3768117	LCR40	Putative defensin-like protein 186 [Source:UniProtKB/Swiss-Prot;Acc:P82755]
chr2	6539762	6540049	288	*	335	AT2G15090	6542256	6543947	+	upstream	-2494	2207	NearestLocation	815998	KCS8	3-ketoacyl-CoA synthase 8 [Source:UniProtKB/Swiss-Prot;Acc:Q4V3C9]
chr2	6849147	6849830	684	*	336	AT2G15730	6849555	6852143	+	overlapStart	-408	275	NearestLocation	816067		At2g15730 [Source:UniProtKB/TrEMBL;Acc:Q6NM29]
chr2	6892724	6893324	601	*	337	AT2G15830	6894118	6894551	+	upstream	-1394	794	NearestLocation	816079		At2g15830 [Source:UniProtKB/TrEMBL;Acc:Q9XIL6]
chr2	7190938	7191113	176	*	338	AT2G16586	7190937	7191938	+	inside	1	1	NearestLocation	3768004		Transmembrane protein [Source:UniProtKB/TrEMBL;Acc:Q8GXM1]
chr2	7303504	7303891	388	*	339	AT2G16850	7301581	7303437	+	downstream	1923	67	NearestLocation	816186	PIP3B	Probable aquaporin PIP2-8 [Source:UniProtKB/Swiss-Prot;Acc:Q9ZVX8]
chr2	7806822	7807111	290	*	340	AT2G17950	7808871	7810795	-	downstream	3973	1760	NearestLocation	816305	WUS	Protein WUSCHEL [Source:UniProtKB/Swiss-Prot;Acc:Q9SB92]
chr2	8031065	8031496	432	*	341	AT2G18510	8031182	8033619	-	overlapEnd	2554	117	NearestLocation	816366	emb2444	Emb2444 [Source:UniProtKB/TrEMBL;Acc:A0A178VZK5]
chr2	8107727	8107839	113	*	342	AT2G18700	8109043	8112010	+	upstream	-1316	1204	NearestLocation	816385	ATTPS11	Probable alpha	alpha-trehalose-phosphate synthase [UDP-forming] 11 [Source:UniProtKB/Swiss-Prot;Acc:Q9ZV48]
chr2	8117839	8118013	175	*	343	AT2G18730	8118830	8121925	+	upstream	-991	817	NearestLocation	816388	ATDGK3	Diacylglycerol kinase 3 [Source:UniProtKB/Swiss-Prot;Acc:Q8VZG1]
chr2	8215892	8216370	479	*	344	AT2G18960	8221631	8227622	+	upstream	-5739	5261	NearestLocation	816413	AHA1	Plasma membrane ATPase [Source:UniProtKB/TrEMBL;Acc:A0A178VSN5]
chr2	8269274	8269525	252	*	345	AT2G19090	8265178	8267879	-	upstream	-1395	1395	NearestLocation	816426		Protein of unknown function (DUF630 and DUF632) [Source:TAIR;Acc:AT2G19090]
chr2	8279380	8279841	462	*	346	AT2G19110	8278881	8286445	+	inside	499	499	NearestLocation	816428	HMA4	Putative cadmium/zinc-transporting ATPase HMA4 [Source:UniProtKB/Swiss-Prot;Acc:O64474]
chr2	8349558	8350113	556	*	347	AT2G19230	8343452	8348431	-	upstream	-1127	1127	NearestLocation	816440		Leucine-rich repeat transmembrane protein kinase protein [Source:TAIR;Acc:AT2G19230]
chr2	8349558	8350113	556	*	347	AT2G19240	8349048	8352562	-	inside	3004	510	Overlapping	816441		Ypt/Rab-GAP domain of gyp1p superfamily protein [Source:TAIR;Acc:AT2G19240]
chr2	8430458	8430551	94	*	348	AT2G19460	8431482	8432105	+	upstream	-1024	931	NearestLocation	816465		Protein of unknown function (DUF3511) [Source:TAIR;Acc:AT2G19460]
chr2	8488614	8489090	477	*	349	AT2G19620	8485991	8488720	-	overlapStart	106	106	NearestLocation	816481	NDL3	Protein NDL3 [Source:UniProtKB/Swiss-Prot;Acc:Q9ZUN1]
chr2	8839494	8839930	437	*	350	AT2G20515	8838854	8839700	-	overlapStart	206	206	NearestLocation	816573		At2g20515 [Source:UniProtKB/TrEMBL;Acc:Q8S8D0]
chr2	9130434	9130793	360	*	351	AT2G21330	9128147	9130240	-	upstream	-194	194	NearestLocation	816672	FBA1	Fructose-bisphosphate aldolase 1	chloroplastic [Source:UniProtKB/Swiss-Prot;Acc:Q9SJU4]
chr2	9521911	9522371	461	*	352	AT2G22426	9517017	9517229	+	downstream	4894	4682	NearestLocation	6241222		unknown protein; Ha. [Source:TAIR;Acc:AT2G22426]
chr2	9523028	9523220	193	*	353	AT2G22430	9526095	9527830	-	downstream	4802	2875	NearestLocation	816775	ATHB6	Homeobox-leucine zipper protein ATHB-6 [Source:UniProtKB/Swiss-Prot;Acc:P46668]
chr2	9577552	9577798	247	*	354	AT2G22530	9572796	9577441	-	upstream	-111	111	NearestLocation	816786		Alkaline-phosphatase-like family protein [Source:UniProtKB/TrEMBL;Acc:F4IJJ8]
chr2	9578502	9578947	446	*	355	AT2G22540	9579874	9583893	+	upstream	-1372	927	NearestLocation	816787	SVP	SVP [Source:UniProtKB/TrEMBL;Acc:A0A384KDB8]
chr2	9642598	9643023	426	*	356	AT2G22680	9645313	9647613	+	upstream	-2715	2290	NearestLocation	816799		E3 ubiquitin-protein ligase WAVH1 [Source:UniProtKB/Swiss-Prot;Acc:Q9ZQ46]
chr2	9866678	9866821	144	*	357	AT2G23171	9866619	9866792	-	overlapStart	114	29	NearestLocation	NA	NA	NA
chr2	9907900	9908252	353	*	358	AT2G23290	9904787	9905920	-	upstream	-1980	1980	NearestLocation	816861	AtMYB70	At2g23280 [Source:UniProtKB/TrEMBL;Acc:O22179]
chr2	9917440	9917815	376	*	359	AT2G23310	9917520	9919258	+	overlapStart	-80	80	NearestLocation	816863	ATRER1C1	Protein RER1C [Source:UniProtKB/Swiss-Prot;Acc:Q9ZWI7]
chr2	9976717	9976900	184	*	360	AT2G23430	9976746	9978021	-	overlapEnd	1304	29	NearestLocation	816875	ICK1	Cyclin-dependent kinase inhibitor 1 [Source:UniProtKB/Swiss-Prot;Acc:Q67Y93]
chr2	10107927	10108522	596	*	361	AT2G23755	10102787	10104029	-	upstream	-3898	3898	NearestLocation	816907		Transmembrane family 220 helix protein [Source:UniProtKB/TrEMBL;Acc:Q84RE5]
chr2	10107927	10108522	596	*	361	AT2G23760	10107709	10113213	-	inside	5286	218	Overlapping	816908	BLH4	BEL1-like homeodomain 4 [Source:TAIR;Acc:AT2G23760]
chr2	10109291	10109943	653	*	362	AT2G23760	10107709	10113213	-	inside	3922	1582	NearestLocation	816908	BLH4	BEL1-like homeodomain 4 [Source:TAIR;Acc:AT2G23760]
chr2	10308083	10308253	171	*	363	AT2G24240	10310648	10312328	+	upstream	-2565	2395	NearestLocation	816958		BTB/POZ domain-containing protein At2g24240 [Source:UniProtKB/Swiss-Prot;Acc:Q9ZUH1]
chr2	10440462	10440659	198	*	364	AT2G24570	10437398	10439298	-	upstream	-1164	1164	NearestLocation	816993	WRKY17	WRKY transcription factor 17 [Source:UniProtKB/TrEMBL;Acc:Q0WTF3]
chr2	10561356	10561852	497	*	365	AT2G24765	10562726	10565198	+	upstream	-1370	874	NearestLocation	817014	ARF3	ADP-ribosylation factor 3 [Source:UniProtKB/Swiss-Prot;Acc:P40940]
chr2	10566764	10566852	89	*	366	AT2G24790	10566898	10568145	+	upstream	-134	46	NearestLocation	817016	COL3	Zinc finger protein CONSTANS-LIKE 3 [Source:UniProtKB/Swiss-Prot;Acc:Q9SK53]
chr2	10578971	10579418	448	*	367	AT2G24830	10576856	10579230	-	overlapStart	259	188	NearestLocation	817020		Zinc finger CCCH domain-containing protein 22 [Source:UniProtKB/Swiss-Prot;Acc:Q9SK49]
chr2	10610742	10611270	529	*	368	AT2G24940	10609394	10612232	+	inside	1348	962	Overlapping	817032	AtMAPR2	MAPR2 [Source:UniProtKB/TrEMBL;Acc:A0A178VV33]
chr2	10610742	10611270	529	*	368	AT2G24945	10609413	10612232	+	inside	1329	962	NearestLocation	817033		unknown protein; BEST Arabidopsis thaliana protein match is: unknown protein (TAIR:AT4G36925.1); Ha. [Source:TAIR;Acc:AT2G24945]
chr2	10836462	10836639	178	*	369	AT2G25460	10832754	10835483	-	upstream	-979	979	NearestLocation	817084		CONTAINS InterPro DOMAIN/s: C2 calcium-dependent membrane targeting (InterPro:IPR000008); BEST Arabidopsis thaliana protein match is: unknown protein (TAIR:AT5G04860.1); Ha. [Source:TAIR;Acc:AT2G25460]
chr2	10945040	10945281	242	*	370	AT2G25697	10947096	10947245	+	upstream	-2056	1815	NearestLocation	NA	NA	NA
chr2	11096282	11096632	351	*	371	AT2G26040	11094832	11095404	-	upstream	-878	878	NearestLocation	817145	PYL2	Abscisic acid receptor PYL2 [Source:UniProtKB/Swiss-Prot;Acc:O80992]
chr2	11191055	11191386	332	*	372	AT2G26280	11187733	11191337	-	overlapStart	282	49	NearestLocation	817168	CID7	Polyadenylate-binding protein-interacting protein 7 [Source:UniProtKB/Swiss-Prot;Acc:O64843]
chr2	11214092	11214400	309	*	373	AT2G26330	11208183	11213971	-	upstream	-121	121	NearestLocation	817173	ER	LRR receptor-like serine/threonine-protein kinase ERECTA [Source:UniProtKB/Swiss-Prot;Acc:Q42371]
chr2	11233138	11233516	379	*	374	AT2G26400	11231800	11233295	-	overlapStart	157	157	NearestLocation	817180	ARD	acireductone dioxygenase 3 [Source:TAIR;Acc:AT2G26400]
chr2	11771430	11771837	408	*	375	AT2G27550	11773251	11774681	+	upstream	-1821	1414	NearestLocation	817302	ATC	Protein CENTRORADIALIS-like [Source:UniProtKB/Swiss-Prot;Acc:Q9ZNV5]
chr2	12002276	12002850	575	*	376	AT2G28150	11999836	12002499	+	overlapEnd	2440	223	Overlapping	817361		UPSTREAM OF FLC protein (DUF966) [Source:UniProtKB/TrEMBL;Acc:Q8GYT8]
chr2	12002276	12002850	575	*	376	AT2G28160	12004708	12006122	+	upstream	-2432	1858	NearestLocation	817362	FIT1	Transcription factor FER-LIKE IRON DEFICIENCY-INDUCED TRANSCRIPTION FACTOR [Source:UniProtKB/Swiss-Prot;Acc:Q0V7X4]
chr2	12152352	12152568	217	*	377	AT2G28405	12153294	12154092	-	downstream	1740	726	NearestLocation	3768196	LCR32	Putative defensin-like protein 150 [Source:UniProtKB/Swiss-Prot;Acc:P82747]
chr2	12175517	12175712	196	*	378	AT2G28470	12168840	12173679	-	upstream	-1838	1838	NearestLocation	817395	BGAL8	Beta-galactosidase 8 [Source:UniProtKB/Swiss-Prot;Acc:Q9SCV4]
chr2	12259260	12259710	451	*	379	AT2G28610	12262013	12263415	+	upstream	-2753	2303	NearestLocation	817410	PRS	Homeobox-leucine zipper transcription factor [Source:UniProtKB/TrEMBL;Acc:Q1PEZ2]
chr2	12261748	12261893	146	*	380	AT2G28610	12262013	12263415	+	upstream	-265	120	NearestLocation	817410	PRS	Homeobox-leucine zipper transcription factor [Source:UniProtKB/TrEMBL;Acc:Q1PEZ2]
chr2	12263248	12263650	403	*	381	AT2G28610	12262013	12263415	+	overlapEnd	1235	167	NearestLocation	817410	PRS	Homeobox-leucine zipper transcription factor [Source:UniProtKB/TrEMBL;Acc:Q1PEZ2]
chr2	12312491	12312895	405	*	382	AT2G28690	12306890	12308628	-	upstream	-3863	3863	NearestLocation	817418		TOX high mobility group box protein	putative (DUF1635) [Source:UniProtKB/TrEMBL;Acc:Q8L8B6]
chr2	12409321	12409546	226	*	383	AT2G28890	12405596	12408235	-	upstream	-1086	1086	NearestLocation	817438	PLL4	Probable protein phosphatase 2C 23 [Source:UniProtKB/Swiss-Prot;Acc:Q9ZV25]
chr2	12682970	12683436	467	*	384	AT2G29670	12681958	12685087	-	inside	2117	1012	NearestLocation	817517		At2g29670/T27A16.23 [Source:UniProtKB/TrEMBL;Acc:O82388]
chr2	12782927	12783248	322	*	385	AT2G29980	12781591	12785053	-	inside	2126	1336	NearestLocation	817548	FAD3	FAD3 [Source:UniProtKB/TrEMBL;Acc:A0A178VX43]
chr2	12804872	12805156	285	*	386	AT2G30000	12803853	12804977	-	overlapStart	105	105	NearestLocation	837228;817551		PHD finger-like domain-containing protein 5A [Source:UniProtKB/Swiss-Prot;Acc:P0DI19]
chr2	12941097	12941459	363	*	387	AT2G30370	12940455	12942409	-	inside	1312	642	NearestLocation	817587	CHAL	EPFL6 [Source:UniProtKB/TrEMBL;Acc:A0A178VW02]
chr2	13006494	13006791	298	*	388	AT2G30520	13002742	13005600	-	upstream	-894	894	NearestLocation	817601	RPT2	Root phototropism protein 2 [Source:UniProtKB/Swiss-Prot;Acc:Q682S0]
chr2	13230091	13230411	321	*	389	AT2G31080	13223059	13227048	-	upstream	-3043	3043	NearestLocation	NA	NA	NA
chr2	13231133	13231553	421	*	390	AT2G31080	13223059	13227048	-	upstream	-4085	4085	NearestLocation	NA	NA	NA
chr2	13276601	13276865	265	*	391	AT2G31160	13277811	13278745	+	upstream	-1210	946	NearestLocation	817672	LSH3	Protein LIGHT-DEPENDENT SHORT HYPOCOTYLS 3 [Source:UniProtKB/Swiss-Prot;Acc:O82268]
chr2	13280772	13280855	84	*	392	AT2G31160	13277811	13278745	+	downstream	2961	2027	NearestLocation	817672	LSH3	Protein LIGHT-DEPENDENT SHORT HYPOCOTYLS 3 [Source:UniProtKB/Swiss-Prot;Acc:O82268]
chr2	13490131	13490234	104	*	393	AT2G31730	13487568	13489679	-	upstream	-452	452	NearestLocation	817730		Transcription factor bHLH154 [Source:UniProtKB/Swiss-Prot;Acc:Q7XJU1]
chr2	13498136	13498499	364	*	394	AT2G31750	13497233	13500023	+	inside	903	903	NearestLocation	817732	UGT74D1	UDP-glucosyl transferase 74D1 [Source:TAIR;Acc:AT2G31750]
chr2	13645479	13645985	507	*	395	AT2G32090	13644395	13645829	+	overlapEnd	1084	156	NearestLocation	817769		At2g32090/F22D22.16 [Source:UniProtKB/TrEMBL;Acc:Q9SKZ0]
chr2	13647008	13647487	480	*	396	AT2G32100	13647852	13648785	+	upstream	-844	365	NearestLocation	817770	ATOFP16	Transcription repressor OFP16 [Source:UniProtKB/Swiss-Prot;Acc:Q9SKY9]
chr2	13875807	13876788	982	*	397	AT2G32710	13873436	13875831	+	overlapEnd	2371	24	Overlapping	817831	KRP4	Cyclin-dependent kinase inhibitor 4 [Source:UniProtKB/Swiss-Prot;Acc:Q8GYJ3]
chr2	13875807	13876788	982	*	397	AT2G32720	13876774	13878531	-	overlapEnd	2724	14	NearestLocation	817832	B5 #4	CYTB5-D [Source:UniProtKB/TrEMBL;Acc:A0A178VXM5]
chr2	13971484	13971936	453	*	398	AT2G32930	13965758	13968957	-	upstream	-2527	2527	NearestLocation	817855	ZFN2	zinc finger nuclease 2 [Source:TAIR;Acc:AT2G32930]
chr2	13972814	13973874	1061	*	399	AT2G32940	13971997	13977476	-	inside	4662	817	NearestLocation	817856	AGO6	Protein argonaute 6 [Source:UniProtKB/Swiss-Prot;Acc:O48771]
chr2	14051075	14051759	685	*	400	AT2G33150	14047478	14051140	-	overlapStart	65	65	NearestLocation	817876	PKT3	PKT3 [Source:UniProtKB/TrEMBL;Acc:A0A178VRP9]
chr2	14331140	14331616	477	*	401	AT2G33860	14325269	14328978	-	upstream	-2162	2162	NearestLocation	817956	ETT	Auxin response factor 3 [Source:UniProtKB/Swiss-Prot;Acc:O23661]
chr2	14587624	14588248	625	*	402	AT2G34640	14581886	14584699	-	upstream	-2925	2925	NearestLocation	818029	PTAC12	Protein PLASTID TRANSCRIPTIONALLY ACTIVE 12	chloroplastic [Source:UniProtKB/Swiss-Prot;Acc:F4IHY7]
chr2	14593614	14594268	655	*	403	AT2G34650	14589760	14591788	-	upstream	-1826	1826	NearestLocation	818030	PID	PID [Source:UniProtKB/TrEMBL;Acc:A0A178VTE5]
chr2	14644138	14644652	515	*	404	AT2G34710	14639323	14644273	-	overlapStart	135	135	NearestLocation	818036	PHB	Homeobox-leucine zipper protein ATHB-14 [Source:UniProtKB/Swiss-Prot;Acc:O04291]
chr2	14644790	14645839	1050	*	405	AT2G34710	14639323	14644273	-	upstream	-517	517	NearestLocation	818036	PHB	Homeobox-leucine zipper protein ATHB-14 [Source:UniProtKB/Swiss-Prot;Acc:O04291]
chr2	14733615	14733966	352	*	406	AT2G34925	14734270	14734536	+	upstream	-655	304	NearestLocation	28718327	CLE42	CLAVATA3/ESR (CLE)-related protein 42 [Source:UniProtKB/Swiss-Prot;Acc:Q6IWB2]
chr2	14735569	14735718	150	*	407	AT2G34925	14734270	14734536	+	downstream	1299	1033	NearestLocation	28718327	CLE42	CLAVATA3/ESR (CLE)-related protein 42 [Source:UniProtKB/Swiss-Prot;Acc:Q6IWB2]
chr2	14739816	14740351	536	*	408	AT2G34930	14737066	14739904	-	overlapStart	88	88	NearestLocation	818058		Disease resistance family protein / LRR family protein [Source:UniProtKB/TrEMBL;Acc:O64757]
chr2	15059469	15059585	117	*	409	AT2G35859	15059337	15061100	-	inside	1631	132	Overlapping	NA		Potential natural antisense gene	locus overlaps with AT2G35860 [Source:TAIR;Acc:AT2G35859]
chr2	15059469	15059585	117	*	409	AT2G35860	15059763	15062122	+	upstream	-294	178	NearestLocation	818159	FLA16	FLA16 [Source:UniProtKB/TrEMBL;Acc:A0A178VR39]
chr2	15062457	15062785	329	*	410	AT2G35859	15059337	15061100	-	upstream	-1357	1357	NearestLocation	NA		Potential natural antisense gene	locus overlaps with AT2G35860 [Source:TAIR;Acc:AT2G35859]
chr2	15092096	15092370	275	*	411	AT2G35940	15088832	15092415	-	inside	319	45	NearestLocation	818167	BLH1	BEL1-like homeodomain protein 1 [Source:UniProtKB/Swiss-Prot;Acc:Q9SJ56]
chr2	15099437	15099494	58	*	412	AT2G35950	15104761	15106088	+	upstream	-5324	5267	NearestLocation	818168	EDA12	embryo sac development arrest 12 [Source:TAIR;Acc:AT2G35950]
chr2	15129509	15130072	564	*	413	AT2G36040	15130646	15130828	-	downstream	1319	574	NearestLocation	NA	NA	NA
chr2	15275037	15275409	373	*	414	AT2G36402	15273645	15274632	+	downstream	1392	405	NearestLocation	NA	NA	NA
chr2	15288059	15288407	349	*	415	AT2G36420	15286498	15288990	+	inside	1561	583	NearestLocation	818216		Nucleolin-like protein [Source:UniProtKB/TrEMBL;Acc:Q9SJR3]
chr2	15516580	15516888	309	*	416	AT2G36950	15515133	15516931	+	inside	1447	43	NearestLocation	818269		Heavy metal-associated isoprenylated plant protein 5 [Source:UniProtKB/Swiss-Prot;Acc:Q9SJL2]
chr2	15624793	15625326	534	*	417	AT2G37210	15623991	15626940	-	inside	2147	802	NearestLocation	818298		Cytokinin riboside 5'-monophosphate phosphoribohydrolase [Source:UniProtKB/TrEMBL;Acc:F4IQ18]
chr2	15719639	15719789	151	*	418	AT2G37440	15718053	15722108	+	inside	1586	1586	NearestLocation	818321		Type I inositol polyphosphate 5-phosphatase 8 [Source:UniProtKB/Swiss-Prot;Acc:Q0WT19]
chr2	15767960	15768412	453	*	419	AT2G37590	15769121	15770619	+	upstream	-1161	709	NearestLocation	818336	ATDOF2.4	Dof zinc finger protein DOF2.4 [Source:UniProtKB/Swiss-Prot;Acc:O80928]
chr2	15771423	15772065	643	*	420	AT2G37590	15769121	15770619	+	downstream	2302	804	NearestLocation	818336	ATDOF2.4	Dof zinc finger protein DOF2.4 [Source:UniProtKB/Swiss-Prot;Acc:O80928]
chr2	15784377	15784627	251	*	421	AT2G37630	15781615	15783433	-	upstream	-944	944	NearestLocation	818340	ATPHAN	Transcription factor AS1 [Source:UniProtKB/Swiss-Prot;Acc:O80931]
chr2	15785774	15786039	266	*	422	AT2G37630	15781615	15783433	-	upstream	-2341	2341	NearestLocation	818340	ATPHAN	Transcription factor AS1 [Source:UniProtKB/Swiss-Prot;Acc:O80931]
chr2	15988532	15989141	610	*	423	AT2G38160	15986428	15988659	-	overlapStart	127	127	NearestLocation	818394		unknown protein; BEST Arabidopsis thaliana protein match is: unknown protein (TAIR:AT2G40070.2); Ha. [Source:TAIR;Acc:AT2G38160]
chr2	15988532	15989141	610	*	423	AT2G38170	15989083	15993278	-	overlapEnd	4746	58	Overlapping	818395	CAX1	Vacuolar cation/proton exchanger [Source:UniProtKB/TrEMBL;Acc:B9DFT4]
chr2	16011003	16011248	246	*	424	AT2G38230	16011456	16012508	+	upstream	-453	208	NearestLocation	818402	ATPDX1.1	Pyridoxal 5'-phosphate synthase subunit PDX1.1 [Source:UniProtKB/Swiss-Prot;Acc:O80448]
chr2	16028543	16029155	613	*	425	AT2G38260	16025429	16028594	-	overlapStart	51	51	NearestLocation	NA	NA	NA
chr2	16074229	16074398	170	*	426	AT2G38370	16072070	16074258	-	overlapStart	29	29	NearestLocation	818418		Plant protein of unknown function (DUF827) [Source:TAIR;Acc:AT2G38370]
chr2	16187472	16188341	870	*	427	AT2G38720	16188047	16192266	+	overlapStart	-575	294	NearestLocation	818454	MAP65-5	65-kDa microtubule-associated protein 5 [Source:UniProtKB/Swiss-Prot;Acc:Q9ZVJ3]
chr2	16340530	16340647	118	*	428	AT2G39175	16340282	16340360	+	downstream	248	170	NearestLocation	NA	MIR160A	MIR160/MIR160A; miRNA [Source:TAIR;Acc:AT2G39175]
chr2	16485558	16485695	138	*	429	AT2G39480	16477792	16485039	-	upstream	-519	519	NearestLocation	818533	PGP6	ABC transporter B family member 6 [Source:UniProtKB/Swiss-Prot;Acc:Q8LPT1]
chr2	16553507	16553709	203	*	430	AT2G39705	16556856	16557577	+	upstream	-3349	3147	NearestLocation	818554	RTFL8	RTFL8 [Source:UniProtKB/TrEMBL;Acc:A0A178VQG8]
chr2	16686693	16686979	287	*	431	AT2G39970	16683832	16686709	-	overlapStart	16	16	NearestLocation	818584		Peroxisomal nicotinamide adenine dinucleotide carrier [Source:UniProtKB/Swiss-Prot;Acc:O04200]
chr2	16845833	16846357	525	*	432	AT2G40330	16844864	16845934	-	overlapStart	101	101	NearestLocation	818626	PYL6	Abscisic acid receptor PYL6 [Source:UniProtKB/Swiss-Prot;Acc:Q8S8E3]
chr2	16885697	16886055	359	*	433	AT2G40435	16886824	16888638	+	upstream	-1127	769	NearestLocation	818637		Transcription factor SCREAM-like protein [Source:UniProtKB/TrEMBL;Acc:Q8RUZ5]
chr2	17117155	17117496	342	*	434	AT2G41020	17117263	17121119	+	overlapStart	-108	108	NearestLocation	818702		WW domain-containing protein [Source:UniProtKB/TrEMBL;Acc:Q67ZZ1]
chr2	17137188	17137242	55	*	435	AT2G41100	17137829	17139612	+	upstream	-641	587	NearestLocation	818709	TCH3	Calmodulin-like protein 12 [Source:UniProtKB/Swiss-Prot;Acc:P25071]
chr2	17160964	17161473	510	*	436	AT2G41170	17159104	17161136	-	overlapStart	172	172	NearestLocation	818716		F-box family protein [Source:TAIR;Acc:AT2G41170]
chr2	17242248	17242490	243	*	437	AT2G41370	17237745	17240440	-	upstream	-1808	1808	NearestLocation	818735	BOP2	Regulatory protein NPR5 [Source:UniProtKB/Swiss-Prot;Acc:Q9ZVC2]
chr2	17242776	17242920	145	*	438	AT2G41370	17237745	17240440	-	upstream	-2336	2336	NearestLocation	818735	BOP2	Regulatory protein NPR5 [Source:UniProtKB/Swiss-Prot;Acc:Q9ZVC2]
chr2	17248995	17249243	249	*	439	AT2G41380	17251941	17253057	+	upstream	-2946	2698	NearestLocation	818736		At2g41380 [Source:UniProtKB/TrEMBL;Acc:Q9ZVC3]
chr2	17250064	17250286	223	*	440	AT2G41380	17251941	17253057	+	upstream	-1877	1655	NearestLocation	818736		At2g41380 [Source:UniProtKB/TrEMBL;Acc:Q9ZVC3]
chr2	17357939	17358136	198	*	441	AT2G41630	17355331	17357598	-	upstream	-341	341	NearestLocation	818761	TFIIB	TFIIB1 [Source:UniProtKB/TrEMBL;Acc:A0A178VYM4]
chr2	17446358	17446607	250	*	442	AT2G41820	17446744	17450071	+	upstream	-386	137	NearestLocation	818781		Leucine-rich repeat receptor-like tyrosine-protein kinase PXC3 [Source:UniProtKB/Swiss-Prot;Acc:O22938]
chr2	17504705	17504971	267	*	443	AT2G41940	17507509	17508616	+	upstream	-2804	2538	NearestLocation	818794	ZFP8	Zinc finger protein 8 [Source:UniProtKB/Swiss-Prot;Acc:P93751]
chr2	17562800	17563170	371	*	444	AT2G42110	17562152	17562733	-	upstream	-67	67	NearestLocation	818811		At2g42110 [Source:UniProtKB/TrEMBL;Acc:O23683]
chr2	17562800	17563170	371	*	444	AT2G42120	17563157	17566032	-	overlapEnd	3232	13	Overlapping	818812	POLD2	DNA polymerase delta small subunit [Source:UniProtKB/TrEMBL;Acc:F4IM00]
chr2	17585008	17585555	548	*	445	AT2G42200	17587407	17589630	+	upstream	-2399	1852	NearestLocation	818820	SPL9	Squamosa promoter-binding-like protein 9 [Source:UniProtKB/Swiss-Prot;Acc:Q700W2]
chr2	17667893	17668000	108	*	446	AT2G42440	17668701	17669817	-	downstream	1924	701	NearestLocation	818844		LOB domain-containing protein 17 [Source:UniProtKB/Swiss-Prot;Acc:Q9SLB6]
chr2	17742941	17743173	233	*	447	AT2G42600	17734324	17739085	-	upstream	-3856	3856	NearestLocation	818860	ATPPC2	PPC2 [Source:UniProtKB/TrEMBL;Acc:A0A178VV64]
chr2	17806162	17806358	197	*	448	AT2G42790	17801471	17806049	-	upstream	-113	113	NearestLocation	818879	CSY3	Citrate synthase [Source:UniProtKB/TrEMBL;Acc:Q0WUX6]
chr2	17809805	17809951	147	*	449	AT2G42800	17807942	17809590	-	upstream	-215	215	NearestLocation	818880	AtRLP29	RLP29 [Source:UniProtKB/TrEMBL;Acc:A0A178VT48]
chr2	17839116	17839737	622	*	450	AT2G42870	17836416	17837250	-	upstream	-1866	1866	NearestLocation	818887	PAR1	Transcription factor PAR1 [Source:UniProtKB/Swiss-Prot;Acc:Q9SJH0]
chr2	17846938	17847354	417	*	451	AT2G42885	17845967	17846603	-	upstream	-335	335	NearestLocation	818889		Defensin-like protein 54 [Source:UniProtKB/Swiss-Prot;Acc:Q8GY39]
chr2	18000386	18000749	364	*	452	AT2G43330	18000854	18004083	+	upstream	-468	105	NearestLocation	818934	ATINT1	Inositol transporter 1 [Source:UniProtKB/Swiss-Prot;Acc:Q8VZR6]
chr2	18119044	18119590	547	*	453	AT2G43710	18119956	18122889	+	upstream	-912	366	NearestLocation	818973	SSI2	Stearoyl-[acyl-carrier-protein] 9-desaturase 7	chloroplastic [Source:UniProtKB/Swiss-Prot;Acc:O22832]
chr2	18203569	18203930	362	*	454	AT2G43950	18200324	18202729	-	upstream	-840	840	NearestLocation	819000	OEP37	Outer envelope pore protein 37	chloroplastic [Source:UniProtKB/Swiss-Prot;Acc:O80565]
chr2	18203569	18203930	362	*	454	AT2G43960	18203312	18204912	-	inside	1343	257	Overlapping	819001		At2g43960 [Source:UniProtKB/TrEMBL;Acc:Q58FX2]
chr2	18423141	18423692	552	*	455	AT2G44660	18420832	18422839	-	upstream	-302	302	NearestLocation	819074		Probable dolichyl pyrophosphate Glc1Man9GlcNAc2 alpha-1	3-glucosyltransferase [Source:UniProtKB/Swiss-Prot;Acc:O80505]
chr2	18471857	18472176	320	*	456	AT2G44798	18466464	18471277	-	upstream	-580	580	NearestLocation	NA		other RNA [Source:TAIR;Acc:AT2G44798]
chr2	18518393	18518466	74	*	457	AT2G44910	18517887	18519525	-	inside	1132	506	NearestLocation	819100	ATHB4	Uncharacterized protein At2g44910 (Fragment) [Source:UniProtKB/TrEMBL;Acc:C0SV86]
chr2	18580134	18581040	907	*	458	AT2G45050	18582872	18584083	+	upstream	-2738	1832	NearestLocation	819112	GATA2	GATA transcription factor 2 [Source:UniProtKB/Swiss-Prot;Acc:O49741]
chr2	18588650	18589235	586	*	459	AT2G45070	18587017	18588377	-	upstream	-273	273	NearestLocation	819114	SEC61 BETA	Protein transport protein Sec61 subunit beta [Source:UniProtKB/Swiss-Prot;Acc:P38389]
chr2	18620084	18620795	712	*	460	AT2G45160	18617862	18620150	-	overlapStart	66	66	NearestLocation	819124	HAM1	Scarecrow-like protein 27 [Source:UniProtKB/Swiss-Prot;Acc:Q7XJM8]
chr2	18620084	18620795	712	*	460	AT2G45161	18620465	18620590	+	includeFeature	-381	205	NearestLocation	NA	NA	NA
chr2	18631925	18632555	631	*	461	AT2G45190	18628265	18630712	-	upstream	-1213	1213	NearestLocation	819127	AFO	Axial regulator YABBY 1 [Source:UniProtKB/Swiss-Prot;Acc:O22152]
chr2	18634533	18634995	463	*	462	AT2G45190	18628265	18630712	-	upstream	-3821	3821	NearestLocation	819127	AFO	Axial regulator YABBY 1 [Source:UniProtKB/Swiss-Prot;Acc:O22152]
chr2	18635483	18635839	357	*	463	AT2G45200	18637503	18640039	-	downstream	4556	1664	NearestLocation	819128	GOS12	Golgi SNAP receptor complex member 1-2 [Source:UniProtKB/Swiss-Prot;Acc:O22151]
chr2	18801917	18802254	338	*	464	AT2G45640	18799610	18801471	-	upstream	-446	446	NearestLocation	819172	SAP18	Histone deacetylase complex subunit SAP18 [Source:UniProtKB/TrEMBL;Acc:A0A178VW39]
chr2	18806554	18807085	532	*	465	AT2G45650	18804350	18806522	+	downstream	2204	32	NearestLocation	819173	AGL6	AGAMOUS-like protein 6 [Source:UniProtKB/TrEMBL;Acc:Q1PEU3]
chr2	18810917	18811341	425	*	466	AT2G45660	18807538	18811047	-	overlapStart	130	130	NearestLocation	819174	AGL20	SOC1 [Source:UniProtKB/TrEMBL;Acc:A0A178VZL4]
chr2	18812913	18813281	369	*	467	AT2G45660	18807538	18811047	-	upstream	-1866	1866	NearestLocation	819174	AGL20	SOC1 [Source:UniProtKB/TrEMBL;Acc:A0A178VZL4]
chr2	18820185	18820764	580	*	468	AT2G45680	18820242	18821889	-	overlapEnd	1704	57	Overlapping	819176		Transcription factor TCP9 [Source:UniProtKB/Swiss-Prot;Acc:O64647]
chr2	18820185	18820764	580	*	468	AT2G45685	18820691	18822184	+	overlapStart	-506	73	NearestLocation	NA		other RNA [Source:TAIR;Acc:AT2G45685]
chr2	18839126	18839665	540	*	469	AT2G45730	18836264	18839160	-	overlapStart	34	34	NearestLocation	819181		tRNA (adenine(58)-N(1))-methyltransferase non-catalytic subunit TRM6 [Source:UniProtKB/TrEMBL;Acc:O80846]
chr2	18839126	18839665	540	*	469	AT2G45740	18839586	18841403	+	overlapStart	-460	79	NearestLocation	819182	PEX11D	Peroxisomal membrane protein 11D [Source:UniProtKB/Swiss-Prot;Acc:O80845]
chr2	18875879	18875960	82	*	470	AT2G45870	18875894	18877477	+	overlapStart	-15	15	NearestLocation	819195		UPF0187 protein At2g45870	chloroplastic [Source:UniProtKB/Swiss-Prot;Acc:O80832]
chr2	18999844	19000455	612	*	471	AT2G46270	19000191	19003403	+	overlapStart	-347	264	NearestLocation	819235	GBF3	G-box-binding factor 3 [Source:UniProtKB/Swiss-Prot;Acc:P42776]
chr2	19103857	19104584	728	*	472	AT2G46530	19104665	19108331	+	upstream	-808	81	NearestLocation	819264	ARF11	Auxin response factor 11 [Source:UniProtKB/Swiss-Prot;Acc:Q9ZPY6]
chr2	19171150	19171806	657	*	473	AT2G46680	19165403	19166949	-	upstream	-4201	4201	NearestLocation	819280	ATHB-7	Homeobox-leucine zipper protein ATHB-7 [Source:UniProtKB/Swiss-Prot;Acc:P46897]
chr2	19172946	19173079	134	*	474	AT2G46685	19176126	19176261	+	upstream	-3180	3047	NearestLocation	NA	MIR166A	MIR166/MIR166A; miRNA [Source:TAIR;Acc:AT2G46685]
chr2	19191620	19191962	343	*	475	AT2G46710	19191935	19194849	+	overlapStart	-315	27	NearestLocation	819283		Rho GTPase-activating protein 3 [Source:UniProtKB/Swiss-Prot;Acc:Q8GYY5]
chr2	19198168	19198352	185	*	476	AT2G46720	19197383	19200221	+	inside	785	785	NearestLocation	819284	HIC	3-ketoacyl-CoA synthase 13 [Source:UniProtKB/Swiss-Prot;Acc:Q9ZUZ0]
chr2	19386841	19386938	98	*	477	AT2G47220	19383743	19386954	+	inside	3098	16	Overlapping	NA	DUF5	DOMAIN OF UNKNOWN FUNCTION 724 5 [Source:TAIR;Acc:AT2G47220]
chr2	19386841	19386938	98	*	477	AT2G47230	19387020	19390234	+	upstream	-179	82	NearestLocation	819336	DUF6	DOMAIN OF UNKNOWN FUNCTION 724 6 [Source:TAIR;Acc:AT2G47230]
chr2	19407927	19408247	321	*	478	AT2G47260	19404820	19407084	-	upstream	-843	843	NearestLocation	819339	WRKY23	WRKY transcription factor 23 [Source:UniProtKB/Swiss-Prot;Acc:O22900]
chr2	19555810	19556250	441	*	479	AT2G47710	19554834	19556065	-	overlapStart	255	185	NearestLocation	819384		Adenine nucleotide alpha hydrolases-like superfamily protein [Source:UniProtKB/TrEMBL;Acc:O82240]
chr2	19569480	19570105	626	*	480	AT2G47770	19568464	19569507	+	overlapEnd	1016	27	Overlapping	819389	ATTSPO	TSPO [Source:UniProtKB/TrEMBL;Acc:A0A178W1Q1]
chr2	19569480	19570105	626	*	480	AT2G47780	19570049	19571034	+	overlapStart	-569	56	NearestLocation	819390		REF/SRPP-like protein At2g47780 [Source:UniProtKB/Swiss-Prot;Acc:O82246]
chr2	19698034	19698284	251	*	481	AT2G48160	19689409	19696821	-	upstream	-1213	1213	NearestLocation	819428		Tudor/PWWP/MBT domain-containing protein [Source:TAIR;Acc:AT2G48160]
chr3	42604	42709	106	*	482	AT3G01120	38759	41932	-	upstream	-672	672	NearestLocation	821292	MTO1	MTO1 [Source:UniProtKB/TrEMBL;Acc:A0A178VB36]
chr3	376495	376648	154	*	483	AT3G02120	377097	377713	+	upstream	-602	449	NearestLocation	821311		Hydroxyproline-rich glycoprotein family protein [Source:UniProtKB/TrEMBL;Acc:Q8L9N1]
chr3	387744	388030	287	*	484	AT3G02140	385317	386538	-	upstream	-1206	1206	NearestLocation	821182	TMAC2	TMAC2 [Source:UniProtKB/TrEMBL;Acc:A0A178VMX2]
chr3	393461	393691	231	*	485	AT3G02160	394070	395984	+	upstream	-609	379	NearestLocation	821295		At3g02160 [Source:UniProtKB/TrEMBL;Acc:Q9S7R9]
chr3	423468	423554	87	*	486	AT3G02242	420108	420680	+	downstream	3360	2788	NearestLocation	6240491		Protein GOLVEN 8 [Source:UniProtKB/Swiss-Prot;Acc:B3H5Q2]
chr3	495145	495643	499	*	487	AT3G02410	492118	494948	-	upstream	-197	197	NearestLocation	821191	ICME-LIKE2	Carboxylic ester hydrolase [Source:UniProtKB/TrEMBL;Acc:A0A178V7M1]
chr3	538165	538563	399	*	488	AT3G02550	536505	537998	-	upstream	-167	167	NearestLocation	821112	LBD41	LOB domain-containing protein 41 [Source:UniProtKB/Swiss-Prot;Acc:Q9M886]
chr3	731347	732055	709	*	489	AT3G03170	731891	732875	+	overlapStart	-544	164	NearestLocation	821064		At3g03170 [Source:UniProtKB/TrEMBL;Acc:Q29PZ2]
chr3	914189	914580	392	*	490	AT3G03690	911238	913677	-	upstream	-512	512	NearestLocation	821186	UNE7	Core-2/I-branching beta-1	6-N-acetylglucosaminyltransferase family protein [Source:UniProtKB/TrEMBL;Acc:Q9SS69]
chr3	929683	929966	284	*	491	AT3G03720	925612	930974	-	inside	1291	1008	NearestLocation	821176	CAT4	Cationic amino acid transporter 4	vacuolar [Source:UniProtKB/Swiss-Prot;Acc:Q8W4K3]
chr3	1080478	1080808	331	*	492	AT3G04120	1080950	1083530	+	upstream	-472	142	NearestLocation	819567	GAPC	Glyceraldehyde-3-phosphate dehydrogenase GAPC1	cytosolic [Source:UniProtKB/Swiss-Prot;Acc:P25858]
chr3	1175104	1175339	236	*	493	AT3G04430	1175506	1176986	-	downstream	1882	167	NearestLocation	819598	anac049	NAC domain containing protein 49 [Source:UniProtKB/TrEMBL;Acc:Q9M844]
chr3	1216536	1217064	529	*	494	AT3G04510	1215636	1216958	-	overlapStart	422	106	NearestLocation	819607	LSH2	Protein LIGHT-DEPENDENT SHORT HYPOCOTYLS 2 [Source:UniProtKB/Swiss-Prot;Acc:Q9M836]
chr3	1315463	1315743	281	*	495	AT3G04800	1314479	1315045	-	upstream	-418	418	NearestLocation	819640	ATTIM23-3	Mitochondrial import inner membrane translocase subunit TIM23-3 [Source:UniProtKB/Swiss-Prot;Acc:Q9S837]
chr3	1478336	1478596	261	*	496	AT3G05200	1476982	1478730	+	inside	1354	134	Overlapping	819684	ATL6	E3 ubiquitin-protein ligase ATL6 [Source:UniProtKB/Swiss-Prot;Acc:Q8RXX9]
chr3	1478336	1478596	261	*	496	AT3G05210	1479538	1482042	+	upstream	-1202	942	NearestLocation	819685	ERCC1	DNA excision repair protein ERCC-1 [Source:UniProtKB/Swiss-Prot;Acc:Q9MA98]
chr3	1482466	1482729	264	*	497	AT3G05210	1479538	1482042	+	downstream	2928	424	NearestLocation	819685	ERCC1	DNA excision repair protein ERCC-1 [Source:UniProtKB/Swiss-Prot;Acc:Q9MA98]
chr3	1483103	1483268	166	*	498	AT3G05210	1479538	1482042	+	downstream	3565	1061	NearestLocation	819685	ERCC1	DNA excision repair protein ERCC-1 [Source:UniProtKB/Swiss-Prot;Acc:Q9MA98]
chr3	1483972	1484045	74	*	499	AT3G05210	1479538	1482042	+	downstream	4434	1930	NearestLocation	819685	ERCC1	DNA excision repair protein ERCC-1 [Source:UniProtKB/Swiss-Prot;Acc:Q9MA98]
chr3	1488420	1488600	181	*	500	AT3G05220	1488595	1491320	+	overlapStart	-175	5	NearestLocation	819686		Heavy metal-associated isoprenylated plant protein 34 [Source:UniProtKB/Swiss-Prot;Acc:Q0WV37]
chr3	1712985	1713388	404	*	501	AT3G05770	1710013	1712165	-	upstream	-820	820	NearestLocation	819746		F10A16.6 protein [Source:UniProtKB/TrEMBL;Acc:Q9M9L9]
chr3	1791755	1791927	173	*	502	AT3G05970	1786318	1791802	-	overlapStart	47	47	NearestLocation	819767	LACS6	Long chain acyl-CoA synthetase 6	peroxisomal [Source:UniProtKB/Swiss-Prot;Acc:Q8LPS1]
chr3	1896011	1896287	277	*	503	AT3G06270	1896137	1898034	+	overlapStart	-126	126	NearestLocation	819801		Probable protein phosphatase 2C 35 [Source:UniProtKB/Swiss-Prot;Acc:Q7XJ53]
chr3	2161694	2161827	134	*	504	AT3G06860	2161869	2166349	+	upstream	-175	42	NearestLocation	819870	MFP2	Peroxisomal fatty acid beta-oxidation multifunctional protein MFP2 [Source:UniProtKB/Swiss-Prot;Acc:Q9ZPI5]
chr3	2334749	2335445	697	*	505	AT3G07320	2332022	2334074	-	upstream	-675	675	NearestLocation	819920		O-Glycosyl hydrolases family 17 protein [Source:UniProtKB/TrEMBL;Acc:Q9SRT4]
chr3	2513714	2514118	405	*	506	AT3G07880	2513971	2515823	+	overlapStart	-257	147	NearestLocation	819979	SCN1	Putative RHO GDP-dissociation inhibitor 1 [Source:UniProtKB/TrEMBL;Acc:Q541X0]
chr3	2563909	2564015	107	*	507	AT3G08030	2564033	2566002	+	upstream	-124	18	NearestLocation	819994		F17A17.37 protein [Source:UniProtKB/TrEMBL;Acc:Q9SFB1]
chr3	2661474	2661877	404	*	508	AT3G08762	2661836	2662012	-	overlapEnd	538	41	NearestLocation	NA	NA	NA
chr3	2745359	2745399	41	*	509	AT3G09000	2745644	2748459	+	upstream	-285	245	NearestLocation	820052		AT3g09000/T16O11_4 [Source:UniProtKB/TrEMBL;Acc:Q9S7V5]
chr3	3097968	3098443	476	*	510	AT3G10040	3096415	3098071	-	overlapStart	103	103	NearestLocation	820165		Sequence-specific DNA binding transcription factor [Source:UniProtKB/TrEMBL;Acc:Q8RWY5]
chr3	3330644	3331269	626	*	511	AT3G10650	3325170	3330892	-	overlapStart	248	248	NearestLocation	820234		NUP1 [Source:UniProtKB/TrEMBL;Acc:A0A178V9H6]
chr3	3345993	3346633	641	*	512	AT3G10690	3339392	3346340	-	overlapStart	347	293	NearestLocation	820238	GYRA	DNA gyrase subunit A	chloroplastic/mitochondrial [Source:UniProtKB/Swiss-Prot;Acc:Q9CAF6]
chr3	3345993	3346633	641	*	512	AT3G10700	3346578	3351023	-	overlapEnd	5030	55	Overlapping	820239	GalAK	GalAK [Source:UniProtKB/TrEMBL;Acc:A0A178V5L4]
chr3	3442081	3442669	589	*	513	AT3G10985	3442528	3443445	+	overlapStart	-447	141	NearestLocation	2745879	SAG20	Senescence associated gene 20 [Source:UniProtKB/Swiss-Prot;Acc:Q94AK6]
chr3	3655838	3655989	152	*	514	AT3G11590	3660377	3663734	+	upstream	-4539	4388	NearestLocation	820332		At3g11590/F24K9_26 [Source:UniProtKB/TrEMBL;Acc:Q9CAW9]
chr3	3696692	3696789	98	*	515	AT3G11690	3694988	3696478	+	downstream	1704	214	NearestLocation	820341		At3g11690 [Source:UniProtKB/TrEMBL;Acc:Q9SRM8]
chr3	3711520	3711764	245	*	516	AT3G11730	3709325	3711529	-	overlapStart	9	9	NearestLocation	820345	ATFP8	Ras-related protein RABD1 [Source:UniProtKB/Swiss-Prot;Acc:Q9ZRE2]
chr3	3741486	3741883	398	*	517	AT3G11850	3738897	3741714	-	overlapStart	228	169	NearestLocation	820358		F26K24.14 protein [Source:UniProtKB/TrEMBL;Acc:Q9SF14]
chr3	3842887	3843143	257	*	518	AT3G12060	3843142	3845150	+	overlapStart	-255	1	NearestLocation	820380	TBL1	TBL1 [Source:UniProtKB/TrEMBL;Acc:A0A178VGN3]
chr3	3875974	3876447	474	*	519	AT3G12145	3874499	3876237	-	overlapStart	263	210	NearestLocation	820391	FLR1	FTM4 [Source:UniProtKB/TrEMBL;Acc:A0A178V9V7]
chr3	3875974	3876447	474	*	519	AT3G12150	3876407	3878900	-	overlapEnd	2926	40	Overlapping	820392		Alpha/beta hydrolase family protein [Source:UniProtKB/TrEMBL;Acc:Q8RWA3]
chr3	3919143	3919499	357	*	520	AT3G12280	3913412	3919170	-	overlapStart	27	27	NearestLocation	820408	RBR1	RBR1 [Source:UniProtKB/TrEMBL;Acc:A0A178VFS5]
chr3	3946943	3947434	492	*	521	AT3G12410	3946036	3946960	-	overlapStart	17	17	NearestLocation	820420		Polynucleotidyl transferase	ribonuclease H-like superfamily protein [Source:UniProtKB/TrEMBL;Acc:Q9LHG7]
chr3	3974219	3974666	448	*	522	AT3G12530	3972346	3974195	-	upstream	-24	24	NearestLocation	820432	PSF2	DNA replication complex GINS protein PSF2 [Source:UniProtKB/Swiss-Prot;Acc:Q9C7A8]
chr3	3985866	3986008	143	*	523	AT3G12560	3981983	3985550	-	upstream	-316	316	NearestLocation	820436	TRFL9	Telomere repeat-binding protein 3 [Source:UniProtKB/Swiss-Prot;Acc:Q9C7B1]
chr3	4024436	4024798	363	*	524	AT3G12670	4020120	4024268	-	upstream	-168	168	NearestLocation	820447	emb2742	Emb2742 [Source:UniProtKB/TrEMBL;Acc:A0A384K8P2]
chr3	4065418	4065696	279	*	525	AT3G12810	4065042	4074078	+	inside	376	376	NearestLocation	820463	PIE1	Protein PHOTOPERIOD-INDEPENDENT EARLY FLOWERING 1 [Source:UniProtKB/Swiss-Prot;Acc:Q7X9V2]
chr3	4120115	4120507	393	*	526	AT3G12920	4121883	4123508	-	downstream	3393	1376	NearestLocation	820477		Probable BOI-related E3 ubiquitin-protein ligase 3 [Source:UniProtKB/Swiss-Prot;Acc:Q9LDD1]
chr3	4121786	4122204	419	*	527	AT3G12920	4121883	4123508	-	overlapEnd	1722	97	NearestLocation	820477		Probable BOI-related E3 ubiquitin-protein ligase 3 [Source:UniProtKB/Swiss-Prot;Acc:Q9LDD1]
chr3	4123642	4123930	289	*	528	AT3G12920	4121883	4123508	-	upstream	-134	134	NearestLocation	820477		Probable BOI-related E3 ubiquitin-protein ligase 3 [Source:UniProtKB/Swiss-Prot;Acc:Q9LDD1]
chr3	4360734	4361040	307	*	529	AT3G13405	4359012	4359202	-	upstream	-1532	1532	NearestLocation	NA	MIR169A	MIR169A; miRNA [Source:TAIR;Acc:AT3G13405]
chr3	4377748	4378158	411	*	530	AT3G13438	4377061	4378171	-	inside	423	13	NearestLocation	NA	NA	NA
chr3	4377748	4378158	411	*	530	AT3G13440	4377097	4379575	+	inside	651	651	Overlapping	820545		AT3g13440/MRP15_7 [Source:UniProtKB/TrEMBL;Acc:Q8VXU9]
chr3	4442090	4442713	624	*	531	AT3G13594	4441076	4441270	+	downstream	1014	820	NearestLocation	NA	NA	NA
chr3	4461676	4462229	554	*	532	AT3G13640	4458461	4461733	-	overlapStart	57	57	NearestLocation	820568	ATRLI1	ABC transporter E family member 1 [Source:UniProtKB/Swiss-Prot;Acc:Q9LID6]
chr3	4484714	4485042	329	*	533	AT3G13690	4485735	4490231	+	upstream	-1021	693	NearestLocation	820578		Kinase with adenine nucleotide alpha hydrolases-like domain-containing protein [Source:UniProtKB/TrEMBL;Acc:Q9LIC9]
chr3	4494940	4495441	502	*	534	AT3G13720	4495019	4495956	-	overlapEnd	1016	79	NearestLocation	820581	PRA1.F3	PRA1 family protein F3 [Source:UniProtKB/Swiss-Prot;Acc:Q9LIC6]
chr3	4605822	4606365	544	*	535	AT3G13950	4604149	4605425	+	downstream	1673	397	NearestLocation	820608		AT3G13950 protein [Source:UniProtKB/TrEMBL;Acc:B9DG91]
chr3	4606714	4608072	1359	*	536	AT3G13960	4608383	4610399	+	upstream	-1669	311	NearestLocation	820609	AtGRF5	Growth-regulating factor 5 [Source:UniProtKB/Swiss-Prot;Acc:Q8L8A6]
chr3	4723695	4724071	377	*	537	AT3G14205	4715707	4720951	-	upstream	-2744	2744	NearestLocation	820638		Phosphoinositide phosphatase SAC2 [Source:UniProtKB/Swiss-Prot;Acc:Q94A27]
chr3	4777265	4777608	344	*	538	AT3G14320	4777731	4778345	-	downstream	1080	123	NearestLocation	820652		Putative RING-H2 finger protein ATL61 [Source:UniProtKB/Swiss-Prot;Acc:Q9LUL6]
chr3	5058094	5058643	550	*	539	AT3G15020	5056068	5058248	+	overlapEnd	2026	154	NearestLocation	820731	mMDH2	Malate dehydrogenase 2	mitochondrial [Source:UniProtKB/Swiss-Prot;Acc:Q9LKA3]
chr3	5119870	5120277	408	*	540	AT3G15200	5117489	5119060	-	upstream	-810	810	NearestLocation	820751		Putative pentatricopeptide repeat-containing protein At3g15200 [Source:UniProtKB/Swiss-Prot;Acc:Q9LIL5]
chr3	5132697	5133094	398	*	541	AT3G15220	5126597	5132306	-	upstream	-391	391	NearestLocation	820753		MAP kinase [Source:UniProtKB/TrEMBL;Acc:Q9LDN6]
chr3	5214342	5214429	88	*	542	AT3G15450	5212984	5214124	+	downstream	1358	218	NearestLocation	820784		AT3g15450/MJK13_11 [Source:UniProtKB/TrEMBL;Acc:Q9LE80]
chr3	5214342	5214429	88	*	542	AT3G15460	5214084	5216261	-	inside	1919	258	Overlapping	820785		Ribosome biogenesis protein BRX1 homolog 1 [Source:UniProtKB/Swiss-Prot;Acc:Q9LE16]
chr3	5325011	5325150	140	*	543	AT3G15710	5323358	5324908	-	upstream	-103	103	NearestLocation	820814		Signal peptidase I [Source:UniProtKB/TrEMBL;Acc:Q9LW08]
chr3	5422353	5422872	520	*	544	AT3G15980	5411292	5418541	-	upstream	-3812	3812	NearestLocation	820842		Coatomer subunit beta' [Source:UniProtKB/TrEMBL;Acc:F4J1E5]
chr3	5466357	5466457	101	*	545	AT3G16130	5466246	5468774	+	inside	111	111	NearestLocation	820858	ATROPGEF13	RHO guanyl-nucleotide exchange factor 13 [Source:TAIR;Acc:AT3G16130]
chr3	5614969	5615057	89	*	546	AT3G16500	5612500	5614410	-	upstream	-559	559	NearestLocation	820898	PAP1	Auxin-responsive protein IAA26 [Source:UniProtKB/Swiss-Prot;Acc:Q8LAL2]
chr3	5693781	5694008	228	*	547	AT3G16720	5692738	5694127	+	inside	1043	119	NearestLocation	820924	ATL2	RING-H2 finger protein ATL2 [Source:UniProtKB/Swiss-Prot;Acc:Q8L9T5]
chr3	5695000	5695099	100	*	548	AT3G16720	5692738	5694127	+	downstream	2262	873	NearestLocation	820924	ATL2	RING-H2 finger protein ATL2 [Source:UniProtKB/Swiss-Prot;Acc:Q8L9T5]
chr3	5730741	5731635	895	*	549	AT3G16830	5731534	5737772	+	overlapStart	-793	101	NearestLocation	820936	TPR2	Topless-related protein 2 [Source:UniProtKB/Swiss-Prot;Acc:Q9LRZ0]
chr3	5763289	5763679	391	*	550	AT3G16870	5763586	5764654	-	overlapEnd	1365	93	NearestLocation	820942	GATA17	Uncharacterized protein At3g16870 [Source:UniProtKB/TrEMBL;Acc:Q0WPA1]
chr3	5797015	5797320	306	*	551	AT3G17000	5797179	5799683	+	overlapStart	-164	141	NearestLocation	820956	UBC32	Ubiquitin-conjugating enzyme E2 32 [Source:UniProtKB/Swiss-Prot;Acc:Q9LSP7]
chr3	5832894	5833173	280	*	552	AT3G17100	5831194	5832419	+	downstream	1700	475	NearestLocation	820967		AT3G17100 protein [Source:UniProtKB/TrEMBL;Acc:B9DGH0]
chr3	5868777	5868858	82	*	553	AT3G17200	5869723	5870852	+	upstream	-946	865	NearestLocation	NA	NA	NA
chr3	6099632	6100126	495	*	554	AT3G17830	6101789	6104650	+	upstream	-2157	1663	NearestLocation	821051		At3g17830 [Source:UniProtKB/TrEMBL;Acc:Q058J9]
chr3	6153714	6154165	452	*	555	AT3G17998	6154363	6157551	+	upstream	-649	198	NearestLocation	NA	NA	NA
chr3	6153714	6154165	452	*	555	AT3G18000	6154363	6157552	+	upstream	-649	198	NearestLocation	821324	NMT1	XPL1 [Source:UniProtKB/TrEMBL;Acc:A0A178VHS8]
chr3	6159867	6160084	218	*	556	AT3G18010	6161137	6163272	-	downstream	3405	1053	NearestLocation	821325	WOX1	WUSCHEL-related homeobox 1 [Source:UniProtKB/Swiss-Prot;Acc:Q6X7K0]
chr3	6160854	6161058	205	*	557	AT3G18010	6161137	6163272	-	downstream	2418	79	NearestLocation	821325	WOX1	WUSCHEL-related homeobox 1 [Source:UniProtKB/Swiss-Prot;Acc:Q6X7K0]
chr3	6161736	6162081	346	*	558	AT3G18010	6161137	6163272	-	inside	1536	599	NearestLocation	821325	WOX1	WUSCHEL-related homeobox 1 [Source:UniProtKB/Swiss-Prot;Acc:Q6X7K0]
chr3	6164063	6164543	481	*	559	AT3G18010	6161137	6163272	-	upstream	-791	791	NearestLocation	821325	WOX1	WUSCHEL-related homeobox 1 [Source:UniProtKB/Swiss-Prot;Acc:Q6X7K0]
chr3	6246370	6246538	169	*	560	AT3G18220	6247914	6249960	+	upstream	-1544	1376	NearestLocation	821350		Probable lipid phosphate phosphatase 4 [Source:UniProtKB/Swiss-Prot;Acc:Q0WNG6]
chr3	6380687	6381035	349	*	561	AT3G18550	6383508	6385663	+	upstream	-2821	2473	NearestLocation	821386	BRC1	TCP family transcription factor [Source:UniProtKB/TrEMBL;Acc:A0A1I9LSP1]
chr3	6383334	6383569	236	*	562	AT3G18550	6383508	6385663	+	overlapStart	-174	61	NearestLocation	821386	BRC1	TCP family transcription factor [Source:UniProtKB/TrEMBL;Acc:A0A1I9LSP1]
chr3	6474585	6474765	181	*	563	AT3G18779	6474542	6474685	-	overlapStart	100	43	NearestLocation	NA	NA	NA
chr3	6714544	6714768	225	*	564	AT3G19380	6714392	6716099	-	inside	1555	152	NearestLocation	821472	PUB25	U-box domain-containing protein 25 [Source:UniProtKB/Swiss-Prot;Acc:Q9LT79]
chr3	6783412	6783829	418	*	565	AT3G19540	6780619	6783166	+	downstream	2793	246	NearestLocation	821490		AT3g19540/T31J18_4 [Source:UniProtKB/TrEMBL;Acc:Q9LH41]
chr3	6872080	6872193	114	*	566	AT3G19780	6870173	6874850	+	inside	1907	1907	NearestLocation	821515		LOCATED IN: endomembrane system; CONTAINS InterPro DOMAIN/s: Protein of unknown function DUF179 (InterPro:IPR003774)	Thioredoxin fold (InterPro:IPR012335)	Thioredoxin-like fold (InterPro:IPR012336); BEST Arabidopsis thaliana protein match is: Prot /.../ unknown function (DUF179) (TAIR:AT1G33780.1); Ha. [Source:TAIR;Acc:AT3G19780]
chr3	6978405	6978499	95	*	567	AT3G20015	6978477	6980368	-	overlapEnd	1963	22	NearestLocation	821540		Protein ASPARTIC PROTEASE IN GUARD CELL 2 [Source:UniProtKB/Swiss-Prot;Acc:Q9LHE3]
chr3	7213878	7214371	494	*	568	AT3G20640	7210407	7213299	-	upstream	-579	579	NearestLocation	821611		Transcription factor bHLH123 [Source:UniProtKB/Swiss-Prot;Acc:Q8GXT3]
chr3	7280340	7280423	84	*	569	AT3G20820	7280878	7282177	+	upstream	-538	455	NearestLocation	821630		Leucine-rich repeat (LRR) family protein [Source:UniProtKB/TrEMBL;Acc:Q9LT39]
chr3	7280737	7281191	455	*	570	AT3G20820	7280878	7282177	+	overlapStart	-141	141	NearestLocation	821630		Leucine-rich repeat (LRR) family protein [Source:UniProtKB/TrEMBL;Acc:Q9LT39]
chr3	7322228	7322318	91	*	571	AT3G20898	7323683	7324634	+	upstream	-1455	1365	NearestLocation	7922426		Cyclin-dependent protein kinase inhibitor SMR13 [Source:UniProtKB/Swiss-Prot;Acc:F4IWB3]
chr3	7325330	7325512	183	*	572	AT3G20900	7323984	7324670	-	upstream	-660	660	NearestLocation	821639		Transmembrane protein [Source:UniProtKB/TrEMBL;Acc:Q3EB32]
chr3	7397097	7397953	857	*	573	AT3G21100	7399151	7402436	+	upstream	-2054	1198	NearestLocation	821662		RNA-binding (RRM/RBD/RNP motifs) family protein [Source:UniProtKB/TrEMBL;Acc:A0A1I9LQK5]
chr3	7565934	7566392	459	*	574	AT3G21475	7567394	7567465	-	downstream	1531	1002	NearestLocation	NA		pre-tRNA [Source:TAIR;Acc:AT3G21475]
chr3	7657963	7658231	269	*	575	AT3G21720	7652487	7656011	-	upstream	-1952	1952	NearestLocation	821726	ICL	Isocitrate lyase [Source:UniProtKB/Swiss-Prot;Acc:P28297]
chr3	7703267	7703352	86	*	576	AT3G21865	7701025	7703385	-	inside	118	33	NearestLocation	821741	PEX22	PEX22 [Source:UniProtKB/TrEMBL;Acc:A0A178VH76]
chr3	7784577	7784869	293	*	577	AT3G22100	7783711	7784469	-	upstream	-108	108	NearestLocation	821772		Transcription factor bHLH117 [Source:UniProtKB/Swiss-Prot;Acc:Q9LRJ4]
chr3	7785290	7785527	238	*	578	AT3G22100	7783711	7784469	-	upstream	-821	821	NearestLocation	821772		Transcription factor bHLH117 [Source:UniProtKB/Swiss-Prot;Acc:Q9LRJ4]
chr3	8072454	8073026	573	*	579	AT3G22820	8073271	8074138	-	downstream	1684	245	NearestLocation	821853		EPFL5 [Source:UniProtKB/TrEMBL;Acc:A0A178VHB6]
chr3	8104257	8104776	520	*	580	AT3G22886	8108021	8108622	+	upstream	-3764	3245	NearestLocation	NA	MIR167A	MIR167A; miRNA [Source:TAIR;Acc:AT3G22886]
chr3	8109468	8109575	108	*	581	AT3G22886	8108021	8108622	+	downstream	1447	846	NearestLocation	NA	MIR167A	MIR167A; miRNA [Source:TAIR;Acc:AT3G22886]
chr3	8150963	8151188	226	*	582	AT3G22968	8152038	8154149	+	upstream	-1075	850	NearestLocation	NA	NA	NA
chr3	8150963	8151188	226	*	582	AT3G22970	8152038	8154149	+	upstream	-1075	850	NearestLocation	821871		At3g22970 [Source:UniProtKB/TrEMBL;Acc:Q9LIJ8]
chr3	8238673	8238770	98	*	583	AT3G23125	8236161	8236246	+	downstream	2512	2427	NearestLocation	NA	MIR173	MIR173; miRNA [Source:TAIR;Acc:AT3G23125]
chr3	8459824	8460266	443	*	584	AT3G23580	8460045	8462815	+	overlapStart	-221	221	NearestLocation	821937	RNR2	Ribonucleoside-diphosphate reductase small chain A [Source:UniProtKB/Swiss-Prot;Acc:P50651]
chr3	8595339	8595689	351	*	585	AT3G23810	8587664	8589713	-	upstream	-5626	5626	NearestLocation	821964	SAHH2	Adenosylhomocysteinase [Source:UniProtKB/TrEMBL;Acc:A0A178VEP9]
chr3	8686549	8686631	83	*	586	AT3G24050	8685873	8687677	+	inside	676	676	NearestLocation	821990	GATA1	GATA transcription factor 1 [Source:UniProtKB/Swiss-Prot;Acc:Q8LAU9]
chr3	8905679	8906260	582	*	587	AT3G24480	8901154	8902638	-	upstream	-3041	3041	NearestLocation	822038		Leucine-rich repeat extensin-like protein 4 [Source:UniProtKB/Swiss-Prot;Acc:Q9LHF1]
chr3	9058334	9059000	667	*	588	AT3G24810	9060896	9061998	+	upstream	-2562	1896	NearestLocation	822079	ICK3	Cyclin-dependent kinase inhibitor 5 [Source:UniProtKB/Swiss-Prot;Acc:Q9LRY0]
chr3	9462740	9463023	284	*	589	AT3G25860	9460560	9462787	+	overlapEnd	2180	47	Overlapping	822181	LTA2	Dihydrolipoyllysine-residue acetyltransferase component 4 of pyruvate dehydrogenase complex	chloroplastic [Source:UniProtKB/Swiss-Prot;Acc:Q9SQI8]
chr3	9462740	9463023	284	*	589	AT3G25870	9463316	9464283	-	downstream	1543	293	NearestLocation	822182		unknown protein; BEST Arabidopsis thaliana protein match is: unknown protein (TAIR:AT1G13360.1); Ha. [Source:TAIR;Acc:AT3G25870]
chr3	9487123	9487218	96	*	590	AT3G25905	9486168	9486771	-	upstream	-352	352	NearestLocation	822187	CLE27	CLAVATA3/ESR (CLE)-related protein 27 [Source:UniProtKB/Swiss-Prot;Acc:Q9LUA1]
chr3	9579983	9580193	211	*	591	AT3G26180	9578217	9580086	-	overlapStart	103	103	NearestLocation	822219	CYP71B20	Cytochrome P450 71B20 [Source:UniProtKB/Swiss-Prot;Acc:Q9LTM3]
chr3	9812681	9813230	550	*	592	AT3G26710	9813371	9814750	+	upstream	-690	141	NearestLocation	822283	CCB1	Protein COFACTOR ASSEMBLY OF COMPLEX C SUBUNIT B CCB1	chloroplastic [Source:UniProtKB/Swiss-Prot;Acc:Q9LSE4]
chr3	9867560	9867791	232	*	593	AT3G26810	9867845	9870640	+	upstream	-285	54	NearestLocation	822296	AFB2	AFB2 [Source:UniProtKB/TrEMBL;Acc:A0A178VGF7]
chr3	9969240	9969487	248	*	594	AT3G27025	9969705	9971268	+	upstream	-465	218	NearestLocation	822320		unknown protein; Ha. [Source:TAIR;Acc:AT3G27025]
chr3	10094881	10095343	463	*	595	AT3G27325	10095089	10102229	+	overlapStart	-208	208	NearestLocation	822352		Hydrolases	acting on ester bond [Source:UniProtKB/TrEMBL;Acc:F4IWG2]
chr3	10356178	10356686	509	*	596	AT3G27906	10355513	10356437	-	overlapStart	259	249	NearestLocation	3768963		At3g27906 [Source:UniProtKB/TrEMBL;Acc:Q56YY9]
chr3	10871913	10872502	590	*	597	AT3G28860	10870038	10877506	-	inside	5593	1875	NearestLocation	822519	ATMDR1	ABC transporter B family member 19 [Source:UniProtKB/Swiss-Prot;Acc:Q9LJX0]
chr3	11071109	11071455	347	*	598	AT3G29080	11069352	11071376	+	overlapEnd	1757	79	NearestLocation	822555		unknown protein; Ha. [Source:TAIR;Acc:AT3G29080]
chr3	11792674	11792937	264	*	599	AT3G30170	11793902	11797216	+	upstream	-1228	965	NearestLocation	NA	NA	NA
chr3	11798717	11798872	156	*	600	AT3G30170	11793902	11797216	+	downstream	4815	1501	NearestLocation	NA	NA	NA
chr3	11802247	11802372	126	*	601	AT3G30170	11793902	11797216	+	downstream	8345	5031	NearestLocation	NA	NA	NA
chr3	13587048	13587142	95	*	602	AT3G33055	13581147	13583974	+	downstream	5901	3074	NearestLocation	NA	NA	NA
chr3	13633000	13633190	191	*	603	AT3G33072	13631493	13634029	-	inside	1029	839	NearestLocation	NA	NA	NA
chr3	14197294	14197678	385	*	604	AT3G41768	14197677	14199484	+	overlapStart	-383	1	NearestLocation	NA		rRNA [Source:TAIR;Acc:AT3G41768]
chr3	14199433	14199987	555	*	605	AT3G41768	14197677	14199484	+	overlapEnd	1756	51	Overlapping	NA		rRNA [Source:TAIR;Acc:AT3G41768]
chr3	14199433	14199987	555	*	605	AT3G41979	14199753	14199916	+	includeFeature	-320	71	NearestLocation	NA		rRNA [Source:TAIR;Acc:AT3G41979]
chr3	14254344	14255353	1010	*	606	AT3G42060	14251600	14254269	-	upstream	-75	75	NearestLocation	823174		Myosin heavy chain-like protein [Source:UniProtKB/TrEMBL;Acc:Q9LX64]
chr3	14722228	14722355	128	*	607	AT3G42630	14722250	14723857	+	overlapStart	-22	22	NearestLocation	823280		Pentatricopeptide repeat-containing protein At3g42630 [Source:UniProtKB/Swiss-Prot;Acc:Q9M2A1]
chr3	14750922	14751523	602	*	608	AT3G42660	14751280	14755701	+	overlapStart	-358	243	NearestLocation	823286		Transducin family protein / WD-40 repeat family protein [Source:UniProtKB/TrEMBL;Acc:F4JF14]
chr3	15687256	15687782	527	*	609	AT3G43833	15687554	15688773	+	overlapStart	-298	228	NearestLocation	3769609		unknown protein; Ha. [Source:TAIR;Acc:AT3G43833]
chr3	15690532	15691178	647	*	610	AT3G43835	15692317	15697566	+	upstream	-1785	1139	NearestLocation	NA	NA	NA
chr3	15974975	15975220	246	*	611	AT3G44290	15972909	15975183	-	overlapStart	208	37	NearestLocation	823554	anac060	NAC domain-containing protein 60 [Source:UniProtKB/Swiss-Prot;Acc:Q9LXL9]
chr3	16240764	16241153	390	*	612	AT3G44700	16236343	16237736	-	upstream	-3028	3028	NearestLocation	28719377		Transmembrane protein [Source:UniProtKB/TrEMBL;Acc:Q5XVB2]
chr3	16272698	16273052	355	*	613	AT3G44720	16271652	16273344	+	inside	1046	292	NearestLocation	823601	ADT4	Arogenate dehydratase 4	chloroplastic [Source:UniProtKB/Swiss-Prot;Acc:O22241]
chr3	16475512	16476170	659	*	614	AT3G45040	16472662	16475753	-	overlapStart	241	241	NearestLocation	823639		Dolichol kinase EVAN [Source:UniProtKB/Swiss-Prot;Acc:F4J4C8]
chr3	16475512	16476170	659	*	614	AT3G45050	16475966	16477524	+	overlapStart	-454	204	NearestLocation	823640		AT3G45050 protein [Source:UniProtKB/TrEMBL;Acc:B9DG54]
chr3	18038177	18038599	423	*	615	AT3G48690	18037047	18038234	-	overlapStart	57	57	NearestLocation	824030	ATCXE12	Probable carboxylesterase 12 [Source:UniProtKB/Swiss-Prot;Acc:Q9SMN0]
chr3	18262149	18262496	348	*	616	AT3G49260	18262399	18266021	+	overlapStart	-250	97	NearestLocation	824087	iqd21	IQ-domain 21 [Source:UniProtKB/TrEMBL;Acc:F4IWT1]
chr3	18415681	18416000	320	*	617	AT3G49670	18417568	18421106	+	upstream	-1887	1568	NearestLocation	824129	BAM2	Leucine-rich repeat receptor-like serine/threonine-protein kinase BAM2 [Source:UniProtKB/Swiss-Prot;Acc:Q9M2Z1]
chr3	18521960	18522569	610	*	618	AT3G49950	18522510	18523906	+	overlapStart	-550	59	NearestLocation	824157		Scarecrow-like protein 32 [Source:UniProtKB/Swiss-Prot;Acc:Q9SN22]
chr3	18659458	18659796	339	*	619	AT3G50330	18657208	18658307	-	upstream	-1151	1151	NearestLocation	824195	HEC2	Transcription factor HEC2 [Source:UniProtKB/Swiss-Prot;Acc:Q9SND4]
chr3	18707028	18707119	92	*	620	AT3G50400	18704765	18706570	+	downstream	2263	458	NearestLocation	824204		GDSL esterase/lipase At3g50400 [Source:UniProtKB/Swiss-Prot;Acc:Q9M2R9]
chr3	18786888	18787007	120	*	621	AT3G50620	18784695	18786914	-	overlapStart	26	26	NearestLocation	824225		Sulfotransferase [Source:UniProtKB/TrEMBL;Acc:Q6NLV9]
chr3	18802468	18802891	424	*	622	AT3G50640	18803803	18804663	-	downstream	2195	912	NearestLocation	824227		At3g50640 [Source:UniProtKB/TrEMBL;Acc:Q9SCR1]
chr3	18809570	18810090	521	*	623	AT3G50651	18808691	18808882	+	downstream	879	688	NearestLocation	NA	NA	NA
chr3	18821995	18822132	138	*	624	AT3G50665	18826040	18826111	+	upstream	-4045	3908	NearestLocation	NA		pre-tRNA [Source:TAIR;Acc:AT3G50665]
chr3	18863493	18863929	437	*	625	AT3G50751	18863690	18863869	+	includeFeature	-197	60	NearestLocation	NA	NA	NA
chr3	18906096	18906557	462	*	626	AT3G50850	18901342	18902152	-	upstream	-3944	3944	NearestLocation	824249		At3g50850 [Source:UniProtKB/TrEMBL;Acc:Q9SVL4]
chr3	18977190	18977625	436	*	627	AT3G51090	18977988	18980003	-	downstream	2813	363	NearestLocation	824273		Coiled-coil 90B-like protein (DUF1640) [Source:UniProtKB/TrEMBL;Acc:Q94F04]
chr3	18979703	18980388	686	*	628	AT3G51090	18977988	18980003	-	overlapStart	300	300	NearestLocation	824273		Coiled-coil 90B-like protein (DUF1640) [Source:UniProtKB/TrEMBL;Acc:Q94F04]
chr3	18979703	18980388	686	*	628	AT3G51100	18980263	18982291	-	overlapEnd	2588	125	Overlapping	824274		Altered inheritance of mitochondria protein [Source:UniProtKB/TrEMBL;Acc:Q9SD36]
chr3	19239084	19239148	65	*	629	AT3G51860	19239427	19242913	+	upstream	-343	279	NearestLocation	824349	CAX3	Vacuolar cation/proton exchanger [Source:UniProtKB/TrEMBL;Acc:A0A1I9LSS9]
chr3	19276450	19276488	39	*	630	AT3G51940	19273494	19275269	-	upstream	-1181	1181	NearestLocation	824357		Oxidoreductase/transition metal ion-binding protein [Source:UniProtKB/TrEMBL;Acc:A0A1I9LSU7]
chr3	19280931	19281202	272	*	631	AT3G51950	19277778	19281346	-	inside	415	144	NearestLocation	824358		Zinc finger CCCH domain-containing protein 46 [Source:UniProtKB/Swiss-Prot;Acc:Q9SV09]
chr3	19282158	19282301	144	*	632	AT3G51950	19277778	19281346	-	upstream	-812	812	NearestLocation	824358		Zinc finger CCCH domain-containing protein 46 [Source:UniProtKB/Swiss-Prot;Acc:Q9SV09]
chr3	19639450	19639643	194	*	633	AT3G52960	19639668	19640619	+	upstream	-218	25	NearestLocation	824462		Peroxiredoxin-2E	chloroplastic [Source:UniProtKB/Swiss-Prot;Acc:Q949U7]
chr3	19878387	19878731	345	*	634	AT3G53610	19876232	19878519	-	overlapStart	132	132	NearestLocation	824529	ATRAB8	Ras-related protein RABE1a [Source:UniProtKB/Swiss-Prot;Acc:O24466]
chr3	19878387	19878731	345	*	634	AT3G53611	19878542	19878694	+	includeFeature	-155	37	NearestLocation	6240727		Transmembrane protein [Source:UniProtKB/TrEMBL;Acc:B3H6E8]
chr3	19880351	19880474	124	*	635	AT3G53620	19880504	19883672	+	upstream	-153	30	NearestLocation	824530	AtPPa4	PPa4 [Source:UniProtKB/TrEMBL;Acc:A0A178VKC0]
chr3	19996455	19996976	522	*	636	AT3G54000	19996607	19998623	+	overlapStart	-152	152	NearestLocation	824567		TIP41-like protein [Source:UniProtKB/TrEMBL;Acc:Q84JE0]
chr3	19999623	19999753	131	*	637	AT3G54010	20000861	20005183	+	upstream	-1238	1108	NearestLocation	824568	PAS1	Peptidyl-prolyl cis-trans isomerase PASTICCINO1 [Source:UniProtKB/Swiss-Prot;Acc:Q7DMA9]
chr3	20069003	20069690	688	*	638	AT3G54220	20070158	20072780	+	upstream	-1155	468	NearestLocation	824589	SCR	Protein SCARECROW [Source:UniProtKB/Swiss-Prot;Acc:Q9M384]
chr3	20121134	20121411	278	*	639	AT3G54340	20119173	20121170	-	overlapStart	36	36	NearestLocation	824601	AP3	Floral homeotic protein APETALA 3 [Source:UniProtKB/Swiss-Prot;Acc:P35632]
chr3	20141665	20141713	49	*	640	AT3G54400	20140058	20142642	-	inside	977	929	NearestLocation	824606		AT3g54400/T12E18_90 [Source:UniProtKB/TrEMBL;Acc:Q9M2U7]
chr3	20262141	20262611	471	*	641	AT3G54740	20262391	20264601	+	overlapStart	-250	220	NearestLocation	824639		Uncharacterized protein T5N23_100 [Source:UniProtKB/TrEMBL;Acc:Q9M1S6]
chr3	20293228	20293318	91	*	642	AT3G54804	20293147	20293251	-	overlapStart	23	23	NearestLocation	NA	NA	NA
chr3	20585721	20586060	340	*	643	AT3G55512	20587904	20588027	+	upstream	-2183	1844	NearestLocation	NA	MIR172D	MIR172D; miRNA [Source:TAIR;Acc:AT3G55512]
chr3	20588393	20588780	388	*	644	AT3G55512	20587904	20588027	+	downstream	489	366	NearestLocation	NA	MIR172D	MIR172D; miRNA [Source:TAIR;Acc:AT3G55512]
chr3	20606396	20606824	429	*	645	AT3G55560	20604616	20606380	-	upstream	-16	16	NearestLocation	824721	AGF2	AT-hook motif nuclear-localized protein [Source:UniProtKB/TrEMBL;Acc:A0A178VH84]
chr3	20904068	20904466	399	*	646	AT3G56380	20905480	20906368	+	upstream	-1412	1014	NearestLocation	824805	ARR17	Response regulator 17 [Source:UniProtKB/TrEMBL;Acc:A0A1I9LQB0]
chr3	21057894	21058534	641	*	647	AT3G56880	21059915	21060965	+	upstream	-2021	1381	NearestLocation	824855		VQ motif-containing protein [Source:UniProtKB/TrEMBL;Acc:Q9LES0]
chr3	21097435	21097712	278	*	648	AT3G57010	21095654	21097451	-	overlapStart	16	16	NearestLocation	824868		Protein STRICTOSIDINE SYNTHASE-LIKE 8 [Source:UniProtKB/Swiss-Prot;Acc:Q9M1J7]
chr3	21141485	21141819	335	*	649	AT3G57120	21138905	21140610	+	downstream	2580	875	NearestLocation	824879		Protein kinase superfamily protein [Source:UniProtKB/TrEMBL;Acc:Q8VYG5]
chr3	21144660	21145680	1021	*	650	AT3G57130	21147558	21150027	+	upstream	-2898	1878	NearestLocation	824880	BOP1	Regulatory protein NPR6 [Source:UniProtKB/Swiss-Prot;Acc:Q9M1I7]
chr3	21233556	21233693	138	*	651	AT3G57390	21233701	21235911	+	upstream	-145	8	NearestLocation	824906	AGL18	Agamous-like MADS-box protein AGL18 [Source:UniProtKB/Swiss-Prot;Acc:Q9M2K8]
chr3	21309585	21309862	278	*	652	AT3G57560	21310825	21312312	-	downstream	2727	963	NearestLocation	824923	NAGK	NAGK [Source:UniProtKB/TrEMBL;Acc:A0A178V7F4]
chr3	21371864	21372120	257	*	653	AT3G57670	21370903	21373446	+	inside	961	961	NearestLocation	824936	NTT	WIP2 [Source:UniProtKB/TrEMBL;Acc:A0A178VLW5]
chr3	21411750	21412181	432	*	654	AT3G57800	21407789	21411721	-	upstream	-29	29	NearestLocation	825530		Transcription factor bHLH60 [Source:UniProtKB/Swiss-Prot;Acc:Q3EAI1]
chr3	21412655	21413025	371	*	655	AT3G57800	21407789	21411721	-	upstream	-934	934	NearestLocation	825530		Transcription factor bHLH60 [Source:UniProtKB/Swiss-Prot;Acc:Q3EAI1]
chr3	21414356	21414833	478	*	656	AT3G57810	21415784	21417948	+	upstream	-1428	951	NearestLocation	824950		OTU domain-containing protein At3g57810 [Source:UniProtKB/Swiss-Prot;Acc:Q8LBZ4]
chr3	21415076	21415588	513	*	657	AT3G57810	21415784	21417948	+	upstream	-708	196	NearestLocation	824950		OTU domain-containing protein At3g57810 [Source:UniProtKB/Swiss-Prot;Acc:Q8LBZ4]
chr3	21468063	21468538	476	*	658	AT3G57980	21466919	21469148	-	inside	1085	610	NearestLocation	824967		DNA-binding bromodomain-containing protein [Source:UniProtKB/TrEMBL;Acc:A0A1I9LTJ3]
chr3	21487913	21488146	234	*	659	AT3G58040	21488516	21491488	+	upstream	-603	370	NearestLocation	824973	SINAT2	E3 ubiquitin-protein ligase [Source:UniProtKB/TrEMBL;Acc:A0A178VHN9]
chr3	21504775	21504882	108	*	660	AT3G58070	21506613	21507654	-	downstream	2879	1731	NearestLocation	824976	GIS	GIS [Source:UniProtKB/TrEMBL;Acc:A0A178V7D1]
chr3	21510244	21510648	405	*	661	AT3G58080	21510306	21510562	-	includeFeature	318	62	NearestLocation	NA	NA	NA
chr3	21709109	21709383	275	*	662	AT3G58690	21709170	21711381	+	overlapStart	-61	61	NearestLocation	825038		Protein kinase superfamily protein [Source:UniProtKB/TrEMBL;Acc:F4J5Y7]
chr3	21732023	21732294	272	*	663	AT3G58770	21732258	21735327	+	overlapStart	-235	36	NearestLocation	825046		Uncharacterized protein T20N10_120 [Source:UniProtKB/TrEMBL;Acc:Q9LXS4]
chr3	21740504	21740629	126	*	664	AT3G58780	21738460	21742517	+	inside	2044	1888	NearestLocation	825047	SHP1	K-box region and MADS-box transcription factor family protein [Source:UniProtKB/TrEMBL;Acc:A0A1I9LM26]
chr3	21828160	21828673	514	*	665	AT3G59050	21824696	21827509	-	upstream	-651	651	NearestLocation	825074	ATPAO3	Polyamine oxidase 3 [Source:UniProtKB/Swiss-Prot;Acc:Q9LYT1]
chr3	21828160	21828673	514	*	665	AT3G59052	21824696	21827509	-	upstream	-651	651	NearestLocation	NA	NA	NA
chr3	21828160	21828673	514	*	665	AT3G59060	21827978	21830507	-	inside	2347	182	Overlapping	825075	PIL6	Transcription factor PIF5 [Source:UniProtKB/Swiss-Prot;Acc:Q84LH8]
chr3	21884342	21884669	328	*	666	AT3G59190	21884527	21886776	+	overlapStart	-185	142	NearestLocation	825088		F-box/RNI-like superfamily protein [Source:UniProtKB/TrEMBL;Acc:A0A1I9LSN3]
chr3	22078107	22078583	477	*	667	AT3G59765	22076461	22078339	-	overlapStart	232	232	NearestLocation	NA		other RNA [Source:TAIR;Acc:AT3G59765]
chr3	22197482	22197928	447	*	668	AT3G60110	22197826	22201451	+	overlapStart	-344	102	NearestLocation	825181		AT3g60110/T2O9_90 [Source:UniProtKB/TrEMBL;Acc:Q93ZQ2]
chr3	22231627	22231961	335	*	669	AT3G60170	22232512	22236531	+	upstream	-885	551	NearestLocation	NA	NA	NA
chr3	22320098	22320373	276	*	670	AT3G60380	22316913	22319266	-	upstream	-832	832	NearestLocation	825209		Cotton fiber protein [Source:UniProtKB/TrEMBL;Acc:Q9M221]
chr3	22322442	22322715	274	*	671	AT3G60390	22320595	22322586	-	overlapStart	144	129	NearestLocation	825210	HAT3	Homeobox-leucine zipper protein HAT3 [Source:UniProtKB/Swiss-Prot;Acc:P46602]
chr3	22350354	22350811	458	*	672	AT3G60490	22349527	22350371	+	overlapEnd	827	17	NearestLocation	825220		Ethylene-responsive transcription factor ERF035 [Source:UniProtKB/Swiss-Prot;Acc:Q9M210]
chr3	22368349	22369123	775	*	673	AT3G60530	22373215	22374387	+	upstream	-4866	4092	NearestLocation	825224	GATA4	GATA transcription factor 4 [Source:UniProtKB/Swiss-Prot;Acc:O49743]
chr3	22369388	22369852	465	*	674	AT3G60530	22373215	22374387	+	upstream	-3827	3363	NearestLocation	825224	GATA4	GATA transcription factor 4 [Source:UniProtKB/Swiss-Prot;Acc:O49743]
chr3	22423598	22423689	92	*	675	AT3G60660	22421410	22423477	+	downstream	2188	121	NearestLocation	825237		Spindle and kinetochore-associated protein 1 homolog [Source:UniProtKB/Swiss-Prot;Acc:Q9LZZ7]
chr3	22425507	22425735	229	*	676	AT3G60670	22424512	22426288	-	inside	781	553	NearestLocation	825238		At3g60670 [Source:UniProtKB/TrEMBL;Acc:Q9LZZ6]
chr3	22463218	22463468	251	*	677	AT3G60780	22462657	22463785	+	inside	561	317	NearestLocation	825249		Uncharacterized protein T4C21_190 [Source:UniProtKB/TrEMBL;Acc:Q9LZY5]
chr3	22499167	22499358	192	*	678	AT3G60897	22498840	22498971	-	upstream	-196	196	NearestLocation	NA	NA	NA
chr3	22606562	22607304	743	*	679	AT3G61070	22604094	22606878	-	overlapStart	316	316	NearestLocation	825279	PEX11E	PEX11E [Source:UniProtKB/TrEMBL;Acc:A0A178VG67]
chr3	22606562	22607304	743	*	679	AT3G61080	22607130	22609099	+	overlapStart	-568	174	NearestLocation	825280		Protein kinase superfamily protein [Source:UniProtKB/TrEMBL;Acc:A0A1I9LR17]
chr3	22634083	22634434	352	*	680	AT3G61150	22630608	22635123	+	inside	3475	689	Overlapping	825287	HDG1	HDG1 [Source:UniProtKB/TrEMBL;Acc:A0A178V5Q4]
chr3	22634083	22634434	352	*	680	AT3G61160	22635881	22638817	+	upstream	-1798	1447	NearestLocation	825288		Protein kinase superfamily protein [Source:UniProtKB/TrEMBL;Acc:F4JE58]
chr3	22670062	22670541	480	*	681	AT3G61250	22671002	22672738	+	upstream	-940	461	NearestLocation	825297	AtMYB17	Transcription factor MYB41 [Source:UniProtKB/Swiss-Prot;Acc:Q9M2D9]
chr3	22886648	22887291	644	*	682	AT3G61826	22886631	22886723	-	overlapStart	75	17	NearestLocation	6241376		unknown protein; Ha. [Source:TAIR;Acc:AT3G61826]
chr3	22886648	22887291	644	*	682	AT3G61827	22886842	22887027	-	includeFeature	379	194	NearestLocation	NA	NA	NA
chr3	22886648	22887291	644	*	682	AT3G61829	22887191	22887322	-	overlapEnd	674	31	Overlapping	6240471		Transmembrane protein [Source:UniProtKB/TrEMBL;Acc:B3H6K2]
chr3	22891425	22891633	209	*	683	AT3G61830	22887889	22891435	+	overlapEnd	3536	10	Overlapping	825356	ARF18	Auxin response factor 18 [Source:UniProtKB/Swiss-Prot;Acc:Q9C5W9]
chr3	22891425	22891633	209	*	683	AT3G61840	22892466	22893269	+	upstream	-1041	833	NearestLocation	825357		Auxin response factor	putative (DUF688) [Source:UniProtKB/TrEMBL;Acc:F4JFH6]
chr3	22919194	22919325	132	*	684	AT3G61897	22922210	22922321	+	upstream	-3016	2885	NearestLocation	NA	MIR166B	MIR166/MIR166B; miRNA [Source:TAIR;Acc:AT3G61897]
chr3	22920051	22920176	126	*	685	AT3G61897	22922210	22922321	+	upstream	-2159	2034	NearestLocation	NA	MIR166B	MIR166/MIR166B; miRNA [Source:TAIR;Acc:AT3G61897]
chr3	22939203	22939758	556	*	686	AT3G61947	22939271	22939387	-	includeFeature	184	68	NearestLocation	NA	NA	NA
chr3	22939203	22939758	556	*	686	AT3G61950	22939546	22941451	+	overlapStart	-343	212	NearestLocation	825368		Transcription factor bHLH67 [Source:UniProtKB/Swiss-Prot;Acc:Q700E4]
chr3	22954295	22954361	67	*	687	AT3G61980	22956139	22956883	-	downstream	2588	1778	NearestLocation	825371		Serine protease inhibitor	Kazal-type family protein [Source:UniProtKB/TrEMBL;Acc:Q9M267]
chr3	22984546	22984693	148	*	688	AT3G62070	22983138	22984513	-	upstream	-33	33	NearestLocation	825380		At3g62070 [Source:UniProtKB/TrEMBL;Acc:Q9M1R7]
chr3	23165979	23166436	458	*	689	AT3G62640	23166289	23166900	-	overlapEnd	921	147	NearestLocation	825438		At3g62640 [Source:UniProtKB/TrEMBL;Acc:Q9LZK1]
chr3	23355057	23355760	704	*	690	AT3G63210	23353615	23355160	-	overlapStart	103	103	NearestLocation	825496	MARD1	Protein MARD1 [Source:UniProtKB/Swiss-Prot;Acc:Q8LGS1]
chr3	23383228	23383334	107	*	691	AT3G63290	23381645	23383538	+	inside	1583	204	NearestLocation	825504		2-oxoglutarate (2OG) and Fe(II)-dependent oxygenase superfamily protein [Source:UniProtKB/TrEMBL;Acc:Q8VYD7]
chr3	23398598	23398822	225	*	692	AT3G63340	23391628	23398377	-	upstream	-221	221	NearestLocation	825509		Protein phosphatase 2C family protein [Source:TAIR;Acc:AT3G63340]
chr3	23429084	23429288	205	*	693	AT3G63450	23426749	23429154	-	overlapStart	70	70	NearestLocation	825520		RNA-binding (RRM/RBD/RNP motifs) family protein [Source:UniProtKB/TrEMBL;Acc:F4J108]
chr3	23458609	23459107	499	*	694	AT3G63530	23456157	23458459	-	upstream	-150	150	NearestLocation	825528	BB	BB2 [Source:UniProtKB/TrEMBL;Acc:A0A178VG02]
chr4	76282	76922	641	*	695	AT4G00180	72552	75384	-	upstream	-898	898	NearestLocation	827914	YAB3	Axial regulator YABBY 3 [Source:UniProtKB/Swiss-Prot;Acc:Q9XFB1]
chr4	154592	154965	374	*	696	AT4G00355	154705	156376	+	overlapStart	-113	113	NearestLocation	827659		ATG8-interacting protein 2 [Source:UniProtKB/Swiss-Prot;Acc:Q8VY98]
chr4	159619	159970	352	*	697	AT4G00360	160768	163023	+	upstream	-1149	798	NearestLocation	828019	CYP86A2	Cytochrome P450 86A2 [Source:UniProtKB/Swiss-Prot;Acc:O23066]
chr4	348952	349188	237	*	698	AT4G00820	349116	351550	+	overlapStart	-164	72	NearestLocation	828002	iqd17	IQ-domain 17 [Source:UniProtKB/TrEMBL;Acc:F4JHN2]
chr4	368408	368605	198	*	699	AT4G00880	366373	367274	-	upstream	-1134	1134	NearestLocation	827989		AT4g00880 protein [Source:UniProtKB/TrEMBL;Acc:O23089]
chr4	525219	525444	226	*	700	AT4G01250	522604	524216	-	upstream	-1003	1003	NearestLocation	827896	WRKY22	WRKY transcription factor 22 [Source:UniProtKB/Swiss-Prot;Acc:O04609]
chr4	526570	526661	92	*	701	AT4G01245	527591	528144	+	upstream	-1021	930	NearestLocation	828185		FUNCTIONS IN: molecular_function unknown; INVOLVED IN: biological_process unknown; LOCATED IN: endomembrane system; BEST Arabidopsis thaliana protein match is: RING/U-box superfamily protein (TAIR:AT4G01270.1); Ha. [Source:TAIR;Acc:AT4G01245]
chr4	619409	620032	624	*	702	AT4G01460	620759	622945	+	upstream	-1350	727	NearestLocation	828089		Transcription factor bHLH57 [Source:UniProtKB/Swiss-Prot;Acc:Q9M128]
chr4	630234	630857	624	*	703	AT4G01490	631136	636899	+	upstream	-902	279	NearestLocation	NA	NA	NA
chr4	694512	694882	371	*	704	AT4G01610	694695	697206	+	overlapStart	-183	183	NearestLocation	826792		Cathepsin B-like protease 3 [Source:UniProtKB/Swiss-Prot;Acc:Q94K85]
chr4	933223	933711	489	*	705	AT4G02110	935086	940191	+	upstream	-1863	1375	NearestLocation	828135		BRCT domain-containing protein At4g02110 [Source:UniProtKB/Swiss-Prot;Acc:O04251]
chr4	1178739	1178895	157	*	706	AT4G02670	1176190	1178489	-	upstream	-250	250	NearestLocation	828206	AtIDD12	IDD12 [Source:UniProtKB/TrEMBL;Acc:A0A178V4W8]
chr4	1308314	1308586	273	*	707	AT4G02940	1306503	1310946	+	inside	1811	1811	NearestLocation	828132		RNA demethylase ALKBH10B [Source:UniProtKB/Swiss-Prot;Acc:Q9ZT92]
chr4	1415039	1415943	905	*	708	AT4G03210	1415949	1417352	+	upstream	-910	6	NearestLocation	828024	XTH9	Xyloglucan endotransglucosylase/hydrolase (Fragment) [Source:UniProtKB/TrEMBL;Acc:C0SVH2]
chr4	1494863	1495071	209	*	709	AT4G03390	1490465	1495103	-	inside	240	32	NearestLocation	827941	SRF3	Protein STRUBBELIG-RECEPTOR FAMILY 3 [Source:UniProtKB/Swiss-Prot;Acc:Q6R2K3]
chr4	1668161	1668310	150	*	710	AT4G03750	1667204	1668888	+	inside	957	578	NearestLocation	NA	NA	NA
chr4	1890119	1890343	225	*	711	AT4G03965	1889473	1890412	+	inside	646	69	NearestLocation	825707		RING/U-box superfamily protein [Source:UniProtKB/TrEMBL;Acc:Q5XV87]
chr4	2333451	2333907	457	*	712	AT4G04630	2331677	2332800	-	upstream	-651	651	NearestLocation	825795		Putative uncharacterized protein [Source:UniProtKB/TrEMBL;Acc:Q8LFI5]
chr4	2576232	2576565	334	*	713	AT4G05020	2572621	2576595	+	inside	3611	30	Overlapping	825844	NDB2	NAD(P)H dehydrogenase B2 [Source:UniProtKB/TrEMBL;Acc:F4JGL5]
chr4	2576232	2576565	334	*	713	AT4G05030	2576790	2577974	-	downstream	1742	225	NearestLocation	825845		AT4g05030 protein [Source:UniProtKB/TrEMBL;Acc:Q9S9T4]
chr4	2587738	2587771	34	*	714	AT4G05049	2587563	2587808	+	inside	175	37	NearestLocation	NA	NA	NA
chr4	5189536	5190000	465	*	715	AT4G08230	5187785	5189644	-	overlapStart	108	108	NearestLocation	826373		Glycine-rich protein [Source:UniProtKB/TrEMBL;Acc:Q8VY68]
chr4	5585467	5585810	344	*	716	AT4G08750	5580236	5583144	-	upstream	-2323	2323	NearestLocation	NA	NA	NA
chr4	5585467	5585810	344	*	716	AT4G08760	5584739	5591133	-	inside	5666	728	Overlapping	826445		Uncharacterized protein AT4g08760 [Source:UniProtKB/TrEMBL;Acc:Q9LE31]
chr4	5738933	5739113	181	*	717	AT4G08949	5739008	5739151	-	overlapEnd	218	38	NearestLocation	NA	NA	NA
chr4	6874970	6875112	143	*	718	AT4G11300	6872151	6873541	-	upstream	-1429	1429	NearestLocation	826732		At4g11300 [Source:UniProtKB/TrEMBL;Acc:Q9SUT1]
chr4	7113692	7114110	419	*	719	AT4G11820	7108915	7112480	-	upstream	-1212	1212	NearestLocation	826788	MVA1	Hydroxymethylglutaryl-CoA synthase [Source:UniProtKB/Swiss-Prot;Acc:P54873]
chr4	7372202	7372295	94	*	720	AT4G12430	7365257	7368730	-	upstream	-3472	3472	NearestLocation	826855	TPPF	Probable trehalose-phosphate phosphatase F [Source:UniProtKB/Swiss-Prot;Acc:Q9SU39]
chr4	7372202	7372295	94	*	720	AT4G12432	7365257	7368730	-	upstream	-3472	3472	NearestLocation	NA	NA	NA
chr4	7652006	7652376	371	*	721	AT4G13150	7650223	7652289	-	overlapStart	283	87	NearestLocation	826929		unknown protein; Ha. [Source:TAIR;Acc:AT4G13150]
chr4	7868884	7869046	163	*	722	AT4G13540	7869874	7870750	+	upstream	-990	828	NearestLocation	826986		Golgin family A protein [Source:UniProtKB/TrEMBL;Acc:Q9T0H4]
chr4	7962127	7962701	575	*	723	AT4G13710	7962430	7966518	+	overlapStart	-303	271	NearestLocation	827005		Probable pectate lyase 15 [Source:UniProtKB/Swiss-Prot;Acc:Q944R1]
chr4	8391082	8391136	55	*	724	AT4G14620	8389040	8390833	-	upstream	-249	249	NearestLocation	827112		Uncharacterized protein At4g14620 [Source:UniProtKB/TrEMBL;Acc:Q8L7H9]
chr4	8391082	8391136	55	*	724	AT4G14622	8389040	8390833	-	upstream	-249	249	NearestLocation	NA	NA	NA
chr4	9177852	9178219	368	*	725	AT4G16210	9176673	9178048	-	overlapStart	196	171	NearestLocation	827314	ECHIA	Probable enoyl-CoA hydratase 1	peroxisomal [Source:UniProtKB/Swiss-Prot;Acc:Q6NL24]
chr4	9250320	9250628	309	*	726	AT4G16370	9247302	9250091	-	upstream	-229	229	NearestLocation	NA	ATOPT3	oligopeptide transporter [Source:TAIR;Acc:AT4G16370]
chr4	9301910	9302097	188	*	727	AT4G16500	9301388	9302022	-	overlapStart	112	75	NearestLocation	827348		Cysteine proteinase inhibitor 4 [Source:UniProtKB/Swiss-Prot;Acc:Q84WT8]
chr4	9318977	9319332	356	*	728	AT4G16540	9316023	9317153	-	upstream	-1824	1824	NearestLocation	827353		Heat shock protein HSP20/alpha crystallin family [Source:UniProtKB/TrEMBL;Acc:O23498]
chr4	9318977	9319332	356	*	728	AT4G16550	9318442	9324254	-	inside	5277	535	Overlapping	827354		HSP20-like chaperone [Source:TAIR;Acc:AT4G16550]
chr4	9415288	9415480	193	*	729	AT4G16745	9411840	9414897	+	downstream	3448	391	NearestLocation	827378		Exostosin family protein [Source:UniProtKB/TrEMBL;Acc:F4JMK5]
chr4	9422193	9422362	170	*	730	AT4G16750	9420917	9421759	-	upstream	-434	434	NearestLocation	827379		Ethylene-responsive transcription factor ERF039 [Source:UniProtKB/Swiss-Prot;Acc:Q9SUK8]
chr4	9731458	9731932	475	*	731	AT4G17440	9727740	9729263	+	downstream	3718	2195	NearestLocation	827455		Chromogranin (DUF1639) [Source:UniProtKB/TrEMBL;Acc:O23587]
chr4	9849155	9849663	509	*	732	AT4G17695	9848032	9850704	-	inside	1549	1041	NearestLocation	827490	KAN3	Probable transcription factor KAN3 [Source:UniProtKB/Swiss-Prot;Acc:Q941I2]
chr4	9864650	9865697	1048	*	733	AT4G17720	9862446	9864663	-	overlapStart	13	13	NearestLocation	827493		Putative RRM-containing protein [Source:UniProtKB/TrEMBL;Acc:Q8LA96]
chr4	9864650	9865697	1048	*	733	AT4G17730	9865103	9867022	+	overlapStart	-453	453	NearestLocation	827494	SYP23	AT4G17730 protein [Source:UniProtKB/TrEMBL;Acc:A8MS65]
chr4	9900645	9900902	258	*	734	AT4G17800	9895290	9896668	-	upstream	-3977	3977	NearestLocation	827502		AT-hook motif nuclear-localized protein 23 [Source:UniProtKB/Swiss-Prot;Acc:O23620]
chr4	9914504	9914861	358	*	735	AT4G17830	9915813	9918243	+	upstream	-1309	952	NearestLocation	827506		Peptidase M20/M25/M40 family protein [Source:UniProtKB/TrEMBL;Acc:F4JPZ7]
chr4	9932131	9932404	274	*	736	AT4G17880	9933366	9935586	-	downstream	3455	962	NearestLocation	827511		Transcription factor MYC4 [Source:UniProtKB/Swiss-Prot;Acc:O49687]
chr4	10055326	10055414	89	*	737	AT4G18160	10055696	10057736	+	upstream	-370	282	NearestLocation	827541	KCO6	TPK3 [Source:UniProtKB/TrEMBL;Acc:A0A178UWR8]
chr4	10058377	10058787	411	*	738	AT4G18170	10061373	10062841	+	upstream	-2996	2586	NearestLocation	827542	WRKY28	WRKY transcription factor [Source:UniProtKB/TrEMBL;Acc:A0A178V3M3]
chr4	10162596	10163020	425	*	739	AT4G18390	10162953	10165562	-	overlapEnd	2966	67	NearestLocation	827568	TCP2	Transcription factor TCP2 [Source:UniProtKB/Swiss-Prot;Acc:Q93V43]
chr4	10230821	10231313	493	*	740	AT4G18570	10231218	10234693	+	overlapStart	-397	95	NearestLocation	827588		AT4g18560/F28J12_220 [Source:UniProtKB/TrEMBL;Acc:Q8L7S5]
chr4	10255579	10255918	340	*	741	AT4G18630	10257078	10258943	+	upstream	-1499	1160	NearestLocation	827597		Uncharacterized protein At4g18630/F28A21_40 [Source:UniProtKB/TrEMBL;Acc:Q8GYP4]
chr4	10291698	10291919	222	*	742	AT4G18700	10288798	10290850	-	upstream	-848	848	NearestLocation	827604	CIPK12	CBL-interacting serine/threonine-protein kinase 12 [Source:UniProtKB/Swiss-Prot;Acc:Q9SN43]
chr4	10353317	10353578	262	*	743	AT4G18890	10352622	10355555	+	inside	695	695	NearestLocation	827623	BEH3	BES1/BZR1 homolog protein 3 [Source:UniProtKB/Swiss-Prot;Acc:O49404]
chr4	10386313	10386779	467	*	744	AT4G18960	10382856	10388539	+	inside	3457	1760	NearestLocation	827631	AG	K-box region and MADS-box transcription factor family protein [Source:TAIR;Acc:AT4G18960]
chr4	10570272	10570435	164	*	745	AT4G19380	10568365	10572412	-	inside	2140	1907	NearestLocation	827679		Long-chain fatty alcohol dehydrogenase family protein [Source:TAIR;Acc:AT4G19380]
chr4	10571405	10571693	289	*	746	AT4G19380	10568365	10572412	-	inside	1007	719	NearestLocation	827679		Long-chain fatty alcohol dehydrogenase family protein [Source:TAIR;Acc:AT4G19380]
chr4	10712581	10712988	408	*	747	AT4G19700	10713561	10714707	-	downstream	2126	573	NearestLocation	827714	RING	E3 ubiquitin-protein ligase BOI [Source:UniProtKB/Swiss-Prot;Acc:O81851]
chr4	10717357	10717423	67	*	748	AT4G19700	10713561	10714707	-	upstream	-2650	2650	NearestLocation	827714	RING	E3 ubiquitin-protein ligase BOI [Source:UniProtKB/Swiss-Prot;Acc:O81851]
chr4	10967918	10968032	115	*	749	AT4G20310	10961612	10964056	+	downstream	6306	3862	NearestLocation	827778		Site-2 protease [Source:UniProtKB/TrEMBL;Acc:A0A0F6SCX9]
chr4	11169685	11170081	397	*	750	AT4G20850	11160721	11169889	-	overlapStart	204	192	NearestLocation	827833	TPP2	Tripeptidyl-peptidase 2 [Source:UniProtKB/Swiss-Prot;Acc:F4JVN6]
chr4	11304540	11304924	385	*	751	AT4G21200	11302685	11306601	+	inside	1855	1677	NearestLocation	827868	ATGA2OX8	Gibberellin 2-beta-dioxygenase 8 [Source:UniProtKB/Swiss-Prot;Acc:O49561]
chr4	11412402	11412434	33	*	752	AT4G21430	11407804	11412159	-	upstream	-243	243	NearestLocation	827895	B160	Protein B160 [Source:UniProtKB/TrEMBL;Acc:Q8H1S7]
chr4	11470254	11470563	310	*	753	AT4G21560	11468761	11470533	-	overlapStart	279	30	NearestLocation	828241	VPS28-1	Vacuolar protein sorting-associated protein 28 homolog [Source:UniProtKB/TrEMBL;Acc:A0A178UVB3]
chr4	11604595	11604712	118	*	754	AT4G21870	11603568	11604331	-	upstream	-264	264	NearestLocation	828276		15.4 kDa class V heat shock protein [Source:UniProtKB/Swiss-Prot;Acc:O49710]
chr4	11638929	11639039	111	*	755	AT4G21926	11638701	11640164	-	inside	1235	228	Overlapping	6240612		unknown protein; FUNCTIONS IN: molecular_function unknown; INVOLVED IN: biological_process unknown; LOCATED IN: cellular_component unknown; Ha. [Source:TAIR;Acc:AT4G21926]
chr4	11638929	11639039	111	*	755	AT4G21930	11639757	11640583	+	upstream	-828	718	NearestLocation	828282		Uncharacterized protein At4g21930 [Source:UniProtKB/TrEMBL;Acc:Q8L864]
chr4	11722850	11723124	275	*	756	AT4G22130	11723513	11727673	+	upstream	-663	389	NearestLocation	828302	SRF8	SRF8 [Source:UniProtKB/TrEMBL;Acc:A0A384KGH4]
chr4	11767590	11767701	112	*	757	AT4G22240	11765803	11767304	-	upstream	-286	286	NearestLocation	828319		Probable plastid-lipid-associated protein 2	chloroplastic [Source:UniProtKB/Swiss-Prot;Acc:O49629]
chr4	11767590	11767701	112	*	757	AT4G22250	11767513	11768452	-	inside	862	77	Overlapping	828320		RING/U-box superfamily protein [Source:UniProtKB/TrEMBL;Acc:Q8GXD8]
chr4	11769459	11769688	230	*	758	AT4G22250	11767513	11768452	-	upstream	-1007	1007	NearestLocation	828320		RING/U-box superfamily protein [Source:UniProtKB/TrEMBL;Acc:Q8GXD8]
chr4	11967630	11968017	388	*	759	AT4G22770	11963628	11965684	-	upstream	-1946	1946	NearestLocation	828376		AT-hook motif nuclear-localized protein 2 [Source:UniProtKB/Swiss-Prot;Acc:O49658]
chr4	11995921	11996858	938	*	760	AT4G22850	11994014	11996229	+	overlapEnd	1907	308	Overlapping	828384		SNARE associated Golgi protein family [Source:UniProtKB/TrEMBL;Acc:Q84JU5]
chr4	11995921	11996858	938	*	760	AT4G22860	11997393	12001631	+	upstream	-1472	535	NearestLocation	828385		At4g22860 [Source:UniProtKB/TrEMBL;Acc:Q4V3C5]
chr4	11997180	11997263	84	*	761	AT4G22860	11997393	12001631	+	upstream	-213	130	NearestLocation	828385		At4g22860 [Source:UniProtKB/TrEMBL;Acc:Q4V3C5]
chr4	12051841	12051945	105	*	762	AT4G22990	12048186	12051796	-	upstream	-45	45	NearestLocation	828398		Major Facilitator Superfamily with SPX (SYG1/Pho81/XPR1) domain-containing protein [Source:UniProtKB/TrEMBL;Acc:F4JMQ7]
chr4	12084267	12084481	215	*	763	AT4G23060	12087203	12090575	+	upstream	-2936	2722	NearestLocation	828405	IQD22	Calmodulin binding protein IQD22 [Source:UniProtKB/TrEMBL;Acc:Q2NNE0]
chr4	12310281	12310585	305	*	764	AT4G23600	12310619	12313212	+	upstream	-338	34	NearestLocation	828460	CORI3	Cystine lyase CORI3 [Source:UniProtKB/Swiss-Prot;Acc:Q9SUR6]
chr4	12373029	12373324	296	*	765	AT4G23750	12376194	12378024	+	upstream	-3165	2870	NearestLocation	828475	CRF2	Ethylene-responsive transcription factor CRF2 [Source:UniProtKB/Swiss-Prot;Acc:Q9SUQ2]
chr4	12375076	12375515	440	*	766	AT4G23750	12376194	12378024	+	upstream	-1118	679	NearestLocation	828475	CRF2	Ethylene-responsive transcription factor CRF2 [Source:UniProtKB/Swiss-Prot;Acc:Q9SUQ2]
chr4	12506165	12506493	329	*	767	AT4G24060	12503782	12505646	+	downstream	2383	519	NearestLocation	828506		Dof zinc finger protein DOF4.6 [Source:UniProtKB/Swiss-Prot;Acc:Q8LAP8]
chr4	12536684	12537142	459	*	768	AT4G24150	12535972	12539387	+	inside	712	712	NearestLocation	828515	AtGRF8	Growth-regulating factor 8 [Source:UniProtKB/Swiss-Prot;Acc:Q9SU44]
chr4	12573187	12573621	435	*	769	AT4G24240	12571766	12573725	+	inside	1421	104	NearestLocation	828525	WRKY7	Probable WRKY transcription factor 7 [Source:UniProtKB/Swiss-Prot;Acc:Q9STX0]
chr4	12645394	12645688	295	*	770	AT4G24460	12642854	12645501	+	overlapEnd	2540	107	Overlapping	828548	CLT2	Protein CLT2	chloroplastic [Source:UniProtKB/Swiss-Prot;Acc:A1L4X0]
chr4	12645394	12645688	295	*	770	AT4G24470	12645542	12647965	+	overlapStart	-148	146	NearestLocation	828549	TIFY1;ZIM	GATA-type zinc finger protein with TIFY domain-containing protein [Source:UniProtKB/TrEMBL;Acc:F4JQX4]
chr4	12725824	12726127	304	*	771	AT4G24660	12724743	12725637	-	upstream	-187	187	NearestLocation	828568	ATHB22	homeobox protein 22 [Source:TAIR;Acc:AT4G24660]
chr4	12777546	12777798	253	*	772	AT4G24790	12777558	12781688	+	overlapStart	-12	12	NearestLocation	828581		Protein STICHEL-like 2 [Source:UniProtKB/Swiss-Prot;Acc:F4JRP8]
chr4	12827783	12828122	340	*	773	AT4G24960	12827936	12829243	+	overlapStart	-153	153	NearestLocation	828598	HVA22D;ATHVA22D	HVA22D [Source:UniProtKB/TrEMBL;Acc:A0A384LBZ3]
chr4	13016185	13016536	352	*	774	AT4G25470	13015277	13016220	-	overlapStart	35	35	NearestLocation	828651	CBF2	C-repeat binding factor 2 [Source:UniProtKB/TrEMBL;Acc:B2BIW9]
chr4	13017776	13018136	361	*	775	AT4G25480	13018214	13019121	-	downstream	1345	78	NearestLocation	828652	DREB1A	Dehydration-responsive element-binding protein 1A [Source:UniProtKB/Swiss-Prot;Acc:Q9M0L0]
chr4	13021240	13021827	588	*	776	AT4G25490	13021780	13022725	-	overlapEnd	1485	47	NearestLocation	828653	CBF1	DRE/CRT-binding factor 1 [Source:UniProtKB/TrEMBL;Acc:B6DTR3]
chr4	13023497	13023683	187	*	777	AT4G25490	13021780	13022725	-	upstream	-772	772	NearestLocation	828653	CBF1	DRE/CRT-binding factor 1 [Source:UniProtKB/TrEMBL;Acc:B6DTR3]
chr4	13027560	13028036	477	*	778	AT4G25510	13027443	13028036	-	inside	476	0	NearestLocation	828655		Uncharacterized protein AT4g25510 [Source:UniProtKB/TrEMBL;Acc:O65610]
chr4	13094019	13094388	370	*	779	AT4G25700	13093934	13095935	-	inside	1916	85	NearestLocation	828675	BETA-OHASE 1	Beta-carotene 3-hydroxylase 1	chloroplastic [Source:UniProtKB/Swiss-Prot;Acc:Q9SZZ8]
chr4	13315986	13316494	509	*	780	AT4G26310	13313770	13316238	-	overlapStart	252	252	NearestLocation	828737		Elongation factor P (EF-P) family protein [Source:UniProtKB/TrEMBL;Acc:F4JUX3]
chr4	13410996	13411154	159	*	781	AT4G26570	13408422	13411070	-	overlapStart	74	74	NearestLocation	828764	ATCBL3	calcineurin B-like 3 [Source:TAIR;Acc:AT4G26570]
chr4	13454535	13454691	157	*	782	AT4G26675	13454557	13454629	+	includeFeature	-22	22	NearestLocation	NA		pre-tRNA [Source:TAIR;Acc:AT4G26675]
chr4	13481548	13481974	427	*	783	AT4G26760	13478592	13481808	-	overlapStart	260	166	NearestLocation	828783	MAP65-2	MAP65-2 [Source:UniProtKB/TrEMBL;Acc:A0A178V4W3]
chr4	13639381	13639703	323	*	784	AT4G27240	13639963	13641792	+	upstream	-582	260	NearestLocation	828832		At4g27240 [Source:UniProtKB/TrEMBL;Acc:O81827]
chr4	13657872	13658256	385	*	785	AT4G27260	13653609	13656204	+	downstream	4263	1668	NearestLocation	828834	GH3.5	Indole-3-acetic acid-amido synthetase GH3.5 [Source:UniProtKB/Swiss-Prot;Acc:O81829]
chr4	13658500	13658870	371	*	786	AT4G27270	13661331	13663294	-	downstream	4794	2461	NearestLocation	828835		Probable NAD(P)H dehydrogenase (quinone) FQR1-like 1 [Source:UniProtKB/Swiss-Prot;Acc:Q6NQE2]
chr4	13685817	13686700	884	*	787	AT4G27330	13682078	13683538	-	upstream	-2279	2279	NearestLocation	828841	SPL	Protein SPOROCYTELESS [Source:UniProtKB/Swiss-Prot;Acc:O81836]
chr4	13957027	13957255	229	*	788	AT4G28080	13948603	13957840	-	inside	813	585	NearestLocation	828923		Protein TSS [Source:UniProtKB/Swiss-Prot;Acc:F4JKH6]
chr4	13967216	13967663	448	*	789	AT4G28100	13965108	13966860	-	upstream	-356	356	NearestLocation	828926		Uncharacterized GPI-anchored protein At4g28100 [Source:UniProtKB/Swiss-Prot;Acc:Q9SUC9]
chr4	14012630	14013148	519	*	790	AT4G28290	14011844	14012583	-	upstream	-47	47	NearestLocation	828944		At4g28290 [Source:UniProtKB/TrEMBL;Acc:Q9M0H9]
chr4	14118060	14118600	541	*	791	AT4G28564	14118315	14118416	-	includeFeature	356	184	NearestLocation	NA	NA	NA
chr4	14207810	14208256	447	*	792	AT4G28760	14207460	14212050	+	inside	350	350	NearestLocation	828997		Methyl-coenzyme M reductase II subunit gamma	putative (DUF3741) [Source:UniProtKB/TrEMBL;Acc:Q949M4]
chr4	14326066	14326367	302	*	793	AT4G29080	14323361	14325328	-	upstream	-738	738	NearestLocation	829029	PAP2	Auxin-responsive protein IAA27 [Source:UniProtKB/Swiss-Prot;Acc:Q9ZSY8]
chr4	14370309	14370645	337	*	794	AT4G29140	14368919	14370892	+	inside	1390	247	NearestLocation	829035		Protein DETOXIFICATION [Source:UniProtKB/TrEMBL;Acc:A0A178UVA9]
chr4	14372849	14373221	373	*	795	AT4G29140	14368919	14370892	+	downstream	3930	1957	NearestLocation	829035		Protein DETOXIFICATION [Source:UniProtKB/TrEMBL;Acc:A0A178UVA9]
chr4	14774974	14775459	486	*	796	AT4G30190	14770499	14776058	-	inside	1084	599	NearestLocation	829142	HA2;AHA2	Plasma membrane ATPase [Source:UniProtKB/TrEMBL;Acc:F4JPJ7]
chr4	14815291	14815835	545	*	797	AT4G30250	14811262	14812821	-	upstream	-2470	2470	NearestLocation	829148		P-loop containing nucleoside triphosphate hydrolases superfamily protein [Source:TAIR;Acc:AT4G30250]
chr4	14846053	14846165	113	*	798	AT4G30350	14847740	14851143	+	upstream	-1687	1575	NearestLocation	829158		Protein SMAX1-LIKE 2 [Source:UniProtKB/Swiss-Prot;Acc:Q9M0C5]
chr4	14884397	14884787	391	*	799	AT4G30440	14881855	14883480	-	upstream	-917	917	NearestLocation	829167	GAE1	GAE1 [Source:UniProtKB/TrEMBL;Acc:A0A384LBP5]
chr4	14902684	14902883	200	*	800	AT4G30490	14899034	14902144	-	upstream	-540	540	NearestLocation	829172		AFG1-like ATPase family protein [Source:UniProtKB/TrEMBL;Acc:Q8L517]
chr4	14915990	14917026	1037	*	801	AT4G30530	14920534	14922494	+	upstream	-4544	3508	NearestLocation	829176		GGP1 [Source:UniProtKB/TrEMBL;Acc:A0A178V143]
chr4	14999249	14999414	166	*	802	AT4G30790	14993086	14997785	-	upstream	-1464	1464	NearestLocation	829202		Autophagy-related protein 11 [Source:UniProtKB/Swiss-Prot;Acc:Q9SUG7]
chr4	15000576	15000891	316	*	803	AT4G30800	15001134	15002671	+	upstream	-558	243	NearestLocation	829203		40S ribosomal protein S11-2 [Source:UniProtKB/Swiss-Prot;Acc:O65569]
chr4	15022855	15023350	496	*	804	AT4G30850	15020182	15022445	-	upstream	-410	410	NearestLocation	829209	HHP2	Heptahelical transmembrane protein 2 [Source:UniProtKB/Swiss-Prot;Acc:Q84N34]
chr4	15110752	15110868	117	*	805	AT4G31020	15108101	15110289	-	upstream	-463	463	NearestLocation	829229		Alpha/beta-Hydrolases superfamily protein [Source:UniProtKB/TrEMBL;Acc:Q84JV3]
chr4	15291511	15291858	348	*	806	AT4G31550	15289947	15291539	-	overlapStart	28	28	NearestLocation	829282	WRKY11	Probable WRKY transcription factor 11 [Source:UniProtKB/Swiss-Prot;Acc:Q9SV15]
chr4	15401304	15401773	470	*	807	AT4G31840	15401640	15402617	+	overlapStart	-336	133	NearestLocation	829313	ENODL15	Early nodulin-like protein 15 [Source:UniProtKB/TrEMBL;Acc:Q9SZ51]
chr4	15412677	15412785	109	*	808	AT4G31875	15411701	15412289	-	upstream	-388	388	NearestLocation	829317		At4g31872/At4g31872 [Source:UniProtKB/TrEMBL;Acc:Q93ZC6]
chr4	15598320	15598544	225	*	809	AT4G32300	15599475	15602595	+	upstream	-1155	931	NearestLocation	829365	SD2-5	G-type lectin S-receptor-like serine/threonine-protein kinase SD2-5 [Source:UniProtKB/Swiss-Prot;Acc:Q8RWZ5]
chr4	15704439	15704885	447	*	810	AT4G32551	15707481	15713662	+	upstream	-3042	2596	NearestLocation	829390	LUG	Transcriptional corepressor LEUNIG [Source:UniProtKB/TrEMBL;Acc:F4JUD2]
chr4	15819125	15819365	241	*	811	AT4G32800	15819524	15820871	+	upstream	-399	159	NearestLocation	829416		Ethylene-responsive transcription factor ERF043 [Source:UniProtKB/Swiss-Prot;Acc:Q9M080]
chr4	15917955	15918472	518	*	812	AT4G32980	15914722	15918044	-	overlapStart	89	89	NearestLocation	829435	ATH1	Homeobox protein ATH1 [Source:UniProtKB/Swiss-Prot;Acc:P48731]
chr4	15992540	15993185	646	*	813	AT4G33160	15994089	15995655	+	upstream	-1549	904	NearestLocation	829453		F-box family protein [Source:TAIR;Acc:AT4G33160]
chr4	15994044	15994125	82	*	814	AT4G33160	15994089	15995655	+	overlapStart	-45	36	NearestLocation	829453		F-box family protein [Source:TAIR;Acc:AT4G33160]
chr4	16091582	16091614	33	*	815	AT4G33440	16091940	16094958	+	upstream	-358	326	NearestLocation	829481		Pectin lyase-like superfamily protein [Source:UniProtKB/TrEMBL;Acc:Q84K13]
chr4	16384883	16385341	459	*	816	AT4G34220	16381506	16384194	-	upstream	-689	689	NearestLocation	829571		Receptor protein kinase-like protein At4g34220 [Source:UniProtKB/Swiss-Prot;Acc:Q94C77]
chr4	16559646	16559957	312	*	817	AT4G34700	16556825	16558846	+	downstream	2821	800	NearestLocation	829622	CIB22	NADH dehydrogenase [ubiquinone] 1 beta subcomplex subunit 9 [Source:UniProtKB/Swiss-Prot;Acc:Q945M1]
chr4	16583332	16583660	329	*	818	AT4G34760	16582183	16582879	-	upstream	-453	453	NearestLocation	829628		Auxin-responsive protein SAUR50 [Source:UniProtKB/Swiss-Prot;Acc:O65695]
chr4	16596413	16596596	184	*	819	AT4G34800	16596860	16597144	+	upstream	-447	264	NearestLocation	28720205		SAUR-like auxin-responsive protein family [Source:UniProtKB/TrEMBL;Acc:Q9SW54]
chr4	16635878	16636204	327	*	820	AT4G34920	16635684	16636975	+	inside	194	194	NearestLocation	829644		AT4g34920/F11I11_160 [Source:UniProtKB/TrEMBL;Acc:Q9SW43]
chr4	16667566	16667713	148	*	821	AT4G35000	16664822	16667718	-	inside	152	5	NearestLocation	829652	APX3	L-ascorbate peroxidase 3 [Source:UniProtKB/Swiss-Prot;Acc:Q42564]
chr4	16689522	16689804	283	*	822	AT4G35060	16685720	16686703	-	upstream	-2819	2819	NearestLocation	829658	HIPP25	HIPP25 [Source:UniProtKB/TrEMBL;Acc:A0A178V323]
chr4	16704077	16704569	493	*	823	AT4G35090	16700342	16703325	-	upstream	-752	752	NearestLocation	829661	CAT2	catalase 2 [Source:TAIR;Acc:AT4G35090]
chr4	16705955	16706325	371	*	824	AT4G35100	16708552	16710289	+	upstream	-2597	2227	NearestLocation	829662	PIP3	Aquaporin PIP2-7 [Source:UniProtKB/Swiss-Prot;Acc:P93004]
chr4	16710892	16711096	205	*	825	AT4G35100	16708552	16710289	+	downstream	2340	603	NearestLocation	829662	PIP3	Aquaporin PIP2-7 [Source:UniProtKB/Swiss-Prot;Acc:P93004]
chr4	16944562	16945093	532	*	826	AT4G35760	16942321	16944677	-	overlapStart	115	115	NearestLocation	829729		NAD(P)H dehydrogenase (quinone)s [Source:TAIR;Acc:AT4G35760]
chr4	16944562	16945093	532	*	826	AT4G35770	16944941	16946192	+	overlapStart	-379	152	NearestLocation	829730	SEN1	SEN1 [Source:UniProtKB/TrEMBL;Acc:A0A178UYD5]
chr4	17001917	17002273	357	*	827	AT4G35900	17004595	17006287	+	upstream	-2678	2322	NearestLocation	829744	FD	Protein FD [Source:UniProtKB/Swiss-Prot;Acc:Q84JK2]
chr4	17002603	17002747	145	*	828	AT4G35900	17004595	17006287	+	upstream	-1992	1848	NearestLocation	829744	FD	Protein FD [Source:UniProtKB/Swiss-Prot;Acc:Q84JK2]
chr4	17005980	17006846	867	*	829	AT4G35900	17004595	17006287	+	overlapEnd	1385	307	Overlapping	829744	FD	Protein FD [Source:UniProtKB/Swiss-Prot;Acc:Q84JK2]
chr4	17005980	17006846	867	*	829	AT4G35905	17007028	17008154	-	downstream	2174	182	NearestLocation	829745		At4g35905 [Source:UniProtKB/TrEMBL;Acc:Q8LG27]
chr4	17371840	17372523	684	*	830	AT4G36870	17368965	17373930	+	inside	2875	1407	NearestLocation	829840	BLH2	BEL1-like homeodomain protein 2 [Source:UniProtKB/Swiss-Prot;Acc:Q9SW80]
chr4	17372632	17373601	970	*	831	AT4G36870	17368965	17373930	+	inside	3667	329	Overlapping	829840	BLH2	BEL1-like homeodomain protein 2 [Source:UniProtKB/Swiss-Prot;Acc:Q9SW80]
chr4	17372632	17373601	970	*	831	AT4G36880	17374458	17376225	-	downstream	3593	857	NearestLocation	829841	CP1	CP1 [Source:UniProtKB/TrEMBL;Acc:A0A178UST0]
chr4	17393068	17393480	413	*	832	AT4G36910	17390626	17393339	-	overlapStart	271	141	NearestLocation	829844	LEJ2	CBS domain-containing protein CBSX1	chloroplastic [Source:UniProtKB/Swiss-Prot;Acc:O23193]
chr4	17395462	17396139	678	*	833	AT4G36910	17390626	17393339	-	upstream	-2123	2123	NearestLocation	829844	LEJ2	CBS domain-containing protein CBSX1	chloroplastic [Source:UniProtKB/Swiss-Prot;Acc:O23193]
chr4	17397198	17398143	946	*	834	AT4G36920	17400610	17403469	+	upstream	-3412	2467	NearestLocation	829845	AP2	Floral homeotic protein APETALA 2 [Source:UniProtKB/Swiss-Prot;Acc:P47927]
chr4	17398802	17399053	252	*	835	AT4G36920	17400610	17403469	+	upstream	-1808	1557	NearestLocation	829845	AP2	Floral homeotic protein APETALA 2 [Source:UniProtKB/Swiss-Prot;Acc:P47927]
chr4	17404948	17405299	352	*	836	AT4G36925	17403980	17404450	+	downstream	968	498	NearestLocation	829846		unknown protein; BEST Arabidopsis thaliana protein match is: unknown protein (TAIR:AT2G24945.1); Ha. [Source:TAIR;Acc:AT4G36925]
chr4	17408104	17409030	927	*	837	AT4G36925	17403980	17404450	+	downstream	4124	3654	NearestLocation	829846		unknown protein; BEST Arabidopsis thaliana protein match is: unknown protein (TAIR:AT2G24945.1); Ha. [Source:TAIR;Acc:AT4G36925]
chr4	17409321	17409577	257	*	838	AT4G36930	17414127	17416294	+	upstream	-4806	4550	NearestLocation	829847	SPT	SPT [Source:UniProtKB/TrEMBL;Acc:A0A178UVX7]
chr4	17410505	17410927	423	*	839	AT4G36930	17414127	17416294	+	upstream	-3622	3200	NearestLocation	829847	SPT	SPT [Source:UniProtKB/TrEMBL;Acc:A0A178UVX7]
chr4	17431558	17432340	783	*	840	AT4G36970	17429744	17431685	-	overlapStart	127	127	NearestLocation	829851		Remorin family protein [Source:UniProtKB/TrEMBL;Acc:O23188]
chr4	17469109	17469441	333	*	841	AT4G37070	17464785	17467109	-	upstream	-2000	2000	NearestLocation	829861	PLP1	Patatin [Source:UniProtKB/TrEMBL;Acc:A0A178UVZ8]
chr4	17516207	17516367	161	*	842	AT4G37225	17516187	17516857	-	inside	650	20	Overlapping	NA		other RNA [Source:TAIR;Acc:AT4G37225]
chr4	17516207	17516367	161	*	842	AT4G37230	17516424	17517587	+	upstream	-217	57	NearestLocation	829877		Photosystem II manganese-stabilising protein (PsbO) family [Source:UniProtKB/TrEMBL;Acc:Q9SW65]
chr4	17536851	17537221	371	*	843	AT4G37260	17540490	17541799	+	upstream	-3639	3269	NearestLocation	829880	MYB73	MYB73 [Source:UniProtKB/TrEMBL;Acc:A0A178V4E7]
chr4	17641022	17641133	112	*	844	AT4G37540	17639533	17640665	-	upstream	-357	357	NearestLocation	829909	LBD39	LOB domain-containing protein 39 [Source:UniProtKB/Swiss-Prot;Acc:Q9SZE8]
chr4	17727895	17728165	271	*	845	AT4G37740	17725337	17727730	-	upstream	-165	165	NearestLocation	829930	AtGRF2	GRF2 [Source:UniProtKB/TrEMBL;Acc:A0A178UXW8]
chr4	17730510	17731053	544	*	846	AT4G37740	17725337	17727730	-	upstream	-2780	2780	NearestLocation	829930	AtGRF2	GRF2 [Source:UniProtKB/TrEMBL;Acc:A0A178UXW8]
chr4	17733397	17733529	133	*	847	AT4G37740	17725337	17727730	-	upstream	-5667	5667	NearestLocation	829930	AtGRF2	GRF2 [Source:UniProtKB/TrEMBL;Acc:A0A178UXW8]
chr4	17734378	17734818	441	*	848	AT4G37750	17739514	17742401	+	upstream	-5136	4696	NearestLocation	829931	ANT	AP2-like ethylene-responsive transcription factor ANT [Source:UniProtKB/Swiss-Prot;Acc:Q38914]
chr4	17739238	17739790	553	*	849	AT4G37750	17739514	17742401	+	overlapStart	-276	276	NearestLocation	829931	ANT	AP2-like ethylene-responsive transcription factor ANT [Source:UniProtKB/Swiss-Prot;Acc:Q38914]
chr4	17781694	17782222	529	*	850	AT4G37810	17780970	17781745	+	overlapEnd	724	51	NearestLocation	829937		EPIDERMAL PATTERNING FACTOR-like protein 2 [Source:UniProtKB/Swiss-Prot;Acc:Q9T068]
chr4	17782486	17782864	379	*	851	AT4G37810	17780970	17781745	+	downstream	1516	741	NearestLocation	829937		EPIDERMAL PATTERNING FACTOR-like protein 2 [Source:UniProtKB/Swiss-Prot;Acc:Q9T068]
chr4	17806901	17807545	645	*	852	AT4G37870	17802694	17806539	-	upstream	-362	362	NearestLocation	829943	PCK1	Phosphoenolpyruvate carboxykinase (ATP)-like protein [Source:UniProtKB/TrEMBL;Acc:Q0WWL8]
chr4	17815753	17815842	90	*	853	AT4G37890	17812736	17815095	-	upstream	-658	658	NearestLocation	829945	EDA40	Probable E3 ubiquitin-protein ligase EDA40 [Source:UniProtKB/Swiss-Prot;Acc:F4JSV3]
chr4	18084306	18084507	202	*	854	AT4G38740	18083395	18084251	-	upstream	-55	55	NearestLocation	830029	ROC1	Peptidyl-prolyl cis-trans isomerase [Source:UniProtKB/TrEMBL;Acc:A0A178V2S8]
chr4	18098262	18098642	381	*	855	AT4G38770	18096809	18098565	-	overlapStart	303	77	NearestLocation	830032	PRP4	Proline-rich protein 4 [Source:UniProtKB/Swiss-Prot;Acc:Q9T0I5]
chr4	18125453	18125940	488	*	856	AT4G38840	18124978	18125559	-	overlapStart	106	106	NearestLocation	830039		At4g38840 [Source:UniProtKB/TrEMBL;Acc:Q9T0J2]
chr4	18128042	18128526	485	*	857	AT4G38860	18130268	18131060	+	upstream	-2226	1742	NearestLocation	830041		At4g38860 [Source:UniProtKB/TrEMBL;Acc:Q9T0J3]
chr4	18207053	18207321	269	*	858	AT4G39070	18204855	18206509	-	upstream	-544	544	NearestLocation	830062		B-box zinc finger protein 20 [Source:UniProtKB/Swiss-Prot;Acc:Q0IGM7]
chr4	18239909	18240169	261	*	859	AT4G39160	18236355	18240478	+	inside	3554	309	Overlapping	830071		Homeodomain-like superfamily protein [Source:UniProtKB/TrEMBL;Acc:F4JVA4]
chr4	18239909	18240169	261	*	859	AT4G39170	18240605	18243795	+	upstream	-696	436	NearestLocation	830072		Phosphatidylinositol/phosphatidylcholine transfer protein SFH6 [Source:UniProtKB/Swiss-Prot;Acc:F4JVA6]
chr4	18322744	18322883	140	*	860	AT4G39400	18324661	18328826	+	upstream	-1917	1778	NearestLocation	830095	BRI1	Protein BRASSINOSTEROID INSENSITIVE 1 [Source:UniProtKB/Swiss-Prot;Acc:O22476]
chr4	18464796	18465142	347	*	861	AT4G39790	18462190	18464824	-	overlapStart	28	28	NearestLocation	830137		BZIP transcription factor	putative (DUF630 and DUF632) [Source:UniProtKB/TrEMBL;Acc:Q5XV54]
chr4	18569627	18570669	1043	*	862	AT4G40060	18571359	18573084	-	downstream	3457	690	NearestLocation	830169	ATHB16	HB16 [Source:UniProtKB/TrEMBL;Acc:A0A178V0P3]
chr5	9693	9804	112	*	863	AT5G01030	9869	13235	+	upstream	-176	65	NearestLocation	831730		Enolase	putative (DUF3527) [Source:UniProtKB/TrEMBL;Acc:Q9LFD3]
chr5	125970	126588	619	*	864	AT5G01310	125304	128960	+	inside	666	666	NearestLocation	830940	APTX	APRATAXIN-like [Source:TAIR;Acc:AT5G01310]
chr5	251297	251736	440	*	865	AT5G01670	251814	253960	+	upstream	-517	78	NearestLocation	831701		NAD(P)-linked oxidoreductase superfamily protein [Source:UniProtKB/TrEMBL;Acc:F4K9G7]
chr5	338517	338848	332	*	866	AT5G01880	338899	340253	+	upstream	-382	51	NearestLocation	831691		RING-H2 finger protein ATL74 [Source:UniProtKB/Swiss-Prot;Acc:Q9LZV8]
chr5	434675	435013	339	*	867	AT5G02190	435211	436897	+	upstream	-536	198	NearestLocation	831845	EMB24	Aspartic proteinase PCS1 [Source:UniProtKB/Swiss-Prot;Acc:Q9LZL3]
chr5	522450	522859	410	*	868	AT5G02420	523389	524076	+	upstream	-939	530	NearestLocation	831836		Cyclin-dependent protein kinase inhibitor SMR3 [Source:UniProtKB/Swiss-Prot;Acc:Q9LZ60]
chr5	536880	537389	510	*	869	AT5G02460	539249	541112	-	downstream	4232	1860	NearestLocation	830976		Dof zinc finger protein DOF5.1 [Source:UniProtKB/Swiss-Prot;Acc:Q9LZ56]
chr5	569294	569473	180	*	870	AT5G02540	568524	570920	+	inside	770	770	NearestLocation	831913		NAD(P)-binding Rossmann-fold superfamily protein [Source:UniProtKB/TrEMBL;Acc:F4KCF2]
chr5	581182	581409	228	*	871	AT5G02580	579852	580787	+	downstream	1330	395	NearestLocation	831095		Argininosuccinate lyase [Source:UniProtKB/TrEMBL;Acc:Q84TG0]
chr5	660228	660604	377	*	872	AT5G02880	662064	669107	+	upstream	-1836	1460	NearestLocation	831758	UPL4	E3 ubiquitin-protein ligase UPL4 [Source:UniProtKB/Swiss-Prot;Acc:Q9LYZ7]
chr5	742336	742718	383	*	873	AT5G03140	737590	740016	-	upstream	-2320	2320	NearestLocation	831590		L-type lectin-domain containing receptor kinase VIII.2 [Source:UniProtKB/Swiss-Prot;Acc:Q9LYX1]
chr5	916349	916569	221	*	874	AT5G03610	915465	918485	+	inside	884	884	NearestLocation	831778		GDSL esterase/lipase At5g03610 [Source:UniProtKB/Swiss-Prot;Acc:Q9LZS7]
chr5	946376	946630	255	*	875	AT5G03670	947146	950171	+	upstream	-770	516	NearestLocation	831763		TRM28 [Source:UniProtKB/TrEMBL;Acc:A0A178UNJ0]
chr5	961983	962287	305	*	876	AT5G03690	963148	965050	-	downstream	3067	861	NearestLocation	831759		Fructose-bisphosphate aldolase 4	cytosolic [Source:UniProtKB/Swiss-Prot;Acc:F4KGQ0]
chr5	991201	991509	309	*	877	AT5G03760	985675	990549	-	upstream	-652	652	NearestLocation	831734	ATCSLA09	Glucomannan 4-beta-mannosyltransferase 9 [Source:UniProtKB/Swiss-Prot;Acc:Q9LZR3]
chr5	1003414	1003885	472	*	878	AT5G03790	1004983	1006373	+	upstream	-1569	1098	NearestLocation	831723	ATHB51	Putative homeobox-leucine zipper protein ATHB-51 [Source:UniProtKB/Swiss-Prot;Acc:Q9LZR0]
chr5	1004610	1004736	127	*	879	AT5G03790	1004983	1006373	+	upstream	-373	247	NearestLocation	831723	ATHB51	Putative homeobox-leucine zipper protein ATHB-51 [Source:UniProtKB/Swiss-Prot;Acc:Q9LZR0]
chr5	1034474	1034796	323	*	880	AT5G03860	1032103	1034973	-	inside	499	177	NearestLocation	831690	MLS	Malate synthase [Source:UniProtKB/Swiss-Prot;Acc:Q9LZC3]
chr5	1063329	1063639	311	*	881	AT5G03940	1060134	1063319	-	upstream	-10	10	NearestLocation	830273	FFC	SRP54CP [Source:UniProtKB/TrEMBL;Acc:A0A178UD49]
chr5	1089563	1090036	474	*	882	AT5G04040	1089342	1093179	+	inside	221	221	NearestLocation	830283	SDP1	SDP1 [Source:UniProtKB/TrEMBL;Acc:A0A178UB07]
chr5	1422697	1422756	60	*	883	AT5G04885	1422799	1426879	+	upstream	-102	43	NearestLocation	830368		Glycosyl hydrolase family protein [Source:TAIR;Acc:AT5G04885]
chr5	1712253	1712545	293	*	884	AT5G05700	1712670	1715731	-	downstream	3478	125	NearestLocation	830454	ATE1	Arginyl-tRNA--protein transferase 1 [Source:UniProtKB/Swiss-Prot;Acc:Q9ZT48]
chr5	1747605	1748267	663	*	885	AT5G05810	1746830	1748255	+	overlapEnd	775	12	NearestLocation	830466	ATL43	ATL43 [Source:UniProtKB/TrEMBL;Acc:A0A178ULT1]
chr5	1750839	1751070	232	*	886	AT5G05820	1751688	1754178	-	downstream	3339	618	NearestLocation	830467		Probable sugar phosphate/phosphate translocator At5g05820 [Source:UniProtKB/Swiss-Prot;Acc:Q6DBP3]
chr5	1751335	1751532	198	*	887	AT5G05820	1751688	1754178	-	downstream	2843	156	NearestLocation	830467		Probable sugar phosphate/phosphate translocator At5g05820 [Source:UniProtKB/Swiss-Prot;Acc:Q6DBP3]
chr5	1891402	1892132	731	*	888	AT5G06250	1892714	1894124	-	downstream	2722	582	NearestLocation	830512		DPA4 [Source:UniProtKB/TrEMBL;Acc:A0A178UF66]
chr5	1951048	1951471	424	*	889	AT5G06390	1952851	1955788	+	upstream	-1803	1380	NearestLocation	830527	FLA17	Fasciclin-like arabinogalactan protein 17 [Source:UniProtKB/Swiss-Prot;Acc:Q66GR0]
chr5	2176077	2176629	553	*	890	AT5G07010	2174678	2176106	-	overlapStart	29	29	NearestLocation	830592	ATST2A	Sulfotransferase [Source:UniProtKB/TrEMBL;Acc:A0A178UG65]
chr5	2233633	2233914	282	*	891	AT5G07180	2227571	2233417	-	upstream	-216	216	NearestLocation	830609	ERL2	LRR receptor-like serine/threonine-protein kinase ERL2 [Source:UniProtKB/Swiss-Prot;Acc:Q6XAT2]
chr5	2267461	2267854	394	*	892	AT5G07220	2265256	2266967	-	upstream	-494	494	NearestLocation	830613	ATBAG3	BAG family molecular chaperone regulator 3 [Source:UniProtKB/Swiss-Prot;Acc:Q9LYP4]
chr5	2284111	2284274	164	*	893	AT5G07280	2285040	2288686	+	upstream	-929	766	NearestLocation	830619	EMS1	Leucine-rich repeat receptor protein kinase EMS1 [Source:UniProtKB/Swiss-Prot;Acc:Q9LYN8]
chr5	2561144	2561459	316	*	894	AT5G07990	2560394	2563109	+	inside	750	750	NearestLocation	830693	TT7	TT7 [Source:UniProtKB/TrEMBL;Acc:A0A178UNZ9]
chr5	2612695	2613097	403	*	895	AT5G08130	2606200	2610250	-	upstream	-2445	2445	NearestLocation	830708	BIM1	basic helix-loop-helix (bHLH) DNA-binding superfamily protein [Source:TAIR;Acc:AT5G08130]
chr5	2658677	2658948	272	*	896	AT5G08260	2657151	2661416	+	inside	1526	1526	NearestLocation	830722	scpl35	Serine carboxypeptidase-like 35 [Source:UniProtKB/Swiss-Prot;Acc:Q9LEY1]
chr5	2758874	2758956	83	*	897	AT5G08520	2755175	2758362	-	upstream	-512	512	NearestLocation	830751		Transcription factor SRM1 [Source:UniProtKB/Swiss-Prot;Acc:Q9FNN6]
chr5	2913380	2913563	184	*	898	AT5G09390	2913534	2915923	+	overlapStart	-154	29	NearestLocation	830798		AT5g09390/T5E8_190 [Source:UniProtKB/TrEMBL;Acc:Q8L4S3]
chr5	2936476	2937393	918	*	899	AT5G09440	2938347	2939461	+	upstream	-1871	954	NearestLocation	830803	EXL4	EXL4 [Source:UniProtKB/TrEMBL;Acc:A0A178UJ96]
chr5	2938031	2938157	127	*	900	AT5G09440	2938347	2939461	+	upstream	-316	190	NearestLocation	830803	EXL4	EXL4 [Source:UniProtKB/TrEMBL;Acc:A0A178UJ96]
chr5	2939646	2940113	468	*	901	AT5G09445	2940676	2941251	+	upstream	-1030	563	NearestLocation	5008205		unknown protein; FUNCTIONS IN: molecular_function unknown; INVOLVED IN: biological_process unknown; LOCATED IN: cellular_component unknown; Ha. [Source:TAIR;Acc:AT5G09445]
chr5	3020420	3020499	80	*	902	AT5G09730	3015247	3018262	-	upstream	-2158	2158	NearestLocation	830833	BXL3	Beta-D-xylosidase 3 [Source:UniProtKB/Swiss-Prot;Acc:Q9LXD6]
chr5	3113513	3113716	204	*	903	AT5G09970	3111945	3114239	+	inside	1568	523	NearestLocation	830858	CYP78A7	Cytochrome P450 78A7 [Source:UniProtKB/Swiss-Prot;Acc:Q9FIB0]
chr5	3118014	3118357	344	*	904	AT5G09975	3118377	3118457	+	upstream	-363	20	NearestLocation	NA		pre-tRNA [Source:TAIR;Acc:AT5G09975]
chr5	3161024	3161418	395	*	905	AT5G10100	3157980	3161708	+	inside	3044	290	NearestLocation	830874	TPPI	Trehalose 6-phosphate phosphatase [Source:UniProtKB/TrEMBL;Acc:A0A178UDH6]
chr5	3162930	3163275	346	*	906	AT5G10100	3157980	3161708	+	downstream	4950	1222	NearestLocation	830874	TPPI	Trehalose 6-phosphate phosphatase [Source:UniProtKB/TrEMBL;Acc:A0A178UDH6]
chr5	3164808	3164967	160	*	907	AT5G10110	3166439	3168297	-	downstream	3489	1472	NearestLocation	830875		DNA-directed RNA polymerase subunit beta [Source:UniProtKB/TrEMBL;Acc:Q8VZV8]
chr5	3184491	3184534	44	*	908	AT5G10150	3181983	3183865	-	upstream	-626	626	NearestLocation	830879		Protein UPSTREAM OF FLC [Source:UniProtKB/Swiss-Prot;Acc:Q9LX14]
chr5	3243039	3243308	270	*	909	AT5G10310	3241518	3242266	-	upstream	-773	773	NearestLocation	830895		unknown protein; FUNCTIONS IN: molecular_function unknown; INVOLVED IN: biological_process unknown; LOCATED IN: endomembrane system; EXPRESSED IN: 17 plant structures; EXPRESSED DURING: 10 growth stages; BEST Arabidopsis thaliana protein match is: u /.../ protein (TAIR:AT3G13898.1); Ha. [Source:TAIR;Acc:AT5G10310]
chr5	3339858	3340186	329	*	910	AT5G10560	3336255	3339366	-	upstream	-492	492	NearestLocation	830921		Probable beta-D-xylosidase 6 [Source:UniProtKB/Swiss-Prot;Acc:Q9LXA8]
chr5	3457717	3457938	222	*	911	AT5G10946	3455607	3457306	-	upstream	-411	411	NearestLocation	6241503		unknown protein; FUNCTIONS IN: molecular_function unknown; INVOLVED IN: biological_process unknown; LOCATED IN: endomembrane system; Ha. [Source:TAIR;Acc:AT5G10946]
chr5	3466322	3466808	487	*	912	AT5G10960	3464218	3465687	+	downstream	2104	635	NearestLocation	830963		Probable CCR4-associated factor 1 homolog 10 [Source:UniProtKB/Swiss-Prot;Acc:Q9LEU4]
chr5	3505328	3505503	176	*	913	AT5G11050	3502092	3503834	+	downstream	3236	1494	NearestLocation	830972	MYB64	Transcription factor MYB64 [Source:UniProtKB/Swiss-Prot;Acc:Q9FY60]
chr5	3509803	3510128	326	*	914	AT5G11060	3510118	3513305	+	overlapStart	-315	10	NearestLocation	830973	KNAT4	KNAT4 [Source:UniProtKB/TrEMBL;Acc:A0A178UC59]
chr5	3511357	3511438	82	*	915	AT5G11060	3510118	3513305	+	inside	1239	1239	NearestLocation	830973	KNAT4	KNAT4 [Source:UniProtKB/TrEMBL;Acc:A0A178UC59]
chr5	3550046	3550475	430	*	916	AT5G11160	3550520	3552207	+	upstream	-474	45	NearestLocation	830985	APT5	Adenine phosphoribosyltransferase 5 [Source:UniProtKB/Swiss-Prot;Acc:Q9LFP0]
chr5	3687769	3687908	140	*	917	AT5G11520	3685089	3687764	-	upstream	-5	5	NearestLocation	831024	ASP3	Aspartate aminotransferase 3	chloroplastic [Source:UniProtKB/Swiss-Prot;Acc:P46644]
chr5	3693410	3693764	355	*	918	AT5G11530	3695862	3701548	+	upstream	-2452	2098	NearestLocation	831025	EMF1	Protein EMBRYONIC FLOWER 1 [Source:UniProtKB/Swiss-Prot;Acc:Q9LYD9]
chr5	3793778	3793854	77	*	919	AT5G11780	3793858	3796142	+	upstream	-80	4	NearestLocation	831050		SNF2 domain protein [Source:UniProtKB/TrEMBL;Acc:Q56Y63]
chr5	3857898	3858110	213	*	920	AT5G11950	3854916	3856983	+	downstream	2982	915	NearestLocation	831068		Cytokinin riboside 5'-monophosphate phosphoribohydrolase [Source:UniProtKB/TrEMBL;Acc:A0A178UJ28]
chr5	3888579	3888951	373	*	921	AT5G12043	3888760	3888894	-	includeFeature	315	57	NearestLocation	6240979		unknown protein; Ha. [Source:TAIR;Acc:AT5G12043]
chr5	3989585	3989628	44	*	922	AT5G12330	3987375	3989833	-	inside	248	205	NearestLocation	831108	LRP1	Lateral root primordium (LRP) protein-related [Source:TAIR;Acc:AT5G12330]
chr5	3991508	3991618	111	*	923	AT5G12330	3987375	3989833	-	upstream	-1675	1675	NearestLocation	831108	LRP1	Lateral root primordium (LRP) protein-related [Source:TAIR;Acc:AT5G12330]
chr5	4156095	4156565	471	*	924	AT5G13100	4156660	4158553	+	upstream	-565	95	NearestLocation	831149		AT5g13100/T19L5_60 [Source:UniProtKB/TrEMBL;Acc:Q9FYA0]
chr5	4220985	4221280	296	*	925	AT5G13225	4222003	4222085	-	downstream	1100	723	NearestLocation	NA		snoRNA [Source:TAIR;Acc:AT5G13225]
chr5	4254709	4255387	679	*	926	AT5G13290	4252842	4254894	-	overlapStart	185	185	NearestLocation	831170	SOL2	Inactive leucine-rich repeat receptor-like protein kinase CORYNE [Source:UniProtKB/Swiss-Prot;Acc:Q9LYU7]
chr5	4276378	4276673	296	*	927	AT5G13340	4277939	4279446	-	downstream	3068	1266	NearestLocation	831175		Arginine/glutamate-rich 1 protein [Source:UniProtKB/TrEMBL;Acc:Q9LYU2]
chr5	4393002	4393391	390	*	928	AT5G13640	4393062	4397541	+	overlapStart	-60	60	NearestLocation	831208	ATPDAT	Phospholipid:diacylglycerol acyltransferase 1 [Source:UniProtKB/Swiss-Prot;Acc:Q9FNA9]
chr5	4450899	4451230	332	*	929	AT5G13790	4449014	4450843	-	upstream	-56	56	NearestLocation	831224	AGL15	AGL15 [Source:UniProtKB/TrEMBL;Acc:A0A384LKZ8]
chr5	4451616	4451722	107	*	930	AT5G13790	4449014	4450843	-	upstream	-773	773	NearestLocation	831224	AGL15	AGL15 [Source:UniProtKB/TrEMBL;Acc:A0A384LKZ8]
chr5	4487561	4488018	458	*	931	AT5G13920	4485931	4487433	-	upstream	-128	128	NearestLocation	831239		GRF zinc finger / Zinc knuckle protein [Source:TAIR;Acc:AT5G13920]
chr5	4593276	4593436	161	*	932	AT5G14230	4591741	4595964	+	inside	1535	1535	NearestLocation	831273		CONTAINS InterPro DOMAIN/s: Ankyrin repeat-containing domain (InterPro:IPR020683)	Ankyrin repeat (InterPro:IPR002110); BEST Arabidopsis thaliana protein match is: XB3 ortholog 2 in Arabidopsis thaliana (TAIR:AT5G57740.1); Ha. [Source:TAIR;Acc:AT5G14230]
chr5	4672897	4673464	568	*	933	AT5G14495	4673900	4673971	+	upstream	-1003	436	NearestLocation	NA		pre-tRNA [Source:TAIR;Acc:AT5G14495]
chr5	4765881	4765970	90	*	934	AT5G14750	4763452	4764738	-	upstream	-1143	1143	NearestLocation	831327	WER	WER1 [Source:UniProtKB/TrEMBL;Acc:A0A384KIP7]
chr5	4768233	4768821	589	*	935	AT5G14760	4768468	4772153	+	overlapStart	-235	235	NearestLocation	831328	AO	L-aspartate oxidase	chloroplastic [Source:UniProtKB/Swiss-Prot;Acc:Q94AY1]
chr5	4813830	4814059	230	*	936	AT5G14880	4814244	4817667	+	upstream	-414	185	NearestLocation	831340		Potassium transporter [Source:UniProtKB/TrEMBL;Acc:A0A178UBD9]
chr5	4898591	4898692	102	*	937	AT5G15120	4898737	4900581	+	upstream	-146	45	NearestLocation	831364		Plant cysteine oxidase 1 [Source:UniProtKB/Swiss-Prot;Acc:Q9LXG9]
chr5	4912353	4912795	443	*	938	AT5G15150	4913699	4915892	-	downstream	3539	904	NearestLocation	831367	ATHB-3	Homeobox-leucine zipper protein HAT7 [Source:UniProtKB/Swiss-Prot;Acc:Q00466]
chr5	5235624	5235808	185	*	939	AT5G16030	5238178	5240748	+	upstream	-2554	2370	NearestLocation	831460		unknown protein; BEST Arabidopsis thaliana protein match is: unknown protein (TAIR:AT3G02500.1); Ha. [Source:TAIR;Acc:AT5G16030]
chr5	5409613	5409925	313	*	940	AT5G16560	5406863	5411424	-	inside	1811	1499	NearestLocation	831518	KAN	Transcription repressor KAN1 [Source:UniProtKB/Swiss-Prot;Acc:Q93WJ9]
chr5	5411624	5411664	41	*	941	AT5G16560	5406863	5411424	-	upstream	-200	200	NearestLocation	831518	KAN	Transcription repressor KAN1 [Source:UniProtKB/Swiss-Prot;Acc:Q93WJ9]
chr5	5412266	5412500	235	*	942	AT5G16560	5406863	5411424	-	upstream	-842	842	NearestLocation	831518	KAN	Transcription repressor KAN1 [Source:UniProtKB/Swiss-Prot;Acc:Q93WJ9]
chr5	5419981	5420452	472	*	943	AT5G16567	5418891	5419085	+	downstream	1090	896	NearestLocation	NA	NA	NA
chr5	5696150	5696444	295	*	944	AT5G17300	5690227	5692902	-	upstream	-3248	3248	NearestLocation	831595	RVE1	Protein REVEILLE 1 [Source:UniProtKB/Swiss-Prot;Acc:F4KGY6]
chr5	5799865	5800320	456	*	945	AT5G17600	5799905	5801244	-	overlapEnd	1379	40	NearestLocation	831626		RING-H2 finger protein ATL52 [Source:UniProtKB/Swiss-Prot;Acc:Q9LF64]
chr5	5863211	5863422	212	*	946	AT5G17760	5860421	5862422	-	upstream	-789	789	NearestLocation	831644		AAA-ATPase At5g17760 [Source:UniProtKB/Swiss-Prot;Acc:Q9FN75]
chr5	6020643	6021110	468	*	947	AT5G18220	6018914	6020453	-	upstream	-190	190	NearestLocation	831940		Beta-1	3-glucanase-like protein [Source:UniProtKB/TrEMBL;Acc:Q9FK49]
chr5	6202222	6202392	171	*	948	AT5G18620	6195917	6202166	-	upstream	-56	56	NearestLocation	831980	CHR17	Chromatin-remodeling complex ATPase [Source:UniProtKB/TrEMBL;Acc:F4JY25]
chr5	6224978	6225205	228	*	949	AT5G18670	6225956	6228132	+	upstream	-978	751	NearestLocation	831985	BMY3	Inactive beta-amylase 9 [Source:UniProtKB/Swiss-Prot;Acc:Q8VYW2]
chr5	6391869	6392305	437	*	950	AT5G19090	6387489	6390024	+	downstream	4380	1845	NearestLocation	832028		Heavy metal-associated isoprenylated plant protein 33 [Source:UniProtKB/Swiss-Prot;Acc:F4JZL7]
chr5	6392602	6392761	160	*	951	AT5G19090	6387489	6390024	+	downstream	5113	2578	NearestLocation	832028		Heavy metal-associated isoprenylated plant protein 33 [Source:UniProtKB/Swiss-Prot;Acc:F4JZL7]
chr5	6393462	6393586	125	*	952	AT5G19090	6387489	6390024	+	downstream	5973	3438	NearestLocation	832028		Heavy metal-associated isoprenylated plant protein 33 [Source:UniProtKB/Swiss-Prot;Acc:F4JZL7]
chr5	6977839	6978223	385	*	953	AT5G20630	6975104	6975993	-	upstream	-1846	1846	NearestLocation	832185	GLP3	Germin-like protein subfamily 3 member 3 [Source:UniProtKB/Swiss-Prot;Acc:P94072]
chr5	6980578	6980692	115	*	954	AT5G20635	6979213	6981935	-	inside	1357	1243	NearestLocation	832186		Guanine nucleotide-binding protein subunit gamma 3 [Source:UniProtKB/Swiss-Prot;Acc:Q6AWT8]
chr5	7174811	7175267	457	*	955	AT5G21105	7172687	7177841	+	inside	2124	2124	NearestLocation	832235		Plant L-ascorbate oxidase [Source:UniProtKB/TrEMBL;Acc:F4K6Z5]
chr5	7468578	7469145	568	*	956	AT5G22500	7470443	7474120	+	upstream	-1865	1298	NearestLocation	832311	FAR1	Fatty acyl-CoA reductase 1 [Source:UniProtKB/Swiss-Prot;Acc:Q39152]
chr5	7694941	7695197	257	*	957	AT5G23000	7696135	7697927	+	upstream	-1194	938	NearestLocation	832364	RAX1	Transcription factor RAX1 [Source:UniProtKB/Swiss-Prot;Acc:Q9FG68]
chr5	8004940	8005389	450	*	958	AT5G23730	8005234	8006630	+	overlapStart	-294	155	NearestLocation	832438	RUP2	WD repeat-containing protein RUP2 [Source:UniProtKB/Swiss-Prot;Acc:Q9FFA7]
chr5	8077636	8077960	325	*	959	AT5G23930	8074625	8075998	-	upstream	-1638	1638	NearestLocation	832458		Mitochondrial transcription termination factor family protein [Source:UniProtKB/TrEMBL;Acc:Q9FF87]
chr5	8077636	8077960	325	*	959	AT5G23940	8076329	8079793	-	inside	2157	1307	Overlapping	832459	EMB3009	BAHD acyltransferase DCR [Source:UniProtKB/Swiss-Prot;Acc:Q9FF86]
chr5	8538113	8538356	244	*	960	AT5G24850	8535282	8538107	-	upstream	-6	6	NearestLocation	832554	CRY3	Cryptochrome DASH	chloroplastic/mitochondrial [Source:UniProtKB/Swiss-Prot;Acc:Q84KJ5]
chr5	8543253	8543723	471	*	961	AT5G24860	8541778	8542449	+	downstream	1475	804	NearestLocation	832555	FPF1	flowering promoting factor 1 [Source:TAIR;Acc:AT5G24860]
chr5	8570331	8570853	523	*	962	AT5G24910	8567581	8570358	-	overlapStart	27	27	NearestLocation	832560	CYP714A1	Cytochrome P450 714A1 [Source:UniProtKB/Swiss-Prot;Acc:Q93Z79]
chr5	8610289	8610658	370	*	963	AT5G24990	8610537	8611694	+	overlapStart	-248	121	NearestLocation	832569		Enhanced disease resistance-like protein (DUF1336) [Source:UniProtKB/TrEMBL;Acc:Q94AK1]
chr5	8730197	8730391	195	*	964	AT5G25220	8736074	8738584	+	upstream	-5877	5683	NearestLocation	832593	KNAT3	KNAT3 [Source:UniProtKB/TrEMBL;Acc:A0A178U9D1]
chr5	8730913	8730959	47	*	965	AT5G25220	8736074	8738584	+	upstream	-5161	5115	NearestLocation	832593	KNAT3	KNAT3 [Source:UniProtKB/TrEMBL;Acc:A0A178U9D1]
chr5	8731930	8732121	192	*	966	AT5G25220	8736074	8738584	+	upstream	-4144	3953	NearestLocation	832593	KNAT3	KNAT3 [Source:UniProtKB/TrEMBL;Acc:A0A178U9D1]
chr5	8775610	8775664	55	*	967	AT5G25280	8773789	8776000	+	inside	1821	336	NearestLocation	832600		AT5g25280/F18G18_20 [Source:UniProtKB/TrEMBL;Acc:Q93WB2]
chr5	8909833	8910327	495	*	968	AT5G25590	8906598	8909920	-	overlapStart	87	87	NearestLocation	832634		DNA ligase (DUF630 and DUF632) [Source:UniProtKB/TrEMBL;Acc:Q8RWW9]
chr5	8920779	8920996	218	*	969	AT5G25610	8914233	8916800	-	upstream	-3979	3979	NearestLocation	832636	RD22	BURP domain protein RD22 [Source:UniProtKB/Swiss-Prot;Acc:Q08298]
chr5	9023660	9023984	325	*	970	AT5G25880	9024549	9028377	+	upstream	-889	565	NearestLocation	832657	ATNADP-ME3	Malic enzyme [Source:UniProtKB/TrEMBL;Acc:A0A178UAR6]
chr5	9295985	9296366	382	*	971	AT5G26731	9295574	9296380	+	inside	411	14	NearestLocation	832715		AT5g26741 [Source:UniProtKB/TrEMBL;Acc:Q94EW8]
chr5	9377101	9377541	441	*	972	AT5G26600	9377402	9379797	+	overlapStart	-301	139	NearestLocation	832730		Probable L-cysteine desulfhydrase	chloroplastic [Source:UniProtKB/Swiss-Prot;Acc:Q3E6S9]
chr5	9377101	9377541	441	*	972	AT5G26610	9375183	9377125	+	overlapEnd	1918	24	Overlapping	832729		At5g26610 [Source:UniProtKB/TrEMBL;Acc:Q147M4]
chr5	9422852	9423048	197	*	973	AT5G26790	9423092	9423611	+	upstream	-240	44	NearestLocation	832737		At5g26790 [Source:UniProtKB/TrEMBL;Acc:Q8LAB7]
chr5	9515474	9515814	341	*	974	AT5G27030	9508718	9515407	-	upstream	-67	67	NearestLocation	832761	TPR3	TOPLESS-related 3 [Source:UniProtKB/TrEMBL;Acc:F4K2T3]
chr5	9575854	9576254	401	*	975	AT5G27210	9572100	9574135	-	upstream	-1719	1719	NearestLocation	832779		Protein of unknown function	transmembrane-40 [Source:TAIR;Acc:AT5G27210]
chr5	9741968	9742515	548	*	976	AT5G27600	9742576	9747005	+	upstream	-608	61	NearestLocation	832820	LACS7	Long chain acyl-CoA synthetase 7	peroxisomal [Source:UniProtKB/Swiss-Prot;Acc:Q8LKS5]
chr5	9798893	9799389	497	*	977	AT5G27680	9793790	9798961	-	overlapStart	68	68	NearestLocation	832830	RECQSIM	ATP-dependent DNA helicase Q-like SIM [Source:UniProtKB/Swiss-Prot;Acc:Q9FT69]
chr5	9966329	9966924	596	*	978	AT5G27930	9958090	9961264	-	upstream	-5065	5065	NearestLocation	832860		Probable protein phosphatase 2C 73 [Source:UniProtKB/Swiss-Prot;Acc:Q0WRB2]
chr5	10451957	10452176	220	*	979	AT5G28490	10454393	10455196	-	downstream	3239	2217	NearestLocation	832941	LSH1	Protein LIGHT-DEPENDENT SHORT HYPOCOTYLS 1 [Source:UniProtKB/Swiss-Prot;Acc:Q6NNI3]
chr5	10455319	10455814	496	*	980	AT5G28491	10455682	10455807	-	includeFeature	488	7	NearestLocation	6241081		unknown protein; Ha. [Source:TAIR;Acc:AT5G28491]
chr5	10553960	10554576	617	*	981	AT5G28545	10547746	10553612	-	upstream	-348	348	NearestLocation	NA	NA	NA
chr5	10648637	10649092	456	*	982	AT5G28640	10647570	10649892	-	inside	1255	800	NearestLocation	832968	AN3	GRF1-interacting factor 1 [Source:UniProtKB/Swiss-Prot;Acc:Q8L8A5]
chr5	10649653	10650336	684	*	983	AT5G28640	10647570	10649892	-	overlapStart	239	239	NearestLocation	832968	AN3	GRF1-interacting factor 1 [Source:UniProtKB/Swiss-Prot;Acc:Q8L8A5]
chr5	10864696	10865123	428	*	984	AT5G28840	10862173	10864903	-	overlapStart	207	207	NearestLocation	833002	GME	GDP-mannose 3	5-epimerase [Source:UniProtKB/Swiss-Prot;Acc:Q93VR3]
chr5	13936167	13936449	283	*	985	AT5G35760	13934108	13934782	+	downstream	2059	1385	NearestLocation	833555		Beta-galactosidase related protein [Source:UniProtKB/TrEMBL;Acc:F4K1E9]
chr5	13936167	13936449	283	*	985	AT5G35770	13936086	13940867	-	inside	4700	81	Overlapping	833556	SAP	Transcriptional regulator STERILE APETALA [Source:UniProtKB/Swiss-Prot;Acc:Q9FKH1]
chr5	13937633	13938291	659	*	986	AT5G35770	13936086	13940867	-	inside	3234	1547	NearestLocation	833556	SAP	Transcriptional regulator STERILE APETALA [Source:UniProtKB/Swiss-Prot;Acc:Q9FKH1]
chr5	14916630	14916784	155	*	987	AT5G37550	14918901	14919868	-	downstream	3238	2117	NearestLocation	833733		At5g37550 [Source:UniProtKB/TrEMBL;Acc:Q9FGI2]
chr5	15711888	15712079	192	*	988	AT5G39240	15712683	15713003	-	downstream	1115	604	NearestLocation	833920		unknown protein; BEST Arabidopsis thaliana protein match is: unknown protein (TAIR:AT3G29370.1); Ha. [Source:TAIR;Acc:AT5G39240]
chr5	15871083	15871986	904	*	989	AT5G39635	15870590	15871000	-	upstream	-83	83	NearestLocation	NA	MIR169C	MIR169C; miRNA [Source:TAIR;Acc:AT5G39635]
chr5	16280868	16281546	679	*	990	AT5G40645	16280283	16280972	-	overlapStart	104	104	NearestLocation	834064		At5g40645 [Source:UniProtKB/TrEMBL;Acc:Q8LGF0]
chr5	16280868	16281546	679	*	990	AT5G40650	16281404	16283527	+	overlapStart	-536	142	NearestLocation	834065	SDH2-2	Succinate dehydrogenase [ubiquinone] iron-sulfur subunit 2	mitochondrial [Source:UniProtKB/Swiss-Prot;Acc:Q8LB02]
chr5	16334957	16335379	423	*	991	AT5G40800	16334810	16335628	-	inside	671	147	NearestLocation	834080		Emb [Source:UniProtKB/TrEMBL;Acc:Q9FKS6]
chr5	16337626	16337714	89	*	992	AT5G40800	16334810	16335628	-	upstream	-1998	1998	NearestLocation	834080		Emb [Source:UniProtKB/TrEMBL;Acc:Q9FKS6]
chr5	16441476	16441780	305	*	993	AT5G41080	16441744	16443985	+	overlapStart	-268	36	NearestLocation	834110		Glycerophosphodiester phosphodiesterase GDPD2 [Source:UniProtKB/Swiss-Prot;Acc:Q9FLM1]
chr5	16563545	16563800	256	*	994	AT5G41380	16561278	16563732	-	overlapStart	187	68	NearestLocation	834140		CCT motif family protein [Source:UniProtKB/TrEMBL;Acc:Q5Q0A4]
chr5	16578413	16578954	542	*	995	AT5G41410	16580044	16584008	+	upstream	-1631	1090	NearestLocation	834143	BEL1	Homeobox protein BEL1 homolog [Source:UniProtKB/Swiss-Prot;Acc:Q38897]
chr5	17183222	17183378	157	*	996	AT5G42850	17181707	17182623	-	upstream	-599	599	NearestLocation	834296		Thioredoxin-like protein Clot [Source:UniProtKB/Swiss-Prot;Acc:Q9FMN4]
chr5	17183222	17183378	157	*	996	AT5G42860	17183066	17184916	-	inside	1694	156	Overlapping	834297		Emb [Source:UniProtKB/TrEMBL;Acc:Q9FMN3]
chr5	17195876	17196267	392	*	997	AT5G42890	17194197	17196032	-	overlapStart	156	156	NearestLocation	834300	ATSCP2	SCP2 [Source:UniProtKB/TrEMBL;Acc:A0A178UHV6]
chr5	17549878	17550507	630	*	998	AT5G43700	17550233	17551581	+	overlapStart	-355	274	NearestLocation	834390	ATAUX2-11	IAA4 [Source:UniProtKB/TrEMBL;Acc:A0A384LA06]
chr5	17782388	17782572	185	*	999	AT5G44180	17783172	17790011	+	upstream	-784	600	NearestLocation	834441		Homeobox-DDT domain protein RLT2 [Source:UniProtKB/Swiss-Prot;Acc:Q9FFH1]
chr5	17807791	17808075	285	*	1000	AT5G44210	17806472	17807534	+	downstream	1319	257	NearestLocation	834444	ERF9	Ethylene-responsive transcription factor 9 [Source:UniProtKB/Swiss-Prot;Acc:Q9FE67]
chr5	18000211	18000619	409	*	1001	AT5G44620	17997779	17999558	-	upstream	-653	653	NearestLocation	834490	CYP706A3	Cytochrome P450	family 706	subfamily A	polypeptide 3 [Source:UniProtKB/TrEMBL;Acc:Q9LU04]
chr5	18213542	18213955	414	*	1002	AT5G45100	18218586	18219960	+	upstream	-5044	4631	NearestLocation	834543		BOI-related E3 ubiquitin-protein ligase 1 [Source:UniProtKB/Swiss-Prot;Acc:Q9FHE4]
chr5	18215637	18216105	469	*	1003	AT5G45100	18218586	18219960	+	upstream	-2949	2481	NearestLocation	834543		BOI-related E3 ubiquitin-protein ligase 1 [Source:UniProtKB/Swiss-Prot;Acc:Q9FHE4]
chr5	18221221	18221693	473	*	1004	AT5G45100	18218586	18219960	+	downstream	2635	1261	NearestLocation	834543		BOI-related E3 ubiquitin-protein ligase 1 [Source:UniProtKB/Swiss-Prot;Acc:Q9FHE4]
chr5	18374449	18374810	362	*	1005	AT5G45340	18368642	18370991	-	upstream	-3458	3458	NearestLocation	834570	CYP707A3	Abscisic acid 8'-hydroxylase 3 [Source:UniProtKB/Swiss-Prot;Acc:Q9FH76]
chr5	18378712	18379172	461	*	1006	AT5G45350	18381837	18383699	-	downstream	4987	2665	NearestLocation	834571		AT5g45350/MFC19_1 [Source:UniProtKB/TrEMBL;Acc:Q39115]
chr5	18527975	18528443	469	*	1007	AT5G45670	18528494	18530450	+	upstream	-519	51	NearestLocation	834606		GDSL esterase/lipase At5g45670 [Source:UniProtKB/Swiss-Prot;Acc:Q9FK75]
chr5	18576643	18577024	382	*	1008	AT5G45800	18575536	18579107	-	inside	2464	1107	NearestLocation	834620	MEE62	MEE62 [Source:UniProtKB/TrEMBL;Acc:A0A178UKF2]
chr5	18946986	18947272	287	*	1009	AT5G46690	18945615	18947637	+	inside	1371	365	NearestLocation	834712	bHLH071	Transcription factor bHLH71 [Source:UniProtKB/Swiss-Prot;Acc:Q56XR0]
chr5	19030407	19030945	539	*	1010	AT5G46880	19031350	19035731	+	upstream	-943	405	NearestLocation	834733	HB-7	Homeobox-leucine zipper protein HDG5 [Source:UniProtKB/Swiss-Prot;Acc:Q9FJS2]
chr5	19115535	19115767	233	*	1011	AT5G47060	19116788	19118046	+	upstream	-1253	1021	NearestLocation	834752		Putative uncharacterized protein [Source:UniProtKB/TrEMBL;Acc:Q9FGQ9]
chr5	19155664	19156282	619	*	1012	AT5G47160	19156731	19157978	+	upstream	-1067	449	NearestLocation	834762		YDG domain-containing protein At5g47160 [Source:UniProtKB/Swiss-Prot;Acc:Q9LVU3]
chr5	19220848	19221092	245	*	1013	AT5G47370	19216312	19217909	-	upstream	-2939	2939	NearestLocation	834784	HAT2	Homeobox-leucine zipper protein HAT2 [Source:UniProtKB/Swiss-Prot;Acc:P46601]
chr5	19245515	19245720	206	*	1014	AT5G47440	19243531	19245350	-	upstream	-165	165	NearestLocation	834792		At5g47440 [Source:UniProtKB/TrEMBL;Acc:Q9FGL4]
chr5	19273511	19274022	512	*	1015	AT5G47500	19270959	19272883	-	upstream	-628	628	NearestLocation	834800		Probable pectinesterase 68 [Source:UniProtKB/Swiss-Prot;Acc:Q8LPF3]
chr5	19329433	19329817	385	*	1016	AT5G47710	19329675	19331329	+	overlapStart	-242	142	NearestLocation	834822		Protein C2-DOMAIN ABA-RELATED 11 [Source:UniProtKB/Swiss-Prot;Acc:Q9FIK8]
chr5	19422278	19422894	617	*	1017	AT5G47960	19421384	19422533	-	overlapStart	255	255	NearestLocation	834847	SMG1	SMG1 [Source:UniProtKB/TrEMBL;Acc:A0A178UQI5]
chr5	19422278	19422894	617	*	1017	AT5G47970	19422203	19425811	+	inside	75	75	Overlapping	834848		tRNA-dihydrouridine synthase [Source:UniProtKB/TrEMBL;Acc:Q9FI41]
chr5	19532847	19532888	42	*	1018	AT5G48170	19532537	19533265	-	inside	418	310	NearestLocation	834869	SLY2	SNE [Source:UniProtKB/TrEMBL;Acc:A0A178UIU3]
chr5	19652338	19652498	161	*	1019	AT5G48500	19652991	19654244	+	upstream	-653	493	NearestLocation	834906		Pathogenic type III effector avirulence factor Avr AvrRpt-cleavage: cleavage site protein [Source:UniProtKB/TrEMBL;Acc:Q8LEL0]
chr5	19898832	19899192	361	*	1020	AT5G49100	19897370	19899114	-	overlapStart	282	78	NearestLocation	834969		Vitellogenin-like protein [Source:UniProtKB/TrEMBL;Acc:Q9FH24]
chr5	20083962	20084621	660	*	1021	AT5G49510	20080614	20082921	+	downstream	3348	1041	NearestLocation	835011	PFD3	Probable prefoldin subunit 3 [Source:UniProtKB/Swiss-Prot;Acc:P57741]
chr5	20257402	20257451	50	*	1022	AT5G49840	20255191	20259300	+	inside	2211	1849	NearestLocation	835047		ATP-dependent Clp protease [Source:TAIR;Acc:AT5G49840]
chr5	20506384	20506723	340	*	1023	AT5G50361	20506381	20506578	-	overlapStart	194	3	NearestLocation	6241179		unknown protein; LOCATED IN: chloroplast; Ha. [Source:TAIR;Acc:AT5G50361]
chr5	20637876	20638171	296	*	1024	AT5G50740	20635866	20637996	-	overlapStart	120	120	NearestLocation	835146		Heavy metal transport/detoxification superfamily protein [Source:UniProtKB/TrEMBL;Acc:B3H4U8]
chr5	20752715	20752915	201	*	1025	AT5G51050	20753381	20755714	+	upstream	-666	466	NearestLocation	835178		Mitochondrial substrate carrier family protein [Source:TAIR;Acc:AT5G51050]
chr5	21061492	21061817	326	*	1026	AT5G51812	21058539	21058772	+	downstream	2953	2720	NearestLocation	NA	NA	NA
chr5	21088619	21089023	405	*	1027	AT5G51880	21089383	21090941	+	upstream	-764	360	NearestLocation	835263		2-oxoglutarate (2OG) and Fe(II)-dependent oxygenase superfamily protein [Source:UniProtKB/TrEMBL;Acc:Q9LT92]
chr5	21619408	21620303	896	*	1028	AT5G53290	21617813	21619267	-	upstream	-141	141	NearestLocation	835410	CRF3	Ethylene-responsive transcription factor CRF3 [Source:UniProtKB/Swiss-Prot;Acc:Q9FK12]
chr5	21734181	21734516	336	*	1029	AT5G53510	21738849	21742082	+	upstream	-4668	4333	NearestLocation	835433	ATOPT9	Oligopeptide transporter 9 [Source:UniProtKB/Swiss-Prot;Acc:Q9FJD2]
chr5	21736374	21736971	598	*	1030	AT5G53510	21738849	21742082	+	upstream	-2475	1878	NearestLocation	835433	ATOPT9	Oligopeptide transporter 9 [Source:UniProtKB/Swiss-Prot;Acc:Q9FJD2]
chr5	21737244	21737462	219	*	1031	AT5G53510	21738849	21742082	+	upstream	-1605	1387	NearestLocation	835433	ATOPT9	Oligopeptide transporter 9 [Source:UniProtKB/Swiss-Prot;Acc:Q9FJD2]
chr5	21793472	21793738	267	*	1032	AT5G53660	21794536	21796046	+	upstream	-1064	798	NearestLocation	835447	AtGRF7	Growth-regulating factor 7 [Source:UniProtKB/Swiss-Prot;Acc:Q9FJB8]
chr5	22223054	22223307	254	*	1033	AT5G54690	22219224	22221840	-	upstream	-1214	1214	NearestLocation	835558	GAUT12	Probable galacturonosyltransferase 12 [Source:UniProtKB/Swiss-Prot;Acc:Q9FH36]
chr5	22223054	22223307	254	*	1033	AT5G54700	22223096	22225509	-	overlapEnd	2455	42	Overlapping	835559		Ankyrin repeat family protein [Source:UniProtKB/TrEMBL;Acc:F4K1T9]
chr5	22245806	22246213	408	*	1034	AT5G54770	22246592	22248332	+	upstream	-786	379	NearestLocation	835567	THI1	Thiamine thiazole synthase	chloroplastic [Source:UniProtKB/TrEMBL;Acc:A0A178UNL2]
chr5	22388298	22388689	392	*	1035	AT5G55180	22388782	22390714	+	upstream	-484	93	NearestLocation	835611		O-Glycosyl hydrolases family 17 protein [Source:UniProtKB/TrEMBL;Acc:F4K3D8]
chr5	22528736	22529009	274	*	1036	AT5G55620	22530202	22530939	+	upstream	-1466	1193	NearestLocation	835656		At5g55620 [Source:UniProtKB/TrEMBL;Acc:Q8LC55]
chr5	22665765	22666042	278	*	1037	AT5G55970	22667235	22669545	+	upstream	-1470	1193	NearestLocation	835695		RING/U-box superfamily protein [Source:UniProtKB/TrEMBL;Acc:Q8LES9]
chr5	22753092	22753484	393	*	1038	AT5G56210	22750555	22752732	-	upstream	-360	360	NearestLocation	835720	WIP2	WPP domain-interacting protein 2 [Source:UniProtKB/Swiss-Prot;Acc:Q9FH18]
chr5	22758010	22758300	291	*	1039	AT5G56230	22758768	22759371	-	downstream	1361	468	NearestLocation	835722	PRA1.G2	PRA1 family protein G2 [Source:UniProtKB/Swiss-Prot;Acc:Q9FH16]
chr5	22887550	22887648	99	*	1040	AT5G56530	22889132	22891853	+	upstream	-1582	1484	NearestLocation	835754		Similarity to carboxyl-terminal proteinase [Source:UniProtKB/TrEMBL;Acc:Q9LVC1]
chr5	22888394	22888879	486	*	1041	AT5G56530	22889132	22891853	+	upstream	-738	253	NearestLocation	835754		Similarity to carboxyl-terminal proteinase [Source:UniProtKB/TrEMBL;Acc:Q9LVC1]
chr5	22997024	22997347	324	*	1042	AT5G56865	22997962	22998126	-	downstream	1102	615	NearestLocation	NA	NA	NA
chr5	23054256	23054666	411	*	1043	AT5G56975	23054771	23054844	-	downstream	588	105	NearestLocation	NA		pre-tRNA [Source:TAIR;Acc:AT5G56975]
chr5	23086110	23086366	257	*	1044	AT5G57040	23083898	23085246	-	upstream	-864	864	NearestLocation	835808		At5g57040 [Source:UniProtKB/TrEMBL;Acc:Q9LTR8]
chr5	23131351	23131637	287	*	1045	AT5G57123	23126922	23127654	-	upstream	-3697	3697	NearestLocation	835817		At5g57123 [Source:UniProtKB/TrEMBL;Acc:Q8LCB5]
chr5	23221475	23221788	314	*	1046	AT5G57330	23218214	23221089	+	downstream	3261	386	NearestLocation	835838		Glucose-6-phosphate 1-epimerase [Source:UniProtKB/TrEMBL;Acc:Q9LVC5]
chr5	23256486	23256701	216	*	1047	AT5G57390	23253459	23256450	-	upstream	-36	36	NearestLocation	835845	AIL5	AP2-like ethylene-responsive transcription factor AIL5 [Source:UniProtKB/Swiss-Prot;Acc:Q6PQQ3]
chr5	23323561	23324025	465	*	1048	AT5G57610	23324791	23329347	+	upstream	-1230	766	NearestLocation	835865		Kinase superfamily with octicosapeptide/Phox/Bem1p domain-containing protein [Source:UniProtKB/TrEMBL;Acc:Q9FKL3]
chr5	23388440	23388736	297	*	1049	AT5G57720	23389745	23391620	-	downstream	3180	1009	NearestLocation	835879		B3 domain-containing protein At5g57720 [Source:UniProtKB/Swiss-Prot;Acc:Q9FHH1]
chr5	23475289	23476001	713	*	1050	AT5G57990	23470014	23474104	-	upstream	-1185	1185	NearestLocation	835910	UBP23	Ubiquitin carboxyl-terminal hydrolase 23 [Source:UniProtKB/Swiss-Prot;Acc:Q9FPS4]
chr5	23524278	23524350	73	*	1051	AT5G58140	23524427	23533111	+	upstream	-149	77	NearestLocation	835926	PHOT2	Phototropin-2 [Source:UniProtKB/Swiss-Prot;Acc:P93025]
chr5	23635773	23635939	167	*	1052	AT5G58460	23632361	23635037	-	upstream	-736	736	NearestLocation	835959	ATCHX25	Cation/H(+) antiporter 25 [Source:UniProtKB/Swiss-Prot;Acc:Q9FGH6]
chr5	23700321	23700820	500	*	1053	AT5G58650	23699708	23700226	-	upstream	-95	95	NearestLocation	835979	PSY1	PSY1 [Source:UniProtKB/TrEMBL;Acc:A0A178UNK7]
chr5	23785112	23785355	244	*	1054	AT5G58900	23783123	23785334	-	overlapStart	222	21	NearestLocation	836007		Homeodomain-like transcriptional regulator [Source:UniProtKB/TrEMBL;Acc:Q9FIL9]
chr5	23786361	23786936	576	*	1055	AT5G58900	23783123	23785334	-	upstream	-1027	1027	NearestLocation	836007		Homeodomain-like transcriptional regulator [Source:UniProtKB/TrEMBL;Acc:Q9FIL9]
chr5	23874027	23874223	197	*	1056	AT5G59130	23870098	23873720	-	upstream	-307	307	NearestLocation	836031		Subtilisin-like protease SBT4.11 [Source:UniProtKB/Swiss-Prot;Acc:Q9FIG1]
chr5	24066120	24066392	273	*	1057	AT5G59730	24063877	24066170	-	overlapStart	50	50	NearestLocation	836094	ATEXO70H7	Exocyst subunit Exo70 family protein [Source:UniProtKB/TrEMBL;Acc:Q9FN91]
chr5	24066120	24066392	273	*	1057	AT5G59732	24064478	24066154	+	overlapEnd	1642	34	Overlapping	NA		other RNA [Source:TAIR;Acc:AT5G59732]
chr5	24236384	24237378	995	*	1058	AT5G60190	24234541	24236163	+	downstream	1843	221	NearestLocation	836141		NEDD8-specific protease 1 [Source:UniProtKB/Swiss-Prot;Acc:Q9LSS7]
chr5	24239369	24239463	95	*	1059	AT5G60200	24240975	24242523	+	upstream	-1606	1512	NearestLocation	836142	TMO6	Dof zinc finger protein DOF5.3 [Source:UniProtKB/Swiss-Prot;Acc:Q84TE9]
chr5	24239997	24240253	257	*	1060	AT5G60200	24240975	24242523	+	upstream	-978	722	NearestLocation	836142	TMO6	Dof zinc finger protein DOF5.3 [Source:UniProtKB/Swiss-Prot;Acc:Q84TE9]
chr5	24292073	24292464	392	*	1061	AT5G60400	24291140	24292162	-	overlapStart	89	89	NearestLocation	836162		unknown protein; Ha. [Source:TAIR;Acc:AT5G60400]
chr5	24321584	24321889	306	*	1062	AT5G60470	24320595	24322790	+	inside	989	901	NearestLocation	836168		C2H2 and C2HC zinc fingers superfamily protein [Source:TAIR;Acc:AT5G60470]
chr5	24350385	24350926	542	*	1063	AT5G60570	24347928	24350117	+	downstream	2457	268	NearestLocation	836178		F-box/kelch-repeat protein At5g60570 [Source:UniProtKB/Swiss-Prot;Acc:Q9FKJ0]
chr5	24353797	24354015	219	*	1064	AT5G60580	24353824	24356962	+	overlapStart	-27	27	NearestLocation	836179		RING/U-box superfamily protein [Source:UniProtKB/TrEMBL;Acc:F4K0E2]
chr5	24396739	24397275	537	*	1065	AT5G60690	24397023	24402195	+	overlapStart	-284	252	NearestLocation	836190	REV	Homeobox-leucine zipper protein REVOLUTA [Source:UniProtKB/Swiss-Prot;Acc:Q9SE43]
chr5	24412970	24413235	266	*	1066	AT5G60710	24410718	24415068	-	inside	2098	1833	NearestLocation	836192		Retroelement pol polyprotein-like [Source:UniProtKB/TrEMBL;Acc:Q9FF49]
chr5	24476875	24477267	393	*	1067	AT5G60840	24473319	24474491	-	upstream	-2384	2384	NearestLocation	836205		Uncharacterized protein At5g60840/mae1_90 [Source:UniProtKB/TrEMBL;Acc:Q8GXK2]
chr5	24505045	24505655	611	*	1068	AT5G60910	24502482	24506143	-	inside	1098	488	NearestLocation	836212	AGL8	Agamous-like MADS-box protein AGL8 [Source:UniProtKB/Swiss-Prot;Acc:Q38876]
chr5	24508421	24508820	400	*	1069	AT5G60910	24502482	24506143	-	upstream	-2278	2278	NearestLocation	836212	AGL8	Agamous-like MADS-box protein AGL8 [Source:UniProtKB/Swiss-Prot;Acc:Q38876]
chr5	24533064	24533400	337	*	1070	AT5G60966	24531667	24531738	+	downstream	1397	1326	NearestLocation	NA		pre-tRNA [Source:TAIR;Acc:AT5G60966]
chr5	24540386	24540886	501	*	1071	AT5G60978	24542499	24542855	+	upstream	-2113	1613	NearestLocation	NA	NA	NA
chr5	24818293	24818439	147	*	1072	AT5G61770	24815608	24817706	+	downstream	2685	587	NearestLocation	836299	PPAN	PETER PAN-like protein [Source:UniProtKB/TrEMBL;Acc:F4K3M1]
chr5	24845905	24846287	383	*	1073	AT5G61850	24844295	24846933	+	inside	1610	646	Overlapping	836307	LFY	floral meristem identity control protein LEAFY (LFY) [Source:TAIR;Acc:AT5G61850]
chr5	24845905	24846287	383	*	1073	AT5G61865	24847327	24849792	+	upstream	-1422	1040	NearestLocation	836308		At5g61865 [Source:UniProtKB/TrEMBL;Acc:Q501B3]
chr5	24915857	24916222	366	*	1074	AT5G62020	24916089	24917643	+	overlapStart	-232	133	NearestLocation	836322	AT-HSFB2A	HSFB2A [Source:UniProtKB/TrEMBL;Acc:A0A384KDZ5]
chr5	24973087	24973527	441	*	1075	AT5G62170	24972977	24975549	-	inside	2462	110	NearestLocation	836338		unknown protein; BEST Arabidopsis thaliana protein match is: unknown protein (TAIR:AT5G51850.1); Ha. [Source:TAIR;Acc:AT5G62170]
chr5	24995737	24996127	391	*	1076	AT5G62230	24996129	25002340	+	upstream	-392	2	NearestLocation	836344	ERL1	LRR receptor-like serine/threonine-protein kinase ERL1 [Source:UniProtKB/Swiss-Prot;Acc:C0LGW6]
chr5	25371096	25371229	134	*	1077	AT5G63300	25371108	25372017	+	overlapStart	-12	12	NearestLocation	836450		At5g63300 [Source:UniProtKB/TrEMBL;Acc:Q9FMJ3]
chr5	25398715	25399077	363	*	1078	AT5G63410	25394984	25398153	-	upstream	-562	562	NearestLocation	836460		Leucine-rich repeat protein kinase family protein [Source:UniProtKB/TrEMBL;Acc:Q84JF8]
chr5	25431332	25431808	477	*	1079	AT5G63530	25433154	25435834	+	upstream	-1822	1346	NearestLocation	836472	ATFP3	Heavy metal-associated isoprenylated plant protein 7 [Source:UniProtKB/Swiss-Prot;Acc:Q9C5D3]
chr5	25437018	25437293	276	*	1080	AT5G63530	25433154	25435834	+	downstream	3864	1184	NearestLocation	836472	ATFP3	Heavy metal-associated isoprenylated plant protein 7 [Source:UniProtKB/Swiss-Prot;Acc:Q9C5D3]
chr5	25503146	25503611	466	*	1081	AT5G63715	25504813	25504902	+	upstream	-1667	1202	NearestLocation	NA	MIR166G	MIR166/MIR166G; miRNA [Source:TAIR;Acc:AT5G63715]
chr5	25504381	25504662	282	*	1082	AT5G63715	25504813	25504902	+	upstream	-432	151	NearestLocation	NA	MIR166G	MIR166/MIR166G; miRNA [Source:TAIR;Acc:AT5G63715]
chr5	25574168	25574636	469	*	1083	AT5G63920	25574419	25581377	+	overlapStart	-251	217	NearestLocation	836513	TOP3A	DNA topoisomerase 3-alpha [Source:UniProtKB/Swiss-Prot;Acc:Q9LVP1]
chr5	25700991	25701434	444	*	1084	AT5G64250	25697354	25699212	-	upstream	-1779	1779	NearestLocation	836546		2-nitropropane dioxygenase-like protein [Source:UniProtKB/TrEMBL;Acc:Q9FMG0]
chr5	25702753	25702788	36	*	1085	AT5G64260	25703929	25705316	+	upstream	-1176	1141	NearestLocation	836547	EXL2	Protein EXORDIUM-like 2 [Source:UniProtKB/Swiss-Prot;Acc:Q9FE06]
chr5	25719868	25720192	325	*	1086	AT5G64300	25718404	25721162	+	inside	1464	970	NearestLocation	836551	ATGCH	RIBA1 [Source:UniProtKB/TrEMBL;Acc:A0A178UCT4]
chr5	25813630	25813688	59	*	1087	AT5G64570	25810115	25813335	-	upstream	-295	295	NearestLocation	836578	XYL4	Beta-D-xylosidase 4 [Source:UniProtKB/Swiss-Prot;Acc:Q9FLG1]
chr5	25881066	25881309	244	*	1088	AT5G64740	25881066	25886694	+	inside	0	0	NearestLocation	836595	CESA6	Cellulose synthase A catalytic subunit 6 [UDP-forming] [Source:UniProtKB/Swiss-Prot;Acc:Q94JQ6]
chr5	25928666	25929304	639	*	1089	AT5G64860	25925173	25928848	-	overlapStart	182	182	NearestLocation	836609	DPE1	4-alpha-glucanotransferase DPE1	chloroplastic/amyloplastic [Source:UniProtKB/Swiss-Prot;Acc:Q9LV91]
chr5	25940439	25940595	157	*	1090	AT5G64910	25940711	25944114	+	upstream	-272	116	NearestLocation	836615		unknown protein; BEST Arabidopsis thaliana protein match is: unknown protein (TAIR:AT5G10010.1); Ha. [Source:TAIR;Acc:AT5G64910]
chr5	25945246	25945397	152	*	1091	AT5G64920	25943888	25945442	-	inside	196	45	NearestLocation	836616	CIP8	CIP8 [Source:UniProtKB/TrEMBL;Acc:A0A384L1Y1]
chr5	26012267	26012929	663	*	1092	AT5G65110	26009635	26012519	-	overlapStart	252	252	NearestLocation	836635	ACX2	Acyl-coenzyme A oxidase [Source:UniProtKB/TrEMBL;Acc:A0A178UA38]
chr5	26012267	26012929	663	*	1092	AT5G65120	26012833	26014640	+	overlapStart	-566	96	NearestLocation	836636		At5g65120 [Source:UniProtKB/TrEMBL;Acc:B4F7Q0]
chr5	26036269	26036331	63	*	1093	AT5G65166	26036291	26036494	-	overlapEnd	225	22	NearestLocation	NA	NA	NA
chr5	26101191	26101687	497	*	1094	AT5G65310	26101939	26104614	-	downstream	3423	252	NearestLocation	836656	ATHB5	Homeobox-leucine zipper protein ATHB-5 [Source:UniProtKB/Swiss-Prot;Acc:P46667]
chr5	26138457	26138867	411	*	1095	AT5G65410	26136094	26137183	+	downstream	2363	1274	NearestLocation	836666	ATHB25	Zinc-finger homeodomain protein 1 [Source:UniProtKB/Swiss-Prot;Acc:Q9FKP8]
chr5	26139139	26139665	527	*	1096	AT5G65410	26136094	26137183	+	downstream	3045	1956	NearestLocation	836666	ATHB25	Zinc-finger homeodomain protein 1 [Source:UniProtKB/Swiss-Prot;Acc:Q9FKP8]
chr5	26211327	26211611	285	*	1097	AT5G65590	26211746	26213136	-	downstream	1809	135	NearestLocation	836685		Dof zinc finger protein DOF5.7 [Source:UniProtKB/Swiss-Prot;Acc:Q9LSL6]
chr5	26286430	26286740	311	*	1098	AT5G65700	26281711	26285413	+	downstream	4719	1017	NearestLocation	836699	BAM1	Leucine-rich repeat receptor-like serine/threonine-protein kinase BAM1 [Source:UniProtKB/Swiss-Prot;Acc:O49545]
chr5	26360131	26360200	70	*	1099	AT5G65900	26358206	26361443	+	inside	1925	1243	NearestLocation	836719		DEAD-box ATP-dependent RNA helicase 27 [Source:UniProtKB/Swiss-Prot;Acc:Q9SB89]
chr5	26533085	26533360	276	*	1100	AT5G66450	26534614	26536045	+	upstream	-1529	1254	NearestLocation	836777		Phosphatidic acid phosphatase (PAP2) family protein [Source:TAIR;Acc:AT5G66450]
chr5	26617366	26617617	252	*	1101	AT5G66675	26615083	26616990	-	upstream	-376	376	NearestLocation	836800		UPF0496 protein At5g66675 [Source:UniProtKB/Swiss-Prot;Acc:Q8GW16]
chr5	26617366	26617617	252	*	1101	AT5G66680	26617544	26620667	-	overlapEnd	3301	73	Overlapping	836801	DGL1	Dolichyl-diphosphooligosaccharide--protein glycosyltransferase 48 kDa subunit [Source:UniProtKB/Swiss-Prot;Acc:Q944K2]
chr5	26641361	26641718	358	*	1102	AT5G66720	26638790	26640816	-	upstream	-545	545	NearestLocation	836805		Probable protein phosphatase 2C 80 [Source:UniProtKB/Swiss-Prot;Acc:Q9LVQ8]
chr5	26641361	26641718	358	*	1102	AT5G66730	26641652	26644402	-	overlapEnd	3041	66	Overlapping	836806		IDD1 [Source:UniProtKB/TrEMBL;Acc:A0A178UMT2]
chr5	26645072	26645675	604	*	1103	AT5G66730	26641652	26644402	-	upstream	-670	670	NearestLocation	836806		IDD1 [Source:UniProtKB/TrEMBL;Acc:A0A178UMT2]
chr5	26659477	26659815	339	*	1104	AT5G66770	26660600	26662894	+	upstream	-1123	785	NearestLocation	836810		Scarecrow-like protein 4 [Source:UniProtKB/Swiss-Prot;Acc:Q9FL03]
chr5	26663009	26663442	434	*	1105	AT5G66780	26663573	26664403	+	upstream	-564	131	NearestLocation	836811		AT5g66780/MUD21_2 [Source:UniProtKB/TrEMBL;Acc:Q9FL02]
chr5	26764677	26765206	530	*	1106	AT5G67060	26766128	26767250	+	upstream	-1451	922	NearestLocation	836841	HEC1	HEC1 [Source:UniProtKB/TrEMBL;Acc:A0A178UR10]
chr5	26767702	26768236	535	*	1107	AT5G67070	26768020	26768846	+	overlapStart	-318	216	NearestLocation	836842	RALFL34	Protein RALF-like 34 [Source:UniProtKB/Swiss-Prot;Acc:Q9FHA6]
chr5	26837977	26838522	546	*	1108	AT5G67265	26839469	26839836	-	downstream	1859	947	NearestLocation	10723094		unknown protein. [Source:TAIR;Acc:AT5G67265]
chr5	26846239	26846424	186	*	1109	AT5G67280	26842270	26845190	-	upstream	-1049	1049	NearestLocation	836863	RLK	At5g67280/K3G17_4 [Source:UniProtKB/TrEMBL;Acc:Q9FGQ5]
chr5	26851791	26852013	223	*	1110	AT5G67290	26848148	26849846	-	upstream	-1945	1945	NearestLocation	836864		FAD-dependent oxidoreductase family protein [Source:UniProtKB/TrEMBL;Acc:Q9FN21]
chr5	26876504	26876724	221	*	1111	AT5G67360	26871891	26874579	-	upstream	-1925	1925	NearestLocation	836871	ARA12	Subtilisin-like protease SBT1.7 [Source:UniProtKB/Swiss-Prot;Acc:O65351]
chr5	26899641	26899938	298	*	1112	AT5G67411	26898401	26899097	-	upstream	-544	544	NearestLocation	3771574		Putative scarecrow-like protein 16 [Source:UniProtKB/Swiss-Prot;Acc:Q2V2T9]
chr5	26901316	26901410	95	*	1113	AT5G67411	26898401	26899097	-	upstream	-2219	2219	NearestLocation	3771574		Putative scarecrow-like protein 16 [Source:UniProtKB/Swiss-Prot;Acc:Q2V2T9]
