# Supplementary material for: The Arabidopsis transcription factor AINTEGUMENTA orchestrates patterning genes and auxin signaling in the establishment of floral growth and form
Source: Plant J. 2020 May 5;103(2):752–68. doi: 10.1111/tpj.14769 (PMC7369219; doi:10.1111/tpj.14769)
Supplement: Supplementary file 6 — Appendix S4. Over‐represented gene ontology (GO) terms for genes associated with ANT ChIP‐Seq peaks. [file TPJ-103-752-s006.xlsx]

## Sheet: biol proc
Data S4. Overrepresented Gene Ontology (GO) terms for genes associated with ANT ChIP-Seq peaks
Analysis Type:	PANTHER Overrepresentation Test (Released 20190711)
Annotation Version and Release Date:	GO Ontology database Released 2019-07-03
Analyzed List:	upload_1 (Arabidopsis thaliana)
Reference List:	Arabidopsis thaliana (all genes in database)
Test Type:	FISHER
Correction:	BONFERRONI
Bonferroni count:	2777
GO biological process complete	Arabidopsis thaliana - REFLIST (27581)	upload_1 (995)	upload_1 (expected)	upload_1 (over/under)	upload_1 (fold Enrichment)	upload_1 (P-value)
polarity specification of adaxial/abaxial axis (GO:0009944)	23	12	0.83	+	14.46	3.29e-06
adaxial/abaxial axis specification (GO:0009943)	28	13	1.01	+	12.87	2.03e-06
specification of axis polarity (GO:0065001)	27	12	0.97	+	12.32	1.36e-05
adaxial/abaxial pattern specification (GO:0009955)	35	14	1.26	+	11.09	2.12e-06
floral organ formation (GO:0048449)	25	10	0.9	+	11.09	0.000578
meristem determinacy (GO:0010022)	25	8	0.9	+	8.87	0.0373
axis specification (GO:0009798)	47	15	1.7	+	8.85	6.75e-06
stomatal complex morphogenesis (GO:0010103)	29	9	1.05	+	8.6	0.0132
cell fate specification (GO:0001708)	30	9	1.08	+	8.32	0.0167
meristem initiation (GO:0010014)	34	9	1.23	+	7.34	0.0391
floral organ morphogenesis (GO:0048444)	43	11	1.55	+	7.09	0.00582
plant-type ovary development (GO:0035670)	55	13	1.98	+	6.55	0.00151
plant ovule development (GO:0048481)	53	12	1.91	+	6.28	0.00607
gynoecium development (GO:0048467)	86	19	3.1	+	6.12	1e-05
carpel development (GO:0048440)	74	16	2.67	+	5.99	0.00022
meristem structural organization (GO:0009933)	52	11	1.88	+	5.86	0.0281
plant organ formation (GO:1905393)	109	22	3.93	+	5.59	2.62e-06
anatomical structure arrangement (GO:0048532)	61	12	2.2	+	5.45	0.0215
regionalization (GO:0003002)	148	28	5.34	+	5.24	5.29e-08
floral whorl development (GO:0048438)	186	35	6.71	+	5.22	1.87e-10
floral organ development (GO:0048437)	233	43	8.41	+	5.12	4.71e-13
shoot system morphogenesis (GO:0010016)	167	30	6.02	+	4.98	3.17e-08
meristem maintenance (GO:0010073)	136	24	4.91	+	4.89	4.91e-06
meristem development (GO:0048507)	206	35	7.43	+	4.71	2.55e-09
pattern specification process (GO:0007389)	180	29	6.49	+	4.47	6.9e-07
flower development (GO:0009908)	435	69	15.69	+	4.4	5.58e-19
plant epidermis morphogenesis (GO:0090626)	89	14	3.21	+	4.36	0.0377
post-embryonic plant morphogenesis (GO:0090698)	185	29	6.67	+	4.35	1.22e-06
reproductive shoot system development (GO:0090567)	450	70	16.23	+	4.31	7.29e-19
androecium development (GO:0048466)	100	15	3.61	+	4.16	0.0312
stamen development (GO:0048443)	100	15	3.61	+	4.16	0.0312
positive regulation of developmental process (GO:0051094)	127	19	4.58	+	4.15	0.00228
positive regulation of multicellular organismal process (GO:0051240)	117	17	4.22	+	4.03	0.0121
shoot system development (GO:0048367)	788	109	28.43	+	3.83	6.14e-27
phyllome development (GO:0048827)	477	65	17.21	+	3.78	1.04e-14
anatomical structure formation involved in morphogenesis (GO:0048646)	195	26	7.03	+	3.7	0.000186
response to gibberellin (GO:0009739)	154	19	5.56	+	3.42	0.029
post-embryonic plant organ development (GO:0090696)	170	20	6.13	+	3.26	0.0324
leaf development (GO:0048366)	323	38	11.65	+	3.26	4.55e-06
regulation of flower development (GO:0009909)	181	21	6.53	+	3.22	0.0239
auxin-activated signaling pathway (GO:0009734)	190	21	6.85	+	3.06	0.0467
regulation of shoot system development (GO:0048831)	263	29	9.49	+	3.06	0.00131
cellular response to auxin stimulus (GO:0071365)	209	23	7.54	+	3.05	0.0201
tissue development (GO:0009888)	580	60	20.92	+	2.87	1.22e-08
plant organ development (GO:0099402)	945	97	34.09	+	2.85	3.24e-15
plant organ morphogenesis (GO:1905392)	386	38	13.93	+	2.73	0.000344
positive regulation of RNA biosynthetic process (GO:1902680)	512	47	18.47	+	2.54	8.77e-05
positive regulation of nucleic acid-templated transcription (GO:1903508)	512	47	18.47	+	2.54	8.77e-05
regulation of nucleic acid-templated transcription (GO:1903506)	2000	183	72.15	+	2.54	5.11e-26
regulation of RNA biosynthetic process (GO:2001141)	2002	183	72.22	+	2.53	5.66e-26
response to auxin (GO:0009733)	395	36	14.25	+	2.53	0.0045
regulation of transcription, DNA-templated (GO:0006355)	1999	182	72.12	+	2.52	1.97e-25
positive regulation of RNA metabolic process (GO:0051254)	533	48	19.23	+	2.5	0.000158
regulation of RNA metabolic process (GO:0051252)	2079	185	75	+	2.47	5.84e-25
positive regulation of macromolecule biosynthetic process (GO:0010557)	554	49	19.99	+	2.45	0.000148
positive regulation of transcription, DNA-templated (GO:0045893)	510	45	18.4	+	2.45	0.000599
cell differentiation (GO:0030154)	706	62	25.47	+	2.43	3.75e-06
regulation of developmental process (GO:0050793)	742	65	26.77	+	2.43	1.4e-06
positive regulation of cellular biosynthetic process (GO:0031328)	586	51	21.14	+	2.41	0.000112
regulation of nucleobase-containing compound metabolic process (GO:0019219)	2140	186	77.2	+	2.41	6.43e-24
positive regulation of nucleobase-containing compound metabolic process (GO:0045935)	553	48	19.95	+	2.41	0.00031
regulation of multicellular organismal process (GO:0051239)	588	51	21.21	+	2.4	0.000122
anatomical structure morphogenesis (GO:0009653)	855	73	30.84	+	2.37	3.11e-07
positive regulation of biosynthetic process (GO:0009891)	599	51	21.61	+	2.36	0.000262
regulation of multicellular organismal development (GO:2000026)	542	46	19.55	+	2.35	0.00144
regulation of macromolecule biosynthetic process (GO:0010556)	2231	189	80.48	+	2.35	3.76e-23
regulation of cellular macromolecule biosynthetic process (GO:2000112)	2220	188	80.09	+	2.35	5.55e-23
reproductive structure development (GO:0048608)	1231	104	44.41	+	2.34	4.17e-11
reproductive system development (GO:0061458)	1233	104	44.48	+	2.34	4.46e-11
system development (GO:0048731)	1846	153	66.6	+	2.3	4.72e-17
regulation of cellular biosynthetic process (GO:0031326)	2324	192	83.84	+	2.29	2.13e-22
hormone-mediated signaling pathway (GO:0009755)	803	66	28.97	+	2.28	1.21e-05
post-embryonic development (GO:0009791)	1491	122	53.79	+	2.27	1.65e-12
regulation of biosynthetic process (GO:0009889)	2353	192	84.89	+	2.26	1.24e-21
monocarboxylic acid metabolic process (GO:0032787)	473	38	17.06	+	2.23	0.0373
positive regulation of gene expression (GO:0010628)	576	46	20.78	+	2.21	0.00575
regulation of nitrogen compound metabolic process (GO:0051171)	2610	205	94.16	+	2.18	1.21e-21
response to hormone (GO:0009725)	1597	124	57.61	+	2.15	2.86e-11
response to endogenous stimulus (GO:0009719)	1615	125	58.26	+	2.15	3.54e-11
regulation of gene expression (GO:0010468)	2463	190	88.85	+	2.14	7.9e-19
response to lipid (GO:0033993)	805	62	29.04	+	2.13	0.000374
regulation of primary metabolic process (GO:0080090)	2689	206	97.01	+	2.12	1.66e-20
cellular developmental process (GO:0048869)	908	69	32.76	+	2.11	9.65e-05
regulation of cellular metabolic process (GO:0031323)	2837	215	102.35	+	2.1	6.35e-21
cellular response to hormone stimulus (GO:0032870)	899	68	32.43	+	2.1	0.00014
cellular response to endogenous stimulus (GO:0071495)	918	69	33.12	+	2.08	0.000123
developmental process involved in reproduction (GO:0003006)	1458	108	52.6	+	2.05	3.42e-08
regulation of macromolecule metabolic process (GO:0060255)	2860	210	103.18	+	2.04	7.83e-19
response to organic substance (GO:0010033)	1927	141	69.52	+	2.03	3.18e-11
positive regulation of nitrogen compound metabolic process (GO:0051173)	744	54	26.84	+	2.01	0.0131
multicellular organism development (GO:0007275)	2658	191	95.89	+	1.99	1.23e-15
positive regulation of cellular metabolic process (GO:0031325)	797	57	28.75	+	1.98	0.0108
response to oxygen-containing compound (GO:1901700)	1637	117	59.06	+	1.98	3.96e-08
positive regulation of macromolecule metabolic process (GO:0010604)	772	55	27.85	+	1.97	0.0134
cellular response to organic substance (GO:0071310)	1016	72	36.65	+	1.96	0.000541
response to acid chemical (GO:0001101)	1232	87	44.45	+	1.96	3.49e-05
regulation of metabolic process (GO:0019222)	3121	220	112.59	+	1.95	6.82e-18
cellular response to chemical stimulus (GO:0070887)	1213	84	43.76	+	1.92	0.000167
response to chemical (GO:0042221)	2810	191	101.37	+	1.88	2.46e-13
multicellular organismal process (GO:0032501)	2922	196	105.41	+	1.86	3.34e-13
anatomical structure development (GO:0048856)	2999	200	108.19	+	1.85	3.06e-13
reproductive process (GO:0022414)	1766	117	63.71	+	1.84	2.71e-06
reproduction (GO:0000003)	1776	117	64.07	+	1.83	4.42e-06
developmental process (GO:0032502)	3164	205	114.14	+	1.8	1.61e-12
regulation of cellular process (GO:0050794)	4514	283	162.85	+	1.74	2.63e-17
positive regulation of biological process (GO:0048518)	1284	80	46.32	+	1.73	0.0185
regulation of biological process (GO:0050789)	5190	314	187.23	+	1.68	1.23e-17
signal transduction (GO:0007165)	1613	97	58.19	+	1.67	0.0063
signaling (GO:0023052)	1647	98	59.42	+	1.65	0.00804
biological regulation (GO:0065007)	5891	347	212.52	+	1.63	2.49e-18
response to abiotic stimulus (GO:0009628)	1969	113	71.03	+	1.59	0.00777
cellular response to stimulus (GO:0051716)	2593	136	93.54	+	1.45	0.0488
response to stimulus (GO:0050896)	5916	308	213.42	+	1.44	2.25e-08
biological_process (GO:0008150)	22471	863	810.65	+	1.06	0.039
Unclassified (UNCLASSIFIED)	5110	132	184.35	-	0.72	0

## Sheet: mol fn
Analysis Type:	PANTHER Overrepresentation Test (Released 20190711)
Annotation Version and Release Date:	GO Ontology database Released 2019-07-03
Analyzed List:	upload_1 (Arabidopsis thaliana)
Reference List:	Arabidopsis thaliana (all genes in database)
Test Type:	FISHER
Correction:	BONFERRONI
Bonferroni count:	1704
GO molecular function complete	Arabidopsis thaliana - REFLIST (27581)	upload_1 (995)	upload_1 (expected)	upload_1 (over/under)	upload_1 (fold Enrichment)	upload_1 (P-value)
RNA polymerase II regulatory region DNA binding (GO:0001012)	123	16	4.44	+	3.61	0.0486
protein homodimerization activity (GO:0042803)	163	21	5.88	+	3.57	0.00335
identical protein binding (GO:0042802)	295	35	10.64	+	3.29	1.01e-05
DNA-binding transcription factor activity (GO:0003700)	1590	181	57.36	+	3.16	4.52e-37
transcription regulator activity (GO:0140110)	1713	183	61.8	+	2.96	3.74e-34
protein dimerization activity (GO:0046983)	561	58	20.24	+	2.87	1.76e-08
sequence-specific DNA binding (GO:0043565)	975	99	35.17	+	2.81	1.67e-15
regulatory region nucleic acid binding (GO:0001067)	503	48	18.15	+	2.65	1.64e-05
transcription regulatory region DNA binding (GO:0044212)	503	48	18.15	+	2.65	1.64e-05
DNA binding (GO:0003677)	2241	205	80.85	+	2.54	7.74e-30
nucleic acid binding (GO:0003676)	3571	231	128.83	+	1.79	8.55e-15
protein binding (GO:0005515)	4657	266	168	+	1.58	4.33e-11
heterocyclic compound binding (GO:1901363)	6331	329	228.39	+	1.44	1.67e-09
organic cyclic compound binding (GO:0097159)	6357	330	229.33	+	1.44	1.79e-09
binding (GO:0005488)	10793	480	389.36	+	1.23	1.78e-05
Unclassified (UNCLASSIFIED)	5475	153	197.51	-	0.77	0

## Sheet: cell comp
Analysis Type:	PANTHER Overrepresentation Test (Released 20190711)
Annotation Version and Release Date:	GO Ontology database Released 2019-07-03
Analyzed List:	upload_1 (Arabidopsis thaliana)
Reference List:	Arabidopsis thaliana (all genes in database)
Test Type:	FISHER
Correction:	BONFERRONI
Bonferroni count:	663
GO cellular component complete	Arabidopsis thaliana - REFLIST (27581)	upload_1 (995)	upload_1 (expected)	upload_1 (over/under)	upload_1 (fold Enrichment)	upload_1 (P-value)
glyoxysome (GO:0009514)	8	5	0.29	+	17.32	0.0342
nucleus (GO:0005634)	10673	503	385.03	+	1.31	6.87e-11
intracellular membrane-bounded organelle (GO:0043231)	19603	779	707.19	+	1.1	0.000306
membrane-bounded organelle (GO:0043227)	19746	784	712.35	+	1.1	0.000265
intracellular organelle (GO:0043229)	19921	790	718.66	+	1.1	0.000264
organelle (GO:0043226)	19962	790	720.14	+	1.1	0.000447
intracellular part (GO:0044424)	21616	838	779.81	+	1.07	0.00388
intracellular (GO:0005622)	21617	838	779.85	+	1.07	0.00388
cell part (GO:0044464)	22943	882	827.68	+	1.07	0.00177
cell (GO:0005623)	22944	882	827.72	+	1.07	0.00177
Unclassified (UNCLASSIFIED)	1827	47	65.91	-	0.71	0
