# Supplementary material for: The Arabidopsis transcription factor AINTEGUMENTA orchestrates patterning genes and auxin signaling in the establishment of floral growth and form
Source: Plant J. 2020 May 5;103(2):752–68. doi: 10.1111/tpj.14769 (PMC7369219; doi:10.1111/tpj.14769)
Supplement: Supplementary file 7 — Appendix S5. Genes DE in 35S:ANT‐GR and bound by ANT. [file TPJ-103-752-s007.xlsx]

## Sheet: Sheet1
Data S5. Genes DE in 35S:ANT-GR and bound by ANT
gene	seqnames	start	end	width	strand	peak	start_position	end_position	feature_strand	insideFeature	distancetoFeature	shortestDistance	fromOverlappingOrNearest	entrezgene_id	tair_symbol	description	time	logFC	fdr	mock	dex
AT1G01620	chr1	227415	228056	642	*	5	225665	227302	-	upstream	-113	113	NearestLocation	839235	PIP1C	TMP-B [Source:UniProtKB/TrEMBL;Acc:A0A178WIA6]	4	0.316	6.5e-07	240	294
AT1G02065	chr1	364960	365869	910	*	8	365209	367340	+	overlapStart	-249	249	NearestLocation	839275	SPL8	Squamosa promoter-binding-like protein 8 [Source:UniProtKB/Swiss-Prot;Acc:Q8GXL3]	2	-0.341	0.00151	35.7	27.4
AT1G02640	chr1	564540	564735	196	*	11	564205	567769	+	inside	335	335	NearestLocation	837940	BXL2	Probable beta-D-xylosidase 2 [Source:UniProtKB/Swiss-Prot;Acc:Q94KD8]	2	0.279	0.0238	45.6	57.1
AT1G04240	chr1	1129431	1129695	265	*	16	1128188	1129551	-	overlapStart	120	120	NearestLocation	839570	SHY2	AUX/IAA transcriptional regulator family protein [Source:TAIR;Acc:AT1G04240]	8	0.285	0.0444	12.1	15.1
AT1G06100	chr1	1850369	1850826	458	*	24	1851530	1853019	+	upstream	-1161	704	NearestLocation	837119	NA	Delta-9 desaturase-like 2 protein [Source:UniProtKB/Swiss-Prot;Acc:Q9LND8]	8	1.26	0.0108	0.771	1.82
AT1G07710	chr1	2390078	2390306	229	*	30	2386275	2387986	-	upstream	-2092	2092	NearestLocation	837285	NA	Ankyrin repeat family protein [Source:UniProtKB/TrEMBL;Acc:Q9LQP7]	8	0.69	0.022	1.93	3.08
AT1G08630	chr1	2747957	2748235	279	*	33	2743761	2747967	-	overlapStart	10	10	NearestLocation	837385	THA1	Probable low-specificity L-threonine aldolase 1 [Source:UniProtKB/Swiss-Prot;Acc:Q8RXU4]	4	0.228	0.00123	31.8	38
AT1G09390	chr1	3030745	3031312	568	*	36	3031203	3033582	+	overlapStart	-458	109	NearestLocation	837461	NA	GDSL esterase/lipase At1g09390 [Source:UniProtKB/Swiss-Prot;Acc:O80522]	8	-0.408	0.018	8.72	6.65
AT1G09960	chr1	3243904	3244250	347	*	40	3244213	3247200	+	overlapStart	-309	37	NearestLocation	837530	SUT4	Sucrose transport protein SUC4 [Source:UniProtKB/Swiss-Prot;Acc:Q9FE59]	8	0.293	0.0249	7.37	9.07
AT1G10760	chr1	3590489	3590833	345	*	43	3581034	3590928	-	inside	439	95	NearestLocation	837619	SEX1	Alpha-glucan water dikinase 1	4	0.191	0.00146	67.6	79.9
AT1G11130	chr1	3722701	3723006	306	*	45	3722857	3727450	+	overlapStart	-156	149	NearestLocation	837654	SUB	Leucine-rich repeat receptor-like protein kinase (Fragment) [Source:UniProtKB/TrEMBL;Acc:C0LGE3]	4	0.154	0.0235	22.6	25.1
AT1G11670	chr1	3932839	3932918	80	*	46	3928162	3931576	-	upstream	-1263	1263	NearestLocation	837711	NA	Protein DETOXIFICATION 36 [Source:UniProtKB/Swiss-Prot;Acc:Q9SAB0]	8	0.233	0.0134	16.1	18.8
AT1G13710	chr1	4706145	4706466	322	*	54	4702725	4704657	-	upstream	-1488	1488	NearestLocation	837932	CYP78A5	Cytochrome P450 78A5 [Source:UniProtKB/Swiss-Prot;Acc:Q9LMX7]	2	-0.281	0.0237	23	18.6
AT1G14920	chr1	5146655	5146957	303	*	62	5149226	5151354	+	upstream	-2571	2269	NearestLocation	838057	GAI	DELLA protein GAI [Source:UniProtKB/Swiss-Prot;Acc:Q9LQT8]	4	0.133	0.0392	34.3	36.4
AT1G15360	chr1	5283396	5283734	339	*	65	5283538	5284673	+	overlapStart	-142	142	NearestLocation	838105	SHN1	Ethylene-responsive transcription factor WIN1 [Source:UniProtKB/Swiss-Prot;Acc:Q9XI33]	8	-0.212	0.0233	104	89.5
AT1G15500	chr1	5325224	5325607	384	*	67	5326290	5328874	+	upstream	-1066	683	NearestLocation	838120	ATNTT2	ADP	2	0.26	0.00627	109	130
AT1G17200	chr1	5878215	5878416	202	*	74	5878400	5880041	+	overlapStart	-185	16	NearestLocation	838291	NA	CASP-like protein [Source:UniProtKB/TrEMBL;Acc:A0A178W560]	2	0.255	0.0244	124	145
AT1G18740	chr1	6463501	6463717	217	*	77	6463922	6465476	+	upstream	-421	205	NearestLocation	838456	NA	At1g18740/F6A14_15 [Source:UniProtKB/TrEMBL;Acc:Q9M9U5]	2	0.289	0.0191	18.2	20.8
AT1G20620	chr1	7142264	7142849	586	*	87	7143067	7146540	+	upstream	-803	218	NearestLocation	838651	CAT3	catalase 3 [Source:TAIR;Acc:AT1G20620]	2	0.245	0.0244	476	552
AT1G21090	chr1	7384524	7384805	282	*	89	7384629	7386558	+	overlapStart	-105	105	NearestLocation	838705	NA	At1g21090 [Source:UniProtKB/TrEMBL;Acc:Q0V805]	2	0.243	0.0375	30.8	35.4
AT1G21390	chr1	7488938	7489183	246	*	92	7489151	7490737	-	overlapEnd	1799	32	Overlapping	838738	emb2170	Emb2170 [Source:UniProtKB/TrEMBL;Acc:A0A178W1S8]	8	0.355	0.0297	8.4	10.6
AT1G21460	chr1	7513806	7513988	183	*	93	7511850	7513361	-	upstream	-445	445	NearestLocation	838744	SWEET1	Bidirectional sugar transporter SWEET1 [Source:UniProtKB/Swiss-Prot;Acc:Q8L9J7]	2	0.359	0.00167	154	191
AT1G21540	chr1	7551830	7552254	425	*	94	7548614	7550565	-	upstream	-1265	1265	NearestLocation	838755	NA	Probable acyl-activating enzyme 9 [Source:UniProtKB/Swiss-Prot;Acc:Q9LPK6]	4	-0.161	0.00739	58	51.6
AT1G22490	chr1	7944738	7945004	267	*	99	7938251	7940592	-	upstream	-4146	4146	NearestLocation	838855	NA	basic helix-loop-helix (bHLH) DNA-binding superfamily protein [Source:TAIR;Acc:AT1G22490]	4	0.373	0.0239	6.74	8.73
AT1G23000	chr1	8142993	8143565	573	*	101	8143404	8145070	+	overlapStart	-411	161	NearestLocation	838908	NA	Heavy metal transport/detoxification superfamily protein [Source:TAIR;Acc:AT1G23000]	4	0.442	2.51e-05	12.5	17.6
AT1G24260	chr1	8595692	8595956	265	*	105	8593637	8596105	-	inside	413	149	NearestLocation	839040	2019-09-03	At1g24260 [Source:UniProtKB/TrEMBL;Acc:B4F7R9]	8	0.175	0.0397	162	182
AT1G27210	chr1	9454747	9455406	660	*	116	9455368	9458026	-	overlapEnd	3279	38	NearestLocation	839610	NA	TORTIFOLIA1-like protein 4 [Source:UniProtKB/Swiss-Prot;Acc:Q93ZH1]	8	0.27	0.0073	11.3	13.4
AT1G27950	chr1	9739910	9740205	296	*	119	9740704	9742159	+	upstream	-794	499	NearestLocation	839688	LTPG1	Non-specific lipid transfer protein GPI-anchored 1 [Source:UniProtKB/Swiss-Prot;Acc:Q9C7F7]	4	0.123	0.0384	256	273
AT1G28330	chr1	9935437	9936023	587	*	120	9933884	9935271	-	upstream	-166	166	NearestLocation	839729	DYL1;DRM1	Dormancy-associated protein 1 [Source:UniProtKB/Swiss-Prot;Acc:B9DGG8]	2	0.556	0.0112	72.3	110
AT1G28440	chr1	10000260	10000803	544	*	124	9996824	10000447	+	overlapEnd	3436	187	Overlapping	839742	HSL1	Receptor-like protein kinase HSL1 [Source:UniProtKB/Swiss-Prot;Acc:Q9SGP2]	4	0.18	0.00179	53.5	60.6
AT1G29270	chr1	10228787	10228854	68	*	126	10230087	10231142	+	upstream	-1300	1233	NearestLocation	839801	NA	unknown protein; BEST Arabidopsis thaliana protein match is: unknown protein (TAIR:AT2G40435.1); Ha. [Source:TAIR;Acc:AT1G29270]	4	0.887	0.0373	1.68	3.22
AT1G29660	chr1	10365054	10365342	289	*	129	10371839	10373766	+	upstream	-6785	6497	NearestLocation	839843	NA	GDSL esterase/lipase At1g29660 [Source:UniProtKB/Swiss-Prot;Acc:Q9C7N5]	4	-0.657	0.000616	4.74	3.02
AT1G30330	chr1	10692837	10693390	554	*	134	10685822	10690838	-	upstream	-1999	1999	NearestLocation	839913	ARF6	Auxin response factor 6 [Source:UniProtKB/Swiss-Prot;Acc:Q9ZTX8]	4	0.132	0.0166	92.9	102
AT1G32240	chr1	11628096	11628748	653	*	142	11625700	11630626	-	inside	2530	1878	NearestLocation	840116	KAN2	Probable transcription factor KAN2 [Source:UniProtKB/Swiss-Prot;Acc:Q9C616]	4	0.227	0.0121	16.6	19.3
AT1G33170	chr1	12026780	12026882	103	*	144	12027084	12030539	+	upstream	-304	202	NearestLocation	840213	NA	Probable methyltransferase PMT18 [Source:UniProtKB/Swiss-Prot;Acc:Q9C884]	4	0.174	0.00243	40.1	45.5
AT1G48330	chr1	17862434	17862861	428	*	161	17863837	17864386	+	upstream	-1403	976	NearestLocation	841253	NA	At1g48330 [Source:UniProtKB/TrEMBL;Acc:Q9SX67]	8	0.537	9.59e-05	39.9	56.5
AT1G48480	chr1	17921580	17921743	164	*	162	17918391	17920985	+	downstream	3189	595	NearestLocation	841269	RKL1	Probable inactive receptor kinase At1g48480 [Source:UniProtKB/Swiss-Prot;Acc:Q9LP77]	4	-0.146	0.0262	73.1	64.7
AT1G53160	chr1	19805097	19805410	314	*	171	19806419	19807608	+	upstream	-1322	1009	NearestLocation	841749	SPL4	Squamosa promoter-binding-like protein 4 [Source:UniProtKB/Swiss-Prot;Acc:Q9S7A9]	2	-0.195	0.033	79.5	64.1
AT1G62500	chr1	23131758	23132048	291	*	188	23132045	23133502	+	overlapStart	-287	3	NearestLocation	842547	NA	Bifunctional inhibitor/lipid-transfer protein/seed storage 2S albumin superfamily protein [Source:UniProtKB/TrEMBL;Acc:Q9SXE7]	4	0.45	7.42e-09	155	200
AT1G63480	chr1	23543252	23543742	491	*	189	23539557	23542137	-	upstream	-1115	1115	NearestLocation	842654	NA	AT-hook motif nuclear-localized protein 12 [Source:UniProtKB/Swiss-Prot;Acc:Q8LPN5]	4	0.196	0.0152	21.6	23.8
AT1G64450	chr1	23940963	23941360	398	*	190	23941598	23942846	-	downstream	1883	238	NearestLocation	842753	NA	At1g64450 [Source:UniProtKB/TrEMBL;Acc:Q9SGW9]	2	0.416	0.000116	34.4	45
AT1G67360	chr1	25238002	25238263	262	*	200	25236811	25238216	-	overlapStart	214	47	NearestLocation	843057	NA	REF/SRPP-like protein At1g67360 [Source:UniProtKB/Swiss-Prot;Acc:Q9FYF7]	2	0.22	0.0244	44.8	48.8
AT1G67830	chr1	25432944	25433101	158	*	204	25431586	25432990	-	overlapStart	46	46	NearestLocation	843109	ATFXG1	Alpha-L-fucosidase 3 [Source:UniProtKB/Swiss-Prot;Acc:Q9FXE5]	8	0.26	0.00342	55.2	65.6
AT1G68780	chr1	25833798	25834780	983	*	215	25831803	25833844	-	overlapStart	46	46	NearestLocation	843209	NA	At1g68780/F14K14_11 [Source:UniProtKB/TrEMBL;Acc:Q9CA41]	8	0.31	0.000721	31.7	38.9
AT1G69120	chr1	25987593	25988228	636	*	222	25982330	25986313	-	upstream	-1280	1280	NearestLocation	843244	AP1	AP1 [Source:UniProtKB/TrEMBL;Acc:A0A178W846]	4	-0.144	0.0125	139	128
AT1G69270	chr1	26042566	26043153	588	*	225	26040689	26042702	-	overlapStart	136	136	NearestLocation	843258	RPK1	Probable LRR receptor-like serine/threonine-protein kinase RPK1 [Source:UniProtKB/Swiss-Prot;Acc:Q9ZRF9]	4	0.253	0.0494	6.54	7.61
AT1G70560	chr1	26607149	26607357	209	*	237	26604855	26607503	+	inside	2294	146	Overlapping	843393	WEI8	L-tryptophan--pyruvate aminotransferase 1 [Source:UniProtKB/Swiss-Prot;Acc:Q9S7N2]	4	0.297	0.00179	22.5	26.6
AT1G70710	chr1	26662877	26663323	447	*	239	26659132	26663010	-	overlapStart	133	133	NearestLocation	843408	ATGH9B1	Endoglucanase 8 [Source:UniProtKB/Swiss-Prot;Acc:Q9CAC1]	4	0.175	0.0122	96.1	106
AT1G71960	chr1	27085417	27085882	466	*	248	27082394	27088248	-	inside	2831	2366	NearestLocation	843527	ABCG25	ABC transporter G family member 25 [Source:UniProtKB/Swiss-Prot;Acc:Q84TH5]	4	-0.335	0.00124	9.21	7.15
AT1G72600	chr1	27338943	27339122	180	*	254	27338125	27340328	+	inside	818	818	NearestLocation	843592	NA	At1g72600 [Source:UniProtKB/TrEMBL;Acc:Q9CAH6]	4	-0.153	0.0113	268	237
AT1G72610	chr1	27338943	27339122	180	*	254	27339114	27340044	-	overlapEnd	1101	8	Overlapping	843593	GLP1	Germin-like protein subfamily 3 member 1 [Source:UniProtKB/Swiss-Prot;Acc:P94040]	4	-0.152	0.012	501	445
AT1G73120	chr1	27497729	27498427	699	*	256	27497186	27497950	-	overlapStart	221	221	NearestLocation	843643	NA	At1g73120 [Source:UniProtKB/TrEMBL;Acc:Q9CAS9]	8	2.73	0.00121	0.242	1.81
AT1G76620	chr1	28755061	28755303	243	*	275	28756521	28759297	+	upstream	-1460	1218	NearestLocation	843995	NA	At1g76620/F14G6_22 [Source:UniProtKB/TrEMBL;Acc:Q8W4R7]	4	-0.254	0.00378	17.5	14.8
AT1G78380	chr1	29488307	29488731	425	*	287	29486413	29487906	-	upstream	-401	401	NearestLocation	844174	ATGSTU19	GSTU19 [Source:UniProtKB/TrEMBL;Acc:A0A178W4K6]	8	0.193	0.0114	339	386
AT1G78610	chr1	29572531	29572900	370	*	288	29569030	29572126	-	upstream	-405	405	NearestLocation	844197	MSL6	Mechanosensitive ion channel protein 6 [Source:UniProtKB/Swiss-Prot;Acc:Q9SYM1]	4	0.215	0.015	14.2	16.4
AT1G78700	chr1	29600285	29600733	449	*	289	29599349	29601682	+	inside	936	936	Overlapping	844206	BEH4	BES1/BZR1 homolog protein 4 [Source:UniProtKB/Swiss-Prot;Acc:Q9ZV88]	2	0.664	1.38e-05	16.3	25.8
AT1G78710	chr1	29600285	29600733	449	*	289	29601253	29604557	+	upstream	-968	520	NearestLocation	844207	TBL42	Protein trichome birefringence-like 42 [Source:UniProtKB/Swiss-Prot;Acc:Q9ZV89]	2	0.661	0.00148	7.33	11.3
AT1G78850	chr1	29644125	29644491	367	*	290	29641926	29643431	-	upstream	-694	694	NearestLocation	844222	NA	EP1-like glycoprotein 3 [Source:UniProtKB/Swiss-Prot;Acc:Q9ZVA4]	2	0.43	0.00102	27.5	34.1
AT1G79110	chr1	29760991	29761255	265	*	293	29759157	29760704	+	downstream	1834	287	NearestLocation	844252	NA	Probable BOI-related E3 ubiquitin-protein ligase 2 [Source:UniProtKB/Swiss-Prot;Acc:F4IDI6]	8	0.214	0.0144	48.7	54.9
AT1G79420	chr1	29873092	29873529	438	*	296	29871458	29874315	+	inside	1634	786	NearestLocation	844280	NA	At1g79420/T8K14_16 [Source:UniProtKB/TrEMBL;Acc:Q940T0]	4	0.513	0.000321	5.98	8.25
AT1G80280	chr1	30186709	30187883	1175	*	299	30183541	30186586	-	upstream	-123	123	NearestLocation	844368	NA	Alpha/beta-Hydrolases superfamily protein [Source:UniProtKB/TrEMBL;Acc:Q9C976]	4	0.207	0.000521	58.1	65.5
AT2G01210	chr2	121895	121926	32	*	308	119441	121846	-	upstream	-49	49	NearestLocation	814649	NA	Receptor protein kinase-like protein ZAR1 [Source:UniProtKB/Swiss-Prot;Acc:Q9ZU46]	4	0.336	0.000469	11	13.5
AT2G01570	chr2	259073	259191	119	*	311	255249	257550	-	upstream	-1523	1523	NearestLocation	814686	RGA1	DELLA protein RGA [Source:UniProtKB/Swiss-Prot;Acc:Q9SLH3]	2	0.246	0.0101	60.3	69.5
AT2G01940	chr2	436328	436971	644	*	313	432275	435077	+	downstream	4053	1251	NearestLocation	814725	SGR5	C2H2-like zinc finger protein [Source:TAIR;Acc:AT2G01940]	4	0.32	0.0281	4.69	6.04
AT2G05710	chr2	2141062	2141848	787	*	323	2141399	2146678	+	overlapStart	-337	337	NearestLocation	815120	ACO3	Aconitate hydratase 3	4	0.115	0.0441	161	173
AT2G16850	chr2	7303504	7303891	388	*	339	7301581	7303437	+	downstream	1923	67	NearestLocation	816186	PIP3B	Probable aquaporin PIP2-8 [Source:UniProtKB/Swiss-Prot;Acc:Q9ZVX8]	4	0.195	0.0271	28.7	32.1
AT2G18700	chr2	8107727	8107839	113	*	342	8109043	8112010	+	upstream	-1316	1204	NearestLocation	816385	ATTPS11	Probable alpha	4	0.236	0.0048	10.8	13.5
AT2G19090	chr2	8269274	8269525	252	*	345	8265178	8267879	-	upstream	-1395	1395	NearestLocation	816426	NA	Protein of unknown function (DUF630 and DUF632) [Source:TAIR;Acc:AT2G19090]	8	0.246	0.0197	9.34	10.8
AT2G20515	chr2	8839494	8839930	437	*	350	8838854	8839700	-	overlapStart	206	206	NearestLocation	816573	NA	At2g20515 [Source:UniProtKB/TrEMBL;Acc:Q8S8D0]	2	0.498	0.00366	17.9	24.1
AT2G22680	chr2	9642598	9643023	426	*	356	9645313	9647613	+	upstream	-2715	2290	NearestLocation	816799	NA	E3 ubiquitin-protein ligase WAVH1 [Source:UniProtKB/Swiss-Prot;Acc:Q9ZQ46]	4	0.291	0.000536	14.9	18.1
AT2G24240	chr2	10308083	10308253	171	*	363	10310648	10312328	+	upstream	-2565	2395	NearestLocation	816958	NA	BTB/POZ domain-containing protein At2g24240 [Source:UniProtKB/Swiss-Prot;Acc:Q9ZUH1]	4	0.54	0.0314	1.92	2.9
AT2G24570	chr2	10440462	10440659	198	*	364	10437398	10439298	-	upstream	-1164	1164	NearestLocation	816993	WRKY17	WRKY transcription factor 17 [Source:UniProtKB/TrEMBL;Acc:Q0WTF3]	4	0.289	0.0369	7.81	9.32
AT2G24790	chr2	10566764	10566852	89	*	366	10566898	10568145	+	upstream	-134	46	NearestLocation	817016	COL3	Zinc finger protein CONSTANS-LIKE 3 [Source:UniProtKB/Swiss-Prot;Acc:Q9SK53]	4	0.158	0.00569	101	112
AT2G26400	chr2	11233138	11233516	379	*	374	11231800	11233295	-	overlapStart	157	157	NearestLocation	817180	ARD	acireductone dioxygenase 3 [Source:TAIR;Acc:AT2G26400]	8	0.399	0.023	7.94	10.1
AT2G28470	chr2	12175517	12175712	196	*	378	12168840	12173679	-	upstream	-1838	1838	NearestLocation	817395	BGAL8	Beta-galactosidase 8 [Source:UniProtKB/Swiss-Prot;Acc:Q9SCV4]	2	0.243	0.0173	121	142
AT2G29670	chr2	12682970	12683436	467	*	384	12681958	12685087	-	inside	2117	1012	NearestLocation	817517	NA	At2g29670/T27A16.23 [Source:UniProtKB/TrEMBL;Acc:O82388]	2	0.354	0.00542	19.4	24.5
AT2G30520	chr2	13006494	13006791	298	*	388	13002742	13005600	-	upstream	-894	894	NearestLocation	817601	RPT2	Root phototropism protein 2 [Source:UniProtKB/Swiss-Prot;Acc:Q682S0]	4	-0.256	0.00179	20.1	17.1
AT2G31750	chr2	13498136	13498499	364	*	394	13497233	13500023	+	inside	903	903	NearestLocation	817732	UGT74D1	UDP-glucosyl transferase 74D1 [Source:TAIR;Acc:AT2G31750]	8	0.231	0.0285	18.3	21.3
AT2G32100	chr2	13647008	13647487	480	*	396	13647852	13648785	+	upstream	-844	365	NearestLocation	817770	ATOFP16	Transcription repressor OFP16 [Source:UniProtKB/Swiss-Prot;Acc:Q9SKY9]	8	-0.453	0.0309	7.84	5.57
AT2G32710	chr2	13875807	13876788	982	*	397	13873436	13875831	+	overlapEnd	2371	24	Overlapping	817831	KRP4	Cyclin-dependent kinase inhibitor 4 [Source:UniProtKB/Swiss-Prot;Acc:Q8GYJ3]	2	0.293	0.00685	23.1	28
AT2G34710	chr2	14644790	14645839	1050	*	405	14639323	14644273	-	upstream	-517	517	NearestLocation	818036	PHB	Homeobox-leucine zipper protein ATHB-14 [Source:UniProtKB/Swiss-Prot;Acc:O04291]	4	0.256	6.68e-05	29	34
AT2G34930	chr2	14739816	14740351	536	*	408	14737066	14739904	-	overlapStart	88	88	NearestLocation	818058	NA	Disease resistance family protein / LRR family protein [Source:UniProtKB/TrEMBL;Acc:O64757]	2	0.482	0.00236	6.49	8.88
AT2G36420	chr2	15288059	15288407	349	*	415	15286498	15288990	+	inside	1561	583	NearestLocation	818216	NA	Nucleolin-like protein [Source:UniProtKB/TrEMBL;Acc:Q9SJR3]	8	-0.227	0.035	29.6	25
AT2G37630	chr2	15784377	15784627	251	*	421	15781615	15783433	-	upstream	-944	944	NearestLocation	818340	ATPHAN	Transcription factor AS1 [Source:UniProtKB/Swiss-Prot;Acc:O80931]	4	-0.235	0.000233	59.6	50.7
AT2G38230	chr2	16011003	16011248	246	*	424	16011456	16012508	+	upstream	-453	208	NearestLocation	818402	ATPDX1.1	Pyridoxal 5'-phosphate synthase subunit PDX1.1 [Source:UniProtKB/Swiss-Prot;Acc:O80448]	2	0.311	0.00602	45	55.7
AT2G40330	chr2	16845833	16846357	525	*	432	16844864	16845934	-	overlapStart	101	101	NearestLocation	818626	PYL6	Abscisic acid receptor PYL6 [Source:UniProtKB/Swiss-Prot;Acc:Q8S8E3]	2	0.552	0.000872	21.2	30.3
AT2G42790	chr2	17806162	17806358	197	*	448	17801471	17806049	-	upstream	-113	113	NearestLocation	818879	CSY3	Citrate synthase [Source:UniProtKB/TrEMBL;Acc:Q0WUX6]	4	0.211	0.00383	17.3	20.3
AT2G42870	chr2	17839116	17839737	622	*	450	17836416	17837250	-	upstream	-1866	1866	NearestLocation	818887	PAR1	Transcription factor PAR1 [Source:UniProtKB/Swiss-Prot;Acc:Q9SJH0]	4	0.425	0.00588	9.93	13.4
AT2G42885	chr2	17846938	17847354	417	*	451	17845967	17846603	-	upstream	-335	335	NearestLocation	818889	NA	Defensin-like protein 54 [Source:UniProtKB/Swiss-Prot;Acc:Q8GY39]	4	0.34	0.0235	21.6	26.9
AT2G45050	chr2	18580134	18581040	907	*	458	18582872	18584083	+	upstream	-2738	1832	NearestLocation	819112	GATA2	GATA transcription factor 2 [Source:UniProtKB/Swiss-Prot;Acc:O49741]	8	0.446	0.0437	3.79	5.15
AT2G45160	chr2	18620084	18620795	712	*	460	18617862	18620150	-	overlapStart	66	66	NearestLocation	819124	HAM1	Scarecrow-like protein 27 [Source:UniProtKB/Swiss-Prot;Acc:Q7XJM8]	2	0.251	0.0139	37.3	42.4
AT2G45870	chr2	18875879	18875960	82	*	470	18875894	18877477	+	overlapStart	-15	15	NearestLocation	819195	NA	UPF0187 protein At2g45870	8	-0.365	0.00344	14.5	11.2
AT2G46530	chr2	19103857	19104584	728	*	472	19104665	19108331	+	upstream	-808	81	NearestLocation	819264	ARF11	Auxin response factor 11 [Source:UniProtKB/Swiss-Prot;Acc:Q9ZPY6]	8	0.376	0.000609	11	14.6
AT2G47780	chr2	19569480	19570105	626	*	480	19570049	19571034	+	overlapStart	-569	56	NearestLocation	819390	NA	REF/SRPP-like protein At2g47780 [Source:UniProtKB/Swiss-Prot;Acc:O82246]	4	0.482	0.041	2.92	4.03
AT3G01120	chr3	42604	42709	106	*	482	38759	41932	-	upstream	-672	672	NearestLocation	821292	MTO1	MTO1 [Source:UniProtKB/TrEMBL;Acc:A0A178VB36]	4	0.134	0.0158	104	110
AT3G02410	chr3	495145	495643	499	*	487	492118	494948	-	upstream	-197	197	NearestLocation	821191	ICME-LIKE2	Carboxylic ester hydrolase [Source:UniProtKB/TrEMBL;Acc:A0A178V7M1]	8	0.625	0.000641	7.77	11.3
AT3G02550	chr3	538165	538563	399	*	488	536505	537998	-	upstream	-167	167	NearestLocation	821112	LBD41	LOB domain-containing protein 41 [Source:UniProtKB/Swiss-Prot;Acc:Q9M886]	2	0.621	2.03e-05	19.2	28.7
AT3G03170	chr3	731347	732055	709	*	489	731891	732875	+	overlapStart	-544	164	NearestLocation	821064	NA	At3g03170 [Source:UniProtKB/TrEMBL;Acc:Q29PZ2]	4	1.11	7.24e-06	2.79	6.03
AT3G08030	chr3	2563909	2564015	107	*	507	2564033	2566002	+	upstream	-124	18	NearestLocation	819994	NA	F17A17.37 protein [Source:UniProtKB/TrEMBL;Acc:Q9SFB1]	4	0.258	3.66e-05	118	138
AT3G10040	chr3	3097968	3098443	476	*	510	3096415	3098071	-	overlapStart	103	103	NearestLocation	820165	NA	Sequence-specific DNA binding transcription factor [Source:UniProtKB/TrEMBL;Acc:Q8RWY5]	2	0.369	0.0413	4.32	5.46
AT3G10985	chr3	3442081	3442669	589	*	513	3442528	3443445	+	overlapStart	-447	141	NearestLocation	2745879	SAG20	Senescence associated gene 20 [Source:UniProtKB/Swiss-Prot;Acc:Q94AK6]	4	0.26	0.000655	75.8	87.1
AT3G13640	chr3	4461676	4462229	554	*	532	4458461	4461733	-	overlapStart	57	57	NearestLocation	820568	ATRLI1	ABC transporter E family member 1 [Source:UniProtKB/Swiss-Prot;Acc:Q9LID6]	8	-0.513	0.00756	3.9	2.73
AT3G13690	chr3	4484714	4485042	329	*	533	4485735	4490231	+	upstream	-1021	693	NearestLocation	820578	NA	Kinase with adenine nucleotide alpha hydrolases-like domain-containing protein [Source:UniProtKB/TrEMBL;Acc:Q9LIC9]	4	0.2	0.00136	28.2	33
AT3G15020	chr3	5058094	5058643	550	*	539	5056068	5058248	+	overlapEnd	2026	154	NearestLocation	820731	mMDH2	Malate dehydrogenase 2	4	0.142	0.0163	71.1	76.4
AT3G15450	chr3	5214342	5214429	88	*	542	5212984	5214124	+	downstream	1358	218	NearestLocation	820784	NA	AT3g15450/MJK13_11 [Source:UniProtKB/TrEMBL;Acc:Q9LE80]	4	1.23	5.25e-10	51.9	141
AT3G17998	chr3	6153714	6154165	452	*	555	6154363	6157551	+	upstream	-649	198	NearestLocation	NA	NA	NA	4	-0.152	0.0332	165	145
AT3G18000	chr3	6153714	6154165	452	*	555	6154363	6157552	+	upstream	-649	198	NearestLocation	821324	NMT1	XPL1 [Source:UniProtKB/TrEMBL;Acc:A0A178VHS8]	4	-0.152	0.0332	165	145
AT3G20820	chr3	7280737	7281191	455	*	570	7280878	7282177	+	overlapStart	-141	141	NearestLocation	821630	NA	Leucine-rich repeat (LRR) family protein [Source:UniProtKB/TrEMBL;Acc:Q9LT39]	4	0.209	0.000349	161	184
AT3G21720	chr3	7657963	7658231	269	*	575	7652487	7656011	-	upstream	-1952	1952	NearestLocation	821726	ICL	Isocitrate lyase [Source:UniProtKB/Swiss-Prot;Acc:P28297]	8	0.695	0.00169	2.54	3.82
AT3G23580	chr3	8459824	8460266	443	*	584	8460045	8462815	+	overlapStart	-221	221	NearestLocation	821937	RNR2	Ribonucleoside-diphosphate reductase small chain A [Source:UniProtKB/Swiss-Prot;Acc:P50651]	2	0.288	0.0058	24.6	28.3
AT3G23810	chr3	8595339	8595689	351	*	585	8587664	8589713	-	upstream	-5626	5626	NearestLocation	821964	SAHH2	Adenosylhomocysteinase [Source:UniProtKB/TrEMBL;Acc:A0A178VEP9]	4	-0.133	0.0171	434	390
AT3G24810	chr3	9058334	9059000	667	*	588	9060896	9061998	+	upstream	-2562	1896	NearestLocation	822079	ICK3	Cyclin-dependent kinase inhibitor 5 [Source:UniProtKB/Swiss-Prot;Acc:Q9LRY0]	2	0.405	0.0139	10.2	13.1
AT3G26810	chr3	9867560	9867791	232	*	593	9867845	9870640	+	upstream	-285	54	NearestLocation	822296	AFB2	AFB2 [Source:UniProtKB/TrEMBL;Acc:A0A178VGF7]	8	0.185	0.0425	20.2	23.1
AT3G49260	chr3	18262149	18262496	348	*	616	18262399	18266021	+	overlapStart	-250	97	NearestLocation	824087	iqd21	IQ-domain 21 [Source:UniProtKB/TrEMBL;Acc:F4IWT1]	4	0.162	0.0463	22.3	24.9
AT3G54220	chr3	20069003	20069690	688	*	638	20070158	20072780	+	upstream	-1155	468	NearestLocation	824589	SCR	Protein SCARECROW [Source:UniProtKB/Swiss-Prot;Acc:Q9M384]	2	0.271	0.00721	17.9	21.4
AT3G54400	chr3	20141665	20141713	49	*	640	20140058	20142642	-	inside	977	929	NearestLocation	824606	NA	AT3g54400/T12E18_90 [Source:UniProtKB/TrEMBL;Acc:Q9M2U7]	8	0.201	0.0104	107	122
AT3G56880	chr3	21057894	21058534	641	*	647	21059915	21060965	+	upstream	-2021	1381	NearestLocation	824855	NA	VQ motif-containing protein [Source:UniProtKB/TrEMBL;Acc:Q9LES0]	4	0.176	0.0133	48.5	53.4
AT3G57010	chr3	21097435	21097712	278	*	648	21095654	21097451	-	overlapStart	16	16	NearestLocation	824868	NA	Protein STRICTOSIDINE SYNTHASE-LIKE 8 [Source:UniProtKB/Swiss-Prot;Acc:Q9M1J7]	2	0.491	0.00447	5.92	7.97
AT3G57130	chr3	21144660	21145680	1021	*	650	21147558	21150027	+	upstream	-2898	1878	NearestLocation	824880	BOP1	Regulatory protein NPR6 [Source:UniProtKB/Swiss-Prot;Acc:Q9M1I7]	4	-0.449	0.0269	3.91	2.88
AT3G60530	chr3	22368349	22369123	775	*	673	22373215	22374387	+	upstream	-4866	4092	NearestLocation	825224	GATA4	GATA transcription factor 4 [Source:UniProtKB/Swiss-Prot;Acc:O49743]	2	0.239	0.0372	42.7	48.9
AT3G61070	chr3	22606562	22607304	743	*	679	22604094	22606878	-	overlapStart	316	316	NearestLocation	825279	PEX11E	PEX11E [Source:UniProtKB/TrEMBL;Acc:A0A178VG67]	8	0.197	0.0187	45.3	51.9
AT3G61830	chr3	22891425	22891633	209	*	683	22887889	22891435	+	overlapEnd	3536	10	Overlapping	825356	ARF18	Auxin response factor 18 [Source:UniProtKB/Swiss-Prot;Acc:Q9C5W9]	8	0.198	0.0219	23.6	27.4
AT3G63210	chr3	23355057	23355760	704	*	690	23353615	23355160	-	overlapStart	103	103	NearestLocation	825496	MARD1	Protein MARD1 [Source:UniProtKB/Swiss-Prot;Acc:Q8LGS1]	4	0.191	0.00995	36.1	41.2
AT3G63450	chr3	23429084	23429288	205	*	693	23426749	23429154	-	overlapStart	70	70	NearestLocation	825520	NA	RNA-binding (RRM/RBD/RNP motifs) family protein [Source:UniProtKB/TrEMBL;Acc:F4J108]	4	0.26	0.0013	19.5	23.7
AT4G00180	chr4	76282	76922	641	*	695	72552	75384	-	upstream	-898	898	NearestLocation	827914	YAB3	Axial regulator YABBY 3 [Source:UniProtKB/Swiss-Prot;Acc:Q9XFB1]	2	0.269	0.009	47.4	57
AT4G00355	chr4	154592	154965	374	*	696	154705	156376	+	overlapStart	-113	113	NearestLocation	827659	NA	ATG8-interacting protein 2 [Source:UniProtKB/Swiss-Prot;Acc:Q8VY98]	2	0.309	0.00409	28.6	34.8
AT4G00820	chr4	348952	349188	237	*	698	349116	351550	+	overlapStart	-164	72	NearestLocation	828002	iqd17	IQ-domain 17 [Source:UniProtKB/TrEMBL;Acc:F4JHN2]	8	0.222	0.0182	24.7	28.3
AT4G01610	chr4	694512	694882	371	*	704	694695	697206	+	overlapStart	-183	183	NearestLocation	826792	NA	Cathepsin B-like protease 3 [Source:UniProtKB/Swiss-Prot;Acc:Q94K85]	4	0.275	1.23e-05	73.9	90.3
AT4G03210	chr4	1415039	1415943	905	*	708	1415949	1417352	+	upstream	-910	6	NearestLocation	828024	XTH9	Xyloglucan endotransglucosylase/hydrolase (Fragment) [Source:UniProtKB/TrEMBL;Acc:C0SVH2]	2	0.315	0.00332	613	723
AT4G03965	chr4	1890119	1890343	225	*	711	1889473	1890412	+	inside	646	69	NearestLocation	825707	NA	RING/U-box superfamily protein [Source:UniProtKB/TrEMBL;Acc:Q5XV87]	4	0.933	0.000119	2.25	4.23
AT4G11300	chr4	6874970	6875112	143	*	718	6872151	6873541	-	upstream	-1429	1429	NearestLocation	826732	NA	At4g11300 [Source:UniProtKB/TrEMBL;Acc:Q9SUT1]	4	0.42	0.0167	3.42	4.58
AT4G17880	chr4	9932131	9932404	274	*	736	9933366	9935586	-	downstream	3455	962	NearestLocation	827511	NA	Transcription factor MYC4 [Source:UniProtKB/Swiss-Prot;Acc:O49687]	2	0.275	0.049	8.41	9.89
AT4G18630	chr4	10255579	10255918	340	*	741	10257078	10258943	+	upstream	-1499	1160	NearestLocation	827597	NA	Uncharacterized protein At4g18630/F28A21_40 [Source:UniProtKB/TrEMBL;Acc:Q8GYP4]	4	-0.445	0.0372	2.95	2.29
AT4G22250	chr4	11769459	11769688	230	*	758	11767513	11768452	-	upstream	-1007	1007	NearestLocation	828320	NA	RING/U-box superfamily protein [Source:UniProtKB/TrEMBL;Acc:Q8GXD8]	8	0.412	0.029	8.11	10.8
AT4G23600	chr4	12310281	12310585	305	*	764	12310619	12313212	+	upstream	-338	34	NearestLocation	828460	CORI3	Cystine lyase CORI3 [Source:UniProtKB/Swiss-Prot;Acc:Q9SUR6]	4	0.198	0.00138	138	150
AT4G24150	chr4	12536684	12537142	459	*	768	12535972	12539387	+	inside	712	712	NearestLocation	828515	AtGRF8	Growth-regulating factor 8 [Source:UniProtKB/Swiss-Prot;Acc:Q9SU44]	8	0.317	0.0223	8.27	10.6
AT4G24240	chr4	12573187	12573621	435	*	769	12571766	12573725	+	inside	1421	104	NearestLocation	828525	WRKY7	Probable WRKY transcription factor 7 [Source:UniProtKB/Swiss-Prot;Acc:Q9STX0]	2	0.288	0.0464	10.7	12.8
AT4G24960	chr4	12827783	12828122	340	*	773	12827936	12829243	+	overlapStart	-153	153	NearestLocation	828598	HVA22D;ATHVA22D	HVA22D [Source:UniProtKB/TrEMBL;Acc:A0A384LBZ3]	4	0.342	5.53e-06	209	256
AT4G25480	chr4	13017776	13018136	361	*	775	13018214	13019121	-	downstream	1345	78	NearestLocation	828652	DREB1A	Dehydration-responsive element-binding protein 1A [Source:UniProtKB/Swiss-Prot;Acc:Q9M0L0]	8	-0.48	0.0209	8.89	6.61
AT4G26760	chr4	13481548	13481974	427	*	783	13478592	13481808	-	overlapStart	260	166	NearestLocation	828783	MAP65-2	MAP65-2 [Source:UniProtKB/TrEMBL;Acc:A0A178V4W3]	4	0.194	0.0021	43.4	50.5
AT4G28100	chr4	13967216	13967663	448	*	789	13965108	13966860	-	upstream	-356	356	NearestLocation	828926	NA	Uncharacterized GPI-anchored protein At4g28100 [Source:UniProtKB/Swiss-Prot;Acc:Q9SUC9]	4	0.227	0.0102	24.7	28.1
AT4G29080	chr4	14326066	14326367	302	*	793	14323361	14325328	-	upstream	-738	738	NearestLocation	829029	PAP2	Auxin-responsive protein IAA27 [Source:UniProtKB/Swiss-Prot;Acc:Q9ZSY8]	4	0.14	0.0256	60.6	65.5
AT4G30190	chr4	14774974	14775459	486	*	796	14770499	14776058	-	inside	1084	599	NearestLocation	829142	HA2;AHA2	Plasma membrane ATPase [Source:UniProtKB/TrEMBL;Acc:F4JPJ7]	4	-0.153	0.0117	69.6	63.4
AT4G30250	chr4	14815291	14815835	545	*	797	14811262	14812821	-	upstream	-2470	2470	NearestLocation	829148	NA	P-loop containing nucleoside triphosphate hydrolases superfamily protein [Source:TAIR;Acc:AT4G30250]	4	-0.27	0.000479	28.7	24.1
AT4G31550	chr4	15291511	15291858	348	*	806	15289947	15291539	-	overlapStart	28	28	NearestLocation	829282	WRKY11	Probable WRKY transcription factor 11 [Source:UniProtKB/Swiss-Prot;Acc:Q9SV15]	2	0.313	0.0236	12.3	15.3
AT4G32980	chr4	15917955	15918472	518	*	812	15914722	15918044	-	overlapStart	89	89	NearestLocation	829435	ATH1	Homeobox protein ATH1 [Source:UniProtKB/Swiss-Prot;Acc:P48731]	4	-0.238	0.00574	18.7	15.8
AT4G33440	chr4	16091582	16091614	33	*	815	16091940	16094958	+	upstream	-358	326	NearestLocation	829481	NA	Pectin lyase-like superfamily protein [Source:UniProtKB/TrEMBL;Acc:Q84K13]	4	-0.278	0.0312	8.34	6.63
AT4G34760	chr4	16583332	16583660	329	*	818	16582183	16582879	-	upstream	-453	453	NearestLocation	829628	NA	Auxin-responsive protein SAUR50 [Source:UniProtKB/Swiss-Prot;Acc:O65695]	8	0.346	0.0114	17.8	23.2
AT4G35090	chr4	16704077	16704569	493	*	823	16700342	16703325	-	upstream	-752	752	NearestLocation	829661	CAT2	catalase 2 [Source:TAIR;Acc:AT4G35090]	2	0.286	0.00776	89.1	112
AT4G35770	chr4	16944562	16945093	532	*	826	16944941	16946192	+	overlapStart	-379	152	NearestLocation	829730	SEN1	SEN1 [Source:UniProtKB/TrEMBL;Acc:A0A178UYD5]	2	1.03	0.00509	21.2	47.8
AT4G36920	chr4	17397198	17398143	946	*	834	17400610	17403469	+	upstream	-3412	2467	NearestLocation	829845	AP2	Floral homeotic protein APETALA 2 [Source:UniProtKB/Swiss-Prot;Acc:P47927]	2	0.22	0.0321	37.7	42.2
AT4G36930	chr4	17410505	17410927	423	*	839	17414127	17416294	+	upstream	-3622	3200	NearestLocation	829847	SPT	SPT [Source:UniProtKB/TrEMBL;Acc:A0A178UVX7]	2	0.269	0.0194	17.2	20.4
AT4G36970	chr4	17431558	17432340	783	*	840	17429744	17431685	-	overlapStart	127	127	NearestLocation	829851	NA	Remorin family protein [Source:UniProtKB/TrEMBL;Acc:O23188]	8	0.28	0.00406	17.4	21.2
AT4G37870	chr4	17806901	17807545	645	*	852	17802694	17806539	-	upstream	-362	362	NearestLocation	829943	PCK1	Phosphoenolpyruvate carboxykinase (ATP)-like protein [Source:UniProtKB/TrEMBL;Acc:Q0WWL8]	4	0.28	4.15e-05	154	182
AT4G37890	chr4	17815753	17815842	90	*	853	17812736	17815095	-	upstream	-658	658	NearestLocation	829945	EDA40	Probable E3 ubiquitin-protein ligase EDA40 [Source:UniProtKB/Swiss-Prot;Acc:F4JSV3]	8	-0.31	0.041	7.97	6.34
AT4G38770	chr4	18098262	18098642	381	*	855	18096809	18098565	-	overlapStart	303	77	NearestLocation	830032	PRP4	Proline-rich protein 4 [Source:UniProtKB/Swiss-Prot;Acc:Q9T0I5]	4	-0.222	0.000878	659	566
AT4G38840	chr4	18125453	18125940	488	*	856	18124978	18125559	-	overlapStart	106	106	NearestLocation	830039	NA	At4g38840 [Source:UniProtKB/TrEMBL;Acc:Q9T0J2]	4	-0.478	0.0279	7.82	5.72
AT5G01880	chr5	338517	338848	332	*	866	338899	340253	+	upstream	-382	51	NearestLocation	831691	NA	RING-H2 finger protein ATL74 [Source:UniProtKB/Swiss-Prot;Acc:Q9LZV8]	4	0.43	0.000854	7.55	10
AT5G03610	chr5	916349	916569	221	*	874	915465	918485	+	inside	884	884	NearestLocation	831778	NA	GDSL esterase/lipase At5g03610 [Source:UniProtKB/Swiss-Prot;Acc:Q9LZS7]	4	-0.155	0.0134	62.8	55.8
AT5G03760	chr5	991201	991509	309	*	877	985675	990549	-	upstream	-652	652	NearestLocation	831734	ATCSLA09	Glucomannan 4-beta-mannosyltransferase 9 [Source:UniProtKB/Swiss-Prot;Acc:Q9LZR3]	4	-0.235	0.00544	20.4	17.6
AT5G04885	chr5	1422697	1422756	60	*	883	1422799	1426879	+	upstream	-102	43	NearestLocation	830368	NA	Glycosyl hydrolase family protein [Source:TAIR;Acc:AT5G04885]	4	0.202	0.00126	50.5	57.3
AT5G07280	chr5	2284111	2284274	164	*	893	2285040	2288686	+	upstream	-929	766	NearestLocation	830619	EMS1	Leucine-rich repeat receptor protein kinase EMS1 [Source:UniProtKB/Swiss-Prot;Acc:Q9LYN8]	4	-0.14	0.0349	22.1	20.3
AT5G07990	chr5	2561144	2561459	316	*	894	2560394	2563109	+	inside	750	750	NearestLocation	830693	TT7	TT7 [Source:UniProtKB/TrEMBL;Acc:A0A178UNZ9]	4	-0.157	0.0494	90.2	77.8
AT5G09440	chr5	2938031	2938157	127	*	900	2938347	2939461	+	upstream	-316	190	NearestLocation	830803	EXL4	EXL4 [Source:UniProtKB/TrEMBL;Acc:A0A178UJ96]	2	0.235	0.0244	61.4	70.9
AT5G11060	chr5	3511357	3511438	82	*	915	3510118	3513305	+	inside	1239	1239	NearestLocation	830973	KNAT4	KNAT4 [Source:UniProtKB/TrEMBL;Acc:A0A178UC59]	8	-0.186	0.0437	24.8	21.2
AT5G13290	chr5	4254709	4255387	679	*	926	4252842	4254894	-	overlapStart	185	185	NearestLocation	831170	SOL2	Inactive leucine-rich repeat receptor-like protein kinase CORYNE [Source:UniProtKB/Swiss-Prot;Acc:Q9LYU7]	4	0.383	0.000119	9.87	12.6
AT5G15120	chr5	4898591	4898692	102	*	937	4898737	4900581	+	upstream	-146	45	NearestLocation	831364	NA	Plant cysteine oxidase 1 [Source:UniProtKB/Swiss-Prot;Acc:Q9LXG9]	4	0.45	0.00253	11.5	15.8
AT5G16030	chr5	5235624	5235808	185	*	939	5238178	5240748	+	upstream	-2554	2370	NearestLocation	831460	NA	unknown protein; BEST Arabidopsis thaliana protein match is: unknown protein (TAIR:AT3G02500.1); Ha. [Source:TAIR;Acc:AT5G16030]	8	-0.315	0.00268	24.6	19.8
AT5G18670	chr5	6224978	6225205	228	*	949	6225956	6228132	+	upstream	-978	751	NearestLocation	831985	BMY3	Inactive beta-amylase 9 [Source:UniProtKB/Swiss-Prot;Acc:Q8VYW2]	2	0.409	0.0101	146	204
AT5G20630	chr5	6977839	6978223	385	*	953	6975104	6975993	-	upstream	-1846	1846	NearestLocation	832185	GLP3	Germin-like protein subfamily 3 member 3 [Source:UniProtKB/Swiss-Prot;Acc:P94072]	4	-0.214	0.000622	183	157
AT5G22500	chr5	7468578	7469145	568	*	956	7470443	7474120	+	upstream	-1865	1298	NearestLocation	832311	FAR1	Fatty acyl-CoA reductase 1 [Source:UniProtKB/Swiss-Prot;Acc:Q39152]	4	-0.177	0.00253	48.3	42.3
AT5G24910	chr5	8570331	8570853	523	*	962	8567581	8570358	-	overlapStart	27	27	NearestLocation	832560	CYP714A1	Cytochrome P450 714A1 [Source:UniProtKB/Swiss-Prot;Acc:Q93Z79]	8	-0.507	0.0357	4.04	2.8
AT5G25280	chr5	8775610	8775664	55	*	967	8773789	8776000	+	inside	1821	336	NearestLocation	832600	NA	AT5g25280/F18G18_20 [Source:UniProtKB/TrEMBL;Acc:Q93WB2]	2	0.265	0.00627	29.7	35.1
AT5G26600	chr5	9377101	9377541	441	*	972	9377402	9379797	+	overlapStart	-301	139	NearestLocation	832730	NA	Probable L-cysteine desulfhydrase	4	0.177	0.0189	26.9	29.5
AT5G26790	chr5	9422852	9423048	197	*	973	9423092	9423611	+	upstream	-240	44	NearestLocation	832737	NA	At5g26790 [Source:UniProtKB/TrEMBL;Acc:Q8LAB7]	4	0.539	0.0384	4.6	6.74
AT5G27930	chr5	9966329	9966924	596	*	978	9958090	9961264	-	upstream	-5065	5065	NearestLocation	832860	NA	Probable protein phosphatase 2C 73 [Source:UniProtKB/Swiss-Prot;Acc:Q0WRB2]	8	0.18	0.0249	39.2	43.6
AT5G28640	chr5	10649653	10650336	684	*	983	10647570	10649892	-	overlapStart	239	239	NearestLocation	832968	AN3	GRF1-interacting factor 1 [Source:UniProtKB/Swiss-Prot;Acc:Q8L8A5]	2	0.244	0.0168	72.7	83.1
AT5G28840	chr5	10864696	10865123	428	*	984	10862173	10864903	-	overlapStart	207	207	NearestLocation	833002	GME	GDP-mannose 3	2	0.2	0.0393	206	231
AT5G41080	chr5	16441476	16441780	305	*	993	16441744	16443985	+	overlapStart	-268	36	NearestLocation	834110	NA	Glycerophosphodiester phosphodiesterase GDPD2 [Source:UniProtKB/Swiss-Prot;Acc:Q9FLM1]	4	0.351	0.000867	15.7	20.4
AT5G44620	chr5	18000211	18000619	409	*	1001	17997779	17999558	-	upstream	-653	653	NearestLocation	834490	CYP706A3	Cytochrome P450	4	-0.159	0.00574	101	89.8
AT5G48500	chr5	19652338	19652498	161	*	1019	19652991	19654244	+	upstream	-653	493	NearestLocation	834906	NA	Pathogenic type III effector avirulence factor Avr AvrRpt-cleavage: cleavage site protein [Source:UniProtKB/TrEMBL;Acc:Q8LEL0]	8	0.273	0.0126	32.2	38.7
AT5G50740	chr5	20637876	20638171	296	*	1024	20635866	20637996	-	overlapStart	120	120	NearestLocation	835146	NA	Heavy metal transport/detoxification superfamily protein [Source:UniProtKB/TrEMBL;Acc:B3H4U8]	4	-0.209	0.0379	30.9	27.1
AT5G54770	chr5	22245806	22246213	408	*	1034	22246592	22248332	+	upstream	-786	379	NearestLocation	835567	THI1	Thiamine thiazole synthase	4	0.177	0.000167	1360	1520
AT5G55620	chr5	22528736	22529009	274	*	1036	22530202	22530939	+	upstream	-1466	1193	NearestLocation	835656	NA	At5g55620 [Source:UniProtKB/TrEMBL;Acc:Q8LC55]	8	0.371	0.026	11.6	15.1
AT5G56530	chr5	22888394	22888879	486	*	1041	22889132	22891853	+	upstream	-738	253	NearestLocation	835754	NA	Similarity to carboxyl-terminal proteinase [Source:UniProtKB/TrEMBL;Acc:Q9LVC1]	8	0.314	0.000712	20.4	25.5
AT5G57720	chr5	23388440	23388736	297	*	1049	23389745	23391620	-	downstream	3180	1009	NearestLocation	835879	NA	B3 domain-containing protein At5g57720 [Source:UniProtKB/Swiss-Prot;Acc:Q9FHH1]	4	-0.385	0.0123	8.58	6.51
AT5G59130	chr5	23874027	23874223	197	*	1056	23870098	23873720	-	upstream	-307	307	NearestLocation	836031	NA	Subtilisin-like protease SBT4.11 [Source:UniProtKB/Swiss-Prot;Acc:Q9FIG1]	2	0.766	1.81e-06	10.5	17.2
AT5G60200	chr5	24239369	24239463	95	*	1059	24240975	24242523	+	upstream	-1606	1512	NearestLocation	836142	TMO6	Dof zinc finger protein DOF5.3 [Source:UniProtKB/Swiss-Prot;Acc:Q84TE9]	4	0.253	0.00891	17.2	20.6
AT5G60400	chr5	24292073	24292464	392	*	1061	24291140	24292162	-	overlapStart	89	89	NearestLocation	836162	NA	unknown protein; Ha. [Source:TAIR;Acc:AT5G60400]	2	0.2	0.0493	79.8	88
AT5G63410	chr5	25398715	25399077	363	*	1078	25394984	25398153	-	upstream	-562	562	NearestLocation	836460	NA	Leucine-rich repeat protein kinase family protein [Source:UniProtKB/TrEMBL;Acc:Q84JF8]	2	0.197	0.0434	29.7	33.1
AT5G63530	chr5	25437018	25437293	276	*	1080	25433154	25435834	+	downstream	3864	1184	NearestLocation	836472	ATFP3	Heavy metal-associated isoprenylated plant protein 7 [Source:UniProtKB/Swiss-Prot;Acc:Q9C5D3]	4	0.324	2.02e-06	93.3	118
AT5G64260	chr5	25702753	25702788	36	*	1085	25703929	25705316	+	upstream	-1176	1141	NearestLocation	836547	EXL2	Protein EXORDIUM-like 2 [Source:UniProtKB/Swiss-Prot;Acc:Q9FE06]	4	0.238	0.00236	88.9	106
AT5G64910	chr5	25940439	25940595	157	*	1090	25940711	25944114	+	upstream	-272	116	NearestLocation	836615	NA	unknown protein; BEST Arabidopsis thaliana protein match is: unknown protein (TAIR:AT5G10010.1); Ha. [Source:TAIR;Acc:AT5G64910]	8	-0.209	0.049	16.8	14.1
AT5G65110	chr5	26012267	26012929	663	*	1092	26009635	26012519	-	overlapStart	252	252	NearestLocation	836635	ACX2	Acyl-coenzyme A oxidase [Source:UniProtKB/TrEMBL;Acc:A0A178UA38]	4	0.235	0.000987	21.9	26.1
AT5G65310	chr5	26101191	26101687	497	*	1094	26101939	26104614	-	downstream	3423	252	NearestLocation	836656	ATHB5	Homeobox-leucine zipper protein ATHB-5 [Source:UniProtKB/Swiss-Prot;Acc:P46667]	4	0.264	4.12e-05	48.4	57.4
AT5G65590	chr5	26211327	26211611	285	*	1097	26211746	26213136	-	downstream	1809	135	NearestLocation	836685	NA	Dof zinc finger protein DOF5.7 [Source:UniProtKB/Swiss-Prot;Acc:Q9LSL6]	4	0.675	0.000298	3.11	5.12
AT5G66780	chr5	26663009	26663442	434	*	1105	26663573	26664403	+	upstream	-564	131	NearestLocation	836811	NA	AT5g66780/MUD21_2 [Source:UniProtKB/TrEMBL;Acc:Q9FL02]	8	3.15	0.0128	0.0672	0.641
AT5G67070	chr5	26767702	26768236	535	*	1107	26768020	26768846	+	overlapStart	-318	216	NearestLocation	836842	RALFL34	Protein RALF-like 34 [Source:UniProtKB/Swiss-Prot;Acc:Q9FHA6]	2	0.214	0.0291	195	209
AT5G67280	chr5	26846239	26846424	186	*	1109	26842270	26845190	-	upstream	-1049	1049	NearestLocation	836863	RLK	At5g67280/K3G17_4 [Source:UniProtKB/TrEMBL;Acc:Q9FGQ5]	4	-0.163	0.00582	50.4	44.3
AT5G67360	chr5	26876504	26876724	221	*	1111	26871891	26874579	-	upstream	-1925	1925	NearestLocation	836871	ARA12	Subtilisin-like protease SBT1.7 [Source:UniProtKB/Swiss-Prot;Acc:O65351]	4	0.263	2.67e-05	93.7	111
