# Supplementary material for: The Arabidopsis transcription factor AINTEGUMENTA orchestrates patterning genes and auxin signaling in the establishment of floral growth and form
Source: Plant J. 2020 May 5;103(2):752–68. doi: 10.1111/tpj.14769 (PMC7369219; doi:10.1111/tpj.14769)
Supplement: Supplementary file 8 — Appendix S6. Over‐represented gene ontology (GO) terms for genes DE in 35S:ANT‐GR and bound by ANT. [file TPJ-103-752-s008.xlsx]

## Sheet: biol proc
Data S6. Overrepresented Gene Ontology (GO) terms for genes DE in 35S:ANT-GR and bound by ANT
Analysis Type:	PANTHER Overrepresentation Test (Released 20190711)
Annotation Version and Release Date:	GO Ontology database Released 2019-07-03
Analyzed List:	upload_1 (Arabidopsis thaliana)
Reference List:	Arabidopsis thaliana (all genes in database)
Test Type:	FISHER
Correction:	BONFERRONI
Bonferroni count:	2777
GO biological process complete	Arabidopsis thaliana - REFLIST (27581)	upload_1 (204)	upload_1 (expected)	upload_1 (over/under)	upload_1 (fold Enrichment)	upload_1 (P-value)
polarity specification of adaxial/abaxial axis (GO:0009944)	23	5	0.17	+	29.39	0.00483
specification of axis polarity (GO:0065001)	27	5	0.2	+	25.04	0.00967
adaxial/abaxial axis specification (GO:0009943)	28	5	0.21	+	24.14	0.0113
adaxial/abaxial pattern specification (GO:0009955)	35	6	0.26	+	23.18	0.00147
axis specification (GO:0009798)	47	6	0.35	+	17.26	0.00696
gynoecium development (GO:0048467)	86	7	0.64	+	11	0.016
regionalization (GO:0003002)	148	12	1.09	+	10.96	7.34e-06
pattern specification process (GO:0007389)	180	12	1.33	+	9.01	5.73e-05
floral organ development (GO:0048437)	233	13	1.72	+	7.54	0.000107
floral whorl development (GO:0048438)	186	10	1.38	+	7.27	0.00566
meristem development (GO:0048507)	206	10	1.52	+	6.56	0.0135
flower development (GO:0009908)	435	19	3.22	+	5.91	3.55e-06
reproductive shoot system development (GO:0090567)	450	19	3.33	+	5.71	6.06e-06
phyllome development (GO:0048827)	477	18	3.53	+	5.1	8.56e-05
shoot system development (GO:0048367)	788	24	5.83	+	4.12	2.22e-05
plant organ development (GO:0099402)	945	25	6.99	+	3.58	0.000155
reproductive structure development (GO:0048608)	1231	26	9.1	+	2.86	0.00549
reproductive system development (GO:0061458)	1233	26	9.12	+	2.85	0.00566
post-embryonic development (GO:0009791)	1491	30	11.03	+	2.72	0.00221
system development (GO:0048731)	1846	36	13.65	+	2.64	0.000313
regulation of nucleic acid-templated transcription (GO:1903506)	2000	39	14.79	+	2.64	8.36e-05
regulation of RNA biosynthetic process (GO:2001141)	2002	39	14.81	+	2.63	8.59e-05
regulation of transcription, DNA-templated (GO:0006355)	1999	38	14.79	+	2.57	0.000249
response to oxygen-containing compound (GO:1901700)	1637	31	12.11	+	2.56	0.00495
regulation of RNA metabolic process (GO:0051252)	2079	39	15.38	+	2.54	0.000229
response to endogenous stimulus (GO:0009719)	1615	30	11.95	+	2.51	0.0108
developmental process involved in reproduction (GO:0003006)	1458	27	10.78	+	2.5	0.0366
response to abiotic stimulus (GO:0009628)	1969	36	14.56	+	2.47	0.00205
regulation of nucleobase-containing compound metabolic process (GO:0019219)	2140	39	15.83	+	2.46	0.000631
response to hormone (GO:0009725)	1597	29	11.81	+	2.46	0.0365
regulation of macromolecule biosynthetic process (GO:0010556)	2231	40	16.5	+	2.42	0.000564
response to organic substance (GO:0010033)	1927	34	14.25	+	2.39	0.00772
regulation of cellular macromolecule biosynthetic process (GO:2000112)	2220	39	16.42	+	2.38	0.00128
regulation of cellular biosynthetic process (GO:0031326)	2324	40	17.19	+	2.33	0.00209
regulation of biosynthetic process (GO:0009889)	2353	40	17.4	+	2.3	0.00246
response to chemical (GO:0042221)	2810	47	20.78	+	2.26	0.000265
multicellular organism development (GO:0007275)	2658	44	19.66	+	2.24	0.00154
regulation of nitrogen compound metabolic process (GO:0051171)	2610	42	19.3	+	2.18	0.00475
regulation of primary metabolic process (GO:0080090)	2689	42	19.89	+	2.11	0.012
regulation of cellular metabolic process (GO:0031323)	2837	44	20.98	+	2.1	0.00671
multicellular organismal process (GO:0032501)	2922	44	21.61	+	2.04	0.0161
developmental process (GO:0032502)	3164	47	23.4	+	2.01	0.0117
regulation of macromolecule metabolic process (GO:0060255)	2860	42	21.15	+	1.99	0.044
anatomical structure development (GO:0048856)	2999	44	22.18	+	1.98	0.036
regulation of cellular process (GO:0050794)	4514	61	33.39	+	1.83	0.00433
response to stimulus (GO:0050896)	5916	78	43.76	+	1.78	0.0002
biological regulation (GO:0065007)	5891	75	43.57	+	1.72	0.00143
regulation of biological process (GO:0050789)	5190	66	38.39	+	1.72	0.0153
Unclassified (UNCLASSIFIED)	5110	22	37.8	-	0.58	0

## Sheet: mol fn
Analysis Type:	PANTHER Overrepresentation Test (Released 20190711)
Annotation Version and Release Date:	GO Ontology database Released 2019-07-03
Analyzed List:	upload_1 (Arabidopsis thaliana)
Reference List:	Arabidopsis thaliana (all genes in database)
Test Type:	FISHER
Correction:	BONFERRONI
Bonferroni count:	1704
GO molecular function complete	Arabidopsis thaliana - REFLIST (27581)	upload_1 (204)	upload_1 (expected)	upload_1 (over/under)	upload_1 (fold Enrichment)	upload_1 (P-value)
DNA-binding transcription factor activity (GO:0003700)	1590	36	11.76	+	3.06	4.63e-06
transcription regulator activity (GO:0140110)	1713	38	12.67	+	3	2.69e-06
DNA binding (GO:0003677)	2241	38	16.58	+	2.29	0.0033
Unclassified (UNCLASSIFIED)	5475	29	40.5	-	0.72	0

## Sheet: cell comp
Analysis Type:	PANTHER Overrepresentation Test (Released 20190711)
Annotation Version and Release Date:	GO Ontology database Released 2019-07-03
Analyzed List:	upload_1 (Arabidopsis thaliana)
Reference List:	Arabidopsis thaliana (all genes in database)
Test Type:	FISHER
Correction:	BONFERRONI
Bonferroni count:	663
GO cellular component complete	Arabidopsis thaliana - REFLIST (27581)	upload_1 (204)	upload_1 (expected)	upload_1 (over/under)	upload_1 (fold Enrichment)	upload_1 (P-value)
secretory vesicle (GO:0099503)	166	8	1.23	+	6.52	0.0305
apoplast (GO:0048046)	440	16	3.25	+	4.92	0.000198
cell wall (GO:0005618)	704	17	5.21	+	3.26	0.0173
external encapsulating structure (GO:0030312)	706	17	5.22	+	3.26	0.0179
Unclassified (UNCLASSIFIED)	1827	13	13.51	-	0.96	0
protein-containing complex (GO:0032991)	3145	5	23.26	-	0.21	0.00262
